# Supplementary material for: Bis[1-meth­oxy-2,2,2-tris­(pyrazol-1-yl-κN 2)ethane]­nickel(II) bis­(tri­fluoro­methane­sulfonate) dihydrate
Source: Acta Crystallogr Sect E Struct Rep Online. 2013 Sep 4;69(Pt 10):m532–3. doi: 10.1107/S1600536813024252 (PMC3790345; doi:10.1107/S1600536813024252)
Supplement: Supplementary file 1 [file e-69-0m532-sup1.cif]

##############################################################################
#                                                                            #
# This CIF contains the data in a paper accepted for publication in          #
# Acta Crystallographica Section E. It conforms to the requirements of       #
# Notes for Authors for Acta Crystallographica Section E, and has been       #
# peer reviewed under the auspices of the IUCr Commission on Journals.       #
#                                                                            #
# Full details of the Crystallographic Information File format               #
# are given in the paper "The Crystallographic Information File (CIF):       #
# a New Standard Archive File for Crystallography" by S. R. Hall, F. H.      #
# Allen and I. D. Brown [Acta Cryst. (1991), A47, 655-685].                  #
#                                                                            #
# The current version of the core CIF dictionary is obtainable from          #
# ftp://ftp.iucr.org/pub/cif_core.dic.                                       #
#                                                                            #
# Software is freely available for graphical display of the structure(s)     #
# in this CIF. For information consult the CIF software page                 #
# http://www.iucr.org/resources/cif/software.                                #
#                                                                            #
# This file may be used for bona fide research purposes within the           #
# scientific community so long as proper attribution is given to the journal # 
# article from which it was obtained.                                        #
#                                                                            #
##############################################################################
data_global
_audit_creation_method     SHELXL-2013
_journal_date_recd_electronic     2013-08-26
_journal_date_accepted     2013-08-29
_journal_name_full     'Acta Crystallographica, Section E'
_journal_year     2013
_journal_volume     69
_journal_issue     10
_journal_page_first     m532
_journal_page_last     m533
_journal_paper_category     QM
_journal_paper_doi     10.1107/S1600536813024252
_journal_coeditor_code     TK5252
_publ_contact_author_name     'Dr G. Lyubartseva'
_publ_contact_author_address
;
Department of Biochemistry, Chemistry and Physics
Southern Arkansas University
Magnolia AR 71753
USA
;
_publ_contact_author_email     'GannaLyubartseva@saumag.edu'
_publ_contact_author_fax     '870 235 4936'
_publ_contact_author_phone     '870 235 4279'
_publ_section_title
;
Bis[1-methoxy-2,2,2-tris(pyrazol-1-yl-\k<i>N</i>^2^)ethane]nickel(II)
bis(trifluoromethanesulfonate) dihydrate
;
loop_
    _publ_author_name
    _publ_author_address
    'Ganna Lyubartseva'
;
Department of Biochemistry, Chemistry and Physics
Southern Arkansas University
Magnolia
AR 71753
USA
;
    'Parkin, Sean'
;
Department of Chemistry
University of Kentucky
Lexington
KY 40506
USA
;
    'Mallik, Uma Prasad'
;
Department of Biochemistry, Chemistry and Physics
Southern Arkansas University
Magnolia
AR 71753
USA
;
data_I
_audit_creation_method     SHELXL-2013
_chemical_name_systematic
;
Bis[1-methoxy-2,2,2-tris(pyrazol-1-yl-\k<i>N</i>^2^)ethane]nickel(II)
bis(trifluoromethanesulfonate) dihydrate
;
_chemical_name_common     ?
_chemical_formula_moiety     'C24 H28 N12 Ni O2 2+, 2(C F3 O3 S -), 2(H2 O)'
_chemical_formula_sum     'C26 H32 F6 N12 Ni O10 S2'
_chemical_formula_iupac     '[Ni (C12 H14 N6 O)2] (C F3 O3 S)2, 2H2 O'
_chemical_formula_weight     909.46
_chemical_melting_point     ?
_shelx_space_group_comment
;
The symmetry employed for this shelxl refinement is uniquely defined
by the following loop, which should always be used as a source of
symmetry information in preference to the above space-group names.
They are only intended as comments.
;
_space_group_crystal_system     triclinic
_space_group_name_H-M_alt     'P -1'
_space_group_name_Hall     '-P 1'
loop_
    _space_group_symop_operation_xyz
    'x, y, z'
    '-x, -y, -z'
_cell_length_a     8.5582(2)
_cell_length_b     9.6515(2)
_cell_length_c     12.2347(2)
_cell_angle_alpha     110.3990(10)
_cell_angle_beta     103.6650(10)
_cell_angle_gamma     97.3170(10)
_cell_volume     895.66(3)
_cell_formula_units_Z     1
_cell_measurement_reflns_used     25674
_cell_measurement_theta_min     1.00
_cell_measurement_theta_max     27.48
_cell_measurement_temperature     90.0(2)
_exptl_crystal_description     block
_exptl_crystal_colour     pink
_exptl_crystal_size_max     0.260
_exptl_crystal_size_mid     0.220
_exptl_crystal_size_min     0.150
_exptl_crystal_density_diffrn     1.686
_exptl_crystal_density_meas     .
_exptl_crystal_density_method     .
_exptl_crystal_F_000     466
_exptl_absorpt_coefficient_mu     0.762
_exptl_absorpt_correction_type     multi-scan
_exptl_absorpt_process_details     '(SADABS; Sheldrick, 2008<i>a</i>)'
_shelx_estimated_absorpt_T_min     0.827
_shelx_estimated_absorpt_T_max     0.894
_exptl_absorpt_correction_T_min     0.760
_exptl_absorpt_correction_T_max     0.862
_exptl_special_details
;
;
_diffrn_ambient_temperature     90.0(2)
_diffrn_radiation_type     MoK\a
_diffrn_radiation_wavelength     0.71073
_diffrn_measurement_device_type     'Nonius KappaCCD diffractometer'
_diffrn_measurement_method     '\f and \w scans at fixed \c = 55\%'
_diffrn_detector_area_resol_mean     9.1
_diffrn_reflns_number     25573
_diffrn_reflns_av_R_equivalents     0.0234
_diffrn_reflns_theta_min     1.863
_diffrn_reflns_theta_max     27.498
_diffrn_reflns_theta_full     25.242
_diffrn_measured_fraction_theta_max     0.997
_diffrn_measured_fraction_theta_full     0.998
_diffrn_reflns_limit_h_min     -11
_diffrn_reflns_limit_h_max     11
_diffrn_reflns_limit_k_min     -12
_diffrn_reflns_limit_k_max     12
_diffrn_reflns_limit_l_min     -15
_diffrn_reflns_limit_l_max     15
_refine_special_details
;
;
_reflns_number_total     4095
_reflns_number_gt     3708
_reflns_threshold_expression     I>2\s(I)
_refine_ls_structure_factor_coef     Fsqd
_refine_ls_matrix_type     full
_refine_ls_R_factor_all     0.0329
_refine_ls_R_factor_gt     0.0291
_refine_ls_wR_factor_gt     0.0701
_refine_ls_wR_factor_ref     0.0719
_refine_ls_goodness_of_fit_ref     1.066
_refine_ls_restrained_S_all     1.066
_refine_ls_number_reflns     4095
_refine_ls_number_parameters     266
_refine_ls_number_restraints     0
_refine_ls_hydrogen_treatment     mixed
_refine_ls_weighting_scheme     calc
_refine_ls_weighting_details
              'w=1/[\s^2^(Fo^2^)+(0.0311P)^2^+0.6676P] where P=(Fo^2^+2Fc^2^)/3'
_atom_sites_solution_hydrogens     difmap
_atom_sites_solution_primary     direct
_atom_sites_solution_secondary     difmap
_refine_ls_shift/su_max     0.000
_refine_ls_shift/su_mean     0.000
_refine_diff_density_max     0.469
_refine_diff_density_min     -0.494
_refine_ls_extinction_method     none
_refine_ls_extinction_coef     .
loop_
    _atom_type_symbol
    _atom_type_description
    _atom_type_scat_dispersion_real
    _atom_type_scat_dispersion_imag
    _atom_type_scat_source
    'C' 'C' 0.0033 0.0016
                         'International Tables Vol C Tables 4.2.6.8 and 6.1.1.4'
    'H' 'H' 0.0000 0.0000
                         'International Tables Vol C Tables 4.2.6.8 and 6.1.1.4'
    'N' 'N' 0.0061 0.0033
                         'International Tables Vol C Tables 4.2.6.8 and 6.1.1.4'
    'O' 'O' 0.0106 0.0060
                         'International Tables Vol C Tables 4.2.6.8 and 6.1.1.4'
    'F' 'F' 0.0171 0.0103
                         'International Tables Vol C Tables 4.2.6.8 and 6.1.1.4'
    'S' 'S' 0.1246 0.1234
                         'International Tables Vol C Tables 4.2.6.8 and 6.1.1.4'
    'Ni' 'Ni' 0.3393 1.1124
                         'International Tables Vol C Tables 4.2.6.8 and 6.1.1.4'
_computing_data_collection     'COLLECT (Nonius, 1998)'
_computing_cell_refinement     'SCALEPACK (Otwinowski & Minor, 1997)'
_computing_data_reduction     'DENZO-SMN (Otwinowski & Minor, 1997)'
_computing_structure_solution     'SHELXS97 (Sheldrick, 2008<i>b</i>)'
_computing_structure_refinement     'SHELXL2013 (Sheldrick, 2008<i>b</i>)'
_computing_molecular_graphics     'XP in SHELXTL (Sheldrick, 2008<i>b</i>)'
_computing_publication_material     'SHELXL2013 (Sheldrick, 2008<i>b</i>)'
loop_
    _atom_site_type_symbol
    _atom_site_label
    _atom_site_fract_x
    _atom_site_fract_y
    _atom_site_fract_z
    _atom_site_U_iso_or_equiv
    _atom_site_adp_type
    _atom_site_calc_flag
    _atom_site_occupancy
    _atom_site_disorder_assembly
    _atom_site_disorder_group
    Ni Ni1 0.5000 0.5000 0.5000 0.01222(8) Uani d 1 . .
    N N1 0.44622(15) 0.29426(14) 0.35443(11) 0.0145(3) Uani d 1 . .
    N N2 0.30215(15) 0.25366(14) 0.26196(11) 0.0130(2) Uani d 1 . .
    C C1 0.52676(19) 0.18620(17) 0.31824(14) 0.0173(3) Uani d 1 . .
    H H1 0.6315 0.1839 0.3649 0.021 Uiso calc 1 . .
    C C2 0.43694(19) 0.07609(18) 0.20223(15) 0.0191(3) Uani d 1 . .
    H H2 0.4683 -0.0117 0.1563 0.023 Uiso calc 1 . .
    C C3 0.29420(19) 0.12165(17) 0.16891(14) 0.0167(3) Uani d 1 . .
    H H3 0.2062 0.0707 0.0948 0.020 Uiso calc 1 . .
    N N3 0.39074(15) 0.58147(14) 0.37338(11) 0.0149(3) Uani d 1 . .
    N N4 0.24408(15) 0.49654(14) 0.28723(11) 0.0130(2) Uani d 1 . .
    C C4 0.4154(2) 0.71338(18) 0.36109(14) 0.0173(3) Uani d 1 . .
    H H4 0.5085 0.7955 0.4093 0.021 Uiso calc 1 . .
    C C5 0.2853(2) 0.71481(18) 0.26739(15) 0.0192(3) Uani d 1 . .
    H H5 0.2738 0.7953 0.2407 0.023 Uiso calc 1 . .
    C C6 0.17837(19) 0.57573(18) 0.22245(14) 0.0169(3) Uani d 1 . .
    H H6 0.0772 0.5411 0.1581 0.020 Uiso calc 1 . .
    N N5 0.26178(15) 0.43228(14) 0.50146(11) 0.0139(2) Uani d 1 . .
    N N6 0.14141(15) 0.35547(14) 0.39195(11) 0.0125(2) Uani d 1 . .
    C C7 0.19545(19) 0.41516(17) 0.58503(14) 0.0160(3) Uani d 1 . .
    H H7 0.2508 0.4571 0.6704 0.019 Uiso calc 1 . .
    C C8 0.03292(19) 0.32692(18) 0.53068(14) 0.0170(3) Uani d 1 . .
    H H8 -0.0406 0.2992 0.5708 0.020 Uiso calc 1 . .
    C C9 0.00275(18) 0.28935(17) 0.40787(14) 0.0154(3) Uani d 1 . .
    H H9 -0.0963 0.2285 0.3453 0.018 Uiso calc 1 . .
    C C10 0.17782(18) 0.34450(16) 0.27853(13) 0.0127(3) Uani d 1 . .
    C C11 0.02317(18) 0.26347(17) 0.16833(13) 0.0147(3) Uani d 1 . .
    H H11A 0.0485 0.2605 0.0928 0.018 Uiso calc 1 . .
    H H11B -0.0137 0.1577 0.1596 0.018 Uiso calc 1 . .
    O O1 -0.10362(13) 0.34191(12) 0.18516(10) 0.0167(2) Uani d 1 . .
    C C12 -0.25257(19) 0.26218(19) 0.08624(15) 0.0204(3) Uani d 1 . .
    H H12A -0.2344 0.2595 0.0095 0.031 Uiso calc 1 . .
    H H12B -0.3413 0.3143 0.1009 0.031 Uiso calc 1 . .
    H H12C -0.2839 0.1581 0.0807 0.031 Uiso calc 1 . .
    S S1A 0.86275(5) 0.86391(4) 0.17962(3) 0.01557(9) Uani d 1 . .
    O O1A 0.76221(16) 0.97224(14) 0.17899(12) 0.0287(3) Uani d 1 . .
    O O2A 0.98159(15) 0.86458(15) 0.11398(11) 0.0272(3) Uani d 1 . .
    O O3A 0.92445(16) 0.85421(15) 0.29641(11) 0.0269(3) Uani d 1 . .
    F F1A 0.64625(13) 0.67273(12) -0.02656(9) 0.0292(2) Uani d 1 . .
    F F2A 0.79191(16) 0.56755(13) 0.07329(13) 0.0497(4) Uani d 1 . .
    F F3A 0.59605(16) 0.65956(16) 0.13326(12) 0.0500(4) Uani d 1 . .
    C C1A 0.7161(2) 0.68201(19) 0.08608(16) 0.0220(3) Uani d 1 . .
    O O1W 0.76122(18) 0.99331(17) 0.48585(14) 0.0368(3) Uani d 1 . .
    H H1W 0.848(3) 1.032(3) 0.563(3) 0.055 Uiso d 1 . .
    H H2W 0.812(3) 0.944(3) 0.429(3) 0.055 Uiso d 1 . .
loop_
    _atom_site_aniso_label
    _atom_site_aniso_U_11
    _atom_site_aniso_U_22
    _atom_site_aniso_U_33
    _atom_site_aniso_U_12
    _atom_site_aniso_U_13
    _atom_site_aniso_U_23
    Ni1 0.01029(13) 0.01323(13) 0.01154(13) 0.00243(10) 0.00191(10) 0.00400(10)
    N1 0.0101(6) 0.0164(6) 0.0136(6) 0.0031(5) 0.0010(5) 0.0037(5)
    N2 0.0102(6) 0.0146(6) 0.0119(6) 0.0027(5) 0.0019(5) 0.0037(5)
    C1 0.0134(7) 0.0180(7) 0.0198(8) 0.0051(6) 0.0045(6) 0.0062(6)
    C2 0.0162(8) 0.0165(7) 0.0214(8) 0.0050(6) 0.0065(6) 0.0029(6)
    C3 0.0150(7) 0.0159(7) 0.0152(7) 0.0021(6) 0.0040(6) 0.0022(6)
    N3 0.0117(6) 0.0157(6) 0.0142(6) 0.0005(5) 0.0012(5) 0.0050(5)
    N4 0.0105(6) 0.0148(6) 0.0117(6) 0.0019(5) 0.0011(5) 0.0048(5)
    C4 0.0173(7) 0.0164(7) 0.0186(7) 0.0025(6) 0.0063(6) 0.0070(6)
    C5 0.0202(8) 0.0193(7) 0.0218(8) 0.0052(6) 0.0068(6) 0.0119(6)
    C6 0.0160(7) 0.0210(7) 0.0159(7) 0.0065(6) 0.0043(6) 0.0095(6)
    N5 0.0119(6) 0.0166(6) 0.0105(6) 0.0030(5) 0.0014(5) 0.0036(5)
    N6 0.0104(6) 0.0146(6) 0.0106(6) 0.0017(5) 0.0021(5) 0.0038(5)
    C7 0.0177(7) 0.0181(7) 0.0132(7) 0.0058(6) 0.0054(6) 0.0061(6)
    C8 0.0164(7) 0.0191(7) 0.0189(8) 0.0047(6) 0.0081(6) 0.0093(6)
    C9 0.0120(7) 0.0151(7) 0.0189(7) 0.0023(5) 0.0049(6) 0.0066(6)
    C10 0.0113(7) 0.0141(7) 0.0127(7) 0.0036(5) 0.0039(5) 0.0047(5)
    C11 0.0113(7) 0.0170(7) 0.0124(7) 0.0032(6) 0.0013(6) 0.0032(6)
    O1 0.0108(5) 0.0193(5) 0.0157(5) 0.0048(4) 0.0002(4) 0.0039(4)
    C12 0.0122(7) 0.0224(8) 0.0213(8) 0.0019(6) -0.0030(6) 0.0082(7)
    S1A 0.01472(18) 0.01723(18) 0.01564(18) 0.00405(14) 0.00441(14) 0.00749(14)
    O1A 0.0262(7) 0.0202(6) 0.0351(7) 0.0104(5) 0.0029(5) 0.0081(5)
    O2A 0.0200(6) 0.0363(7) 0.0205(6) -0.0021(5) 0.0088(5) 0.0067(5)
    O3A 0.0297(7) 0.0335(7) 0.0178(6) 0.0073(5) 0.0035(5) 0.0128(5)
    F1A 0.0236(5) 0.0295(5) 0.0251(5) -0.0015(4) -0.0035(4) 0.0091(4)
    F2A 0.0461(8) 0.0180(5) 0.0645(9) 0.0101(5) -0.0122(6) 0.0102(6)
    F3A 0.0399(7) 0.0563(8) 0.0458(7) -0.0180(6) 0.0195(6) 0.0166(6)
    C1A 0.0208(8) 0.0204(8) 0.0266(9) 0.0036(6) 0.0052(7) 0.0129(7)
    O1W 0.0266(7) 0.0383(8) 0.0339(8) 0.0027(6) 0.0103(6) 0.0014(6)
_geom_special_details
;
All e.s.d.'s (except the e.s.d. in the dihedral angle between two l.s. planes)
are estimated using the full covariance matrix. The cell e.s.d.'s are taken
into account individually in the estimation of e.s.d.'s in distances, angles
and torsion angles; correlations between e.s.d.'s in cell parameters are only
used when they are defined by crystal symmetry. An approximate (isotropic)
treatment of cell e.s.d.'s is used for estimating e.s.d.'s involving l.s.
planes.
;
loop_
    _geom_bond_atom_site_label_1
    _geom_bond_atom_site_label_2
    _geom_bond_site_symmetry_2
    _geom_bond_distance
    _geom_bond_publ_flag
    Ni1 N1 . 2.0594(12) ?
    Ni1 N1 2_666 2.0594(12) ?
    Ni1 N3 2_666 2.0602(13) ?
    Ni1 N3 . 2.0602(13) ?
    Ni1 N5 . 2.0664(12) ?
    Ni1 N5 2_666 2.0664(12) ?
    N1 C1 . 1.3283(19) ?
    N1 N2 . 1.3648(17) ?
    N2 C3 . 1.3617(19) ?
    N2 C10 . 1.4689(18) ?
    C1 C2 . 1.400(2) ?
    C1 H1 . 0.9500 ?
    C2 C3 . 1.370(2) ?
    C2 H2 . 0.9500 ?
    C3 H3 . 0.9500 ?
    N3 C4 . 1.330(2) ?
    N3 N4 . 1.3671(17) ?
    N4 C6 . 1.3600(19) ?
    N4 C10 . 1.4618(18) ?
    C4 C5 . 1.402(2) ?
    C4 H4 . 0.9500 ?
    C5 C6 . 1.370(2) ?
    C5 H5 . 0.9500 ?
    C6 H6 . 0.9500 ?
    N5 C7 . 1.3278(19) ?
    N5 N6 . 1.3664(17) ?
    N6 C9 . 1.3625(19) ?
    N6 C10 . 1.4643(18) ?
    C7 C8 . 1.403(2) ?
    C7 H7 . 0.9500 ?
    C8 C9 . 1.367(2) ?
    C8 H8 . 0.9500 ?
    C9 H9 . 0.9500 ?
    C10 C11 . 1.529(2) ?
    C11 O1 . 1.4140(18) ?
    C11 H11A . 0.9900 ?
    C11 H11B . 0.9900 ?
    O1 C12 . 1.4331(18) ?
    C12 H12A . 0.9800 ?
    C12 H12B . 0.9800 ?
    C12 H12C . 0.9800 ?
    S1A O1A . 1.4371(12) ?
    S1A O2A . 1.4378(12) ?
    S1A O3A . 1.4418(12) ?
    S1A C1A . 1.8237(17) ?
    F1A C1A . 1.333(2) ?
    F2A C1A . 1.332(2) ?
    F3A C1A . 1.322(2) ?
    O1W H1W . 0.97(3) ?
    O1W H2W . 0.94(3) ?
loop_
    _geom_angle_atom_site_label_1
    _geom_angle_atom_site_label_2
    _geom_angle_atom_site_label_3
    _geom_angle_site_symmetry_1
    _geom_angle_site_symmetry_3
    _geom_angle
    _geom_angle_publ_flag
    N1 Ni1 N1 . 2_666 180.0 ?
    N1 Ni1 N3 . 2_666 93.94(5) ?
    N1 Ni1 N3 2_666 2_666 86.06(5) ?
    N1 Ni1 N3 . . 86.06(5) ?
    N1 Ni1 N3 2_666 . 93.94(5) ?
    N3 Ni1 N3 2_666 . 180.0 ?
    N1 Ni1 N5 . . 84.59(5) ?
    N1 Ni1 N5 2_666 . 95.41(5) ?
    N3 Ni1 N5 2_666 . 95.27(5) ?
    N3 Ni1 N5 . . 84.73(5) ?
    N1 Ni1 N5 . 2_666 95.41(5) ?
    N1 Ni1 N5 2_666 2_666 84.59(5) ?
    N3 Ni1 N5 2_666 2_666 84.73(5) ?
    N3 Ni1 N5 . 2_666 95.27(5) ?
    N5 Ni1 N5 . 2_666 180.00(7) ?
    C1 N1 N2 . . 105.55(12) ?
    C1 N1 Ni1 . . 135.27(11) ?
    N2 N1 Ni1 . . 118.89(9) ?
    C3 N2 N1 . . 110.80(12) ?
    C3 N2 C10 . . 129.99(12) ?
    N1 N2 C10 . . 118.99(11) ?
    N1 C1 C2 . . 111.08(14) ?
    N1 C1 H1 . . 124.5 ?
    C2 C1 H1 . . 124.5 ?
    C3 C2 C1 . . 105.45(14) ?
    C3 C2 H2 . . 127.3 ?
    C1 C2 H2 . . 127.3 ?
    N2 C3 C2 . . 107.11(13) ?
    N2 C3 H3 . . 126.4 ?
    C2 C3 H3 . . 126.4 ?
    C4 N3 N4 . . 105.69(12) ?
    C4 N3 Ni1 . . 135.09(11) ?
    N4 N3 Ni1 . . 118.51(9) ?
    C6 N4 N3 . . 110.71(12) ?
    C6 N4 C10 . . 129.53(13) ?
    N3 N4 C10 . . 119.72(12) ?
    N3 C4 C5 . . 110.81(14) ?
    N3 C4 H4 . . 124.6 ?
    C5 C4 H4 . . 124.6 ?
    C6 C5 C4 . . 105.58(14) ?
    C6 C5 H5 . . 127.2 ?
    C4 C5 H5 . . 127.2 ?
    N4 C6 C5 . . 107.21(14) ?
    N4 C6 H6 . . 126.4 ?
    C5 C6 H6 . . 126.4 ?
    C7 N5 N6 . . 105.40(12) ?
    C7 N5 Ni1 . . 134.47(10) ?
    N6 N5 Ni1 . . 118.35(9) ?
    C9 N6 N5 . . 110.86(12) ?
    C9 N6 C10 . . 129.46(12) ?
    N5 N6 C10 . . 119.50(12) ?
    N5 C7 C8 . . 111.13(14) ?
    N5 C7 H7 . . 124.4 ?
    C8 C7 H7 . . 124.4 ?
    C9 C8 C7 . . 105.44(13) ?
    C9 C8 H8 . . 127.3 ?
    C7 C8 H8 . . 127.3 ?
    N6 C9 C8 . . 107.16(13) ?
    N6 C9 H9 . . 126.4 ?
    C8 C9 H9 . . 126.4 ?
    N4 C10 N6 . . 109.51(11) ?
    N4 C10 N2 . . 109.13(11) ?
    N6 C10 N2 . . 108.63(11) ?
    N4 C10 C11 . . 111.11(12) ?
    N6 C10 C11 . . 110.71(12) ?
    N2 C10 C11 . . 107.69(11) ?
    O1 C11 C10 . . 109.35(12) ?
    O1 C11 H11A . . 109.8 ?
    C10 C11 H11A . . 109.8 ?
    O1 C11 H11B . . 109.8 ?
    C10 C11 H11B . . 109.8 ?
    H11A C11 H11B . . 108.3 ?
    C11 O1 C12 . . 110.04(11) ?
    O1 C12 H12A . . 109.5 ?
    O1 C12 H12B . . 109.5 ?
    H12A C12 H12B . . 109.5 ?
    O1 C12 H12C . . 109.5 ?
    H12A C12 H12C . . 109.5 ?
    H12B C12 H12C . . 109.5 ?
    O1A S1A O2A . . 114.77(8) ?
    O1A S1A O3A . . 114.93(8) ?
    O2A S1A O3A . . 114.87(8) ?
    O1A S1A C1A . . 103.12(8) ?
    O2A S1A C1A . . 103.04(8) ?
    O3A S1A C1A . . 103.80(8) ?
    F3A C1A F2A . . 108.54(15) ?
    F3A C1A F1A . . 107.47(14) ?
    F2A C1A F1A . . 106.24(14) ?
    F3A C1A S1A . . 112.04(12) ?
    F2A C1A S1A . . 110.88(12) ?
    F1A C1A S1A . . 111.42(11) ?
    H1W O1W H2W . . 104(2) ?
loop_
    _geom_torsion_atom_site_label_1
    _geom_torsion_atom_site_label_2
    _geom_torsion_atom_site_label_3
    _geom_torsion_atom_site_label_4
    _geom_torsion_site_symmetry_1
    _geom_torsion_site_symmetry_2
    _geom_torsion_site_symmetry_3
    _geom_torsion_site_symmetry_4
    _geom_torsion
    _geom_torsion_publ_flag
    C1 N1 N2 C3 . . . . -0.31(16) ?
    Ni1 N1 N2 C3 . . . . 174.45(10) ?
    C1 N1 N2 C10 . . . . 174.92(12) ?
    Ni1 N1 N2 C10 . . . . -10.32(16) ?
    N2 N1 C1 C2 . . . . 0.58(17) ?
    Ni1 N1 C1 C2 . . . . -172.90(11) ?
    N1 C1 C2 C3 . . . . -0.63(19) ?
    N1 N2 C3 C2 . . . . -0.07(17) ?
    C10 N2 C3 C2 . . . . -174.63(14) ?
    C1 C2 C3 N2 . . . . 0.41(18) ?
    C4 N3 N4 C6 . . . . -0.20(16) ?
    Ni1 N3 N4 C6 . . . . 171.53(10) ?
    C4 N3 N4 C10 . . . . -178.26(12) ?
    Ni1 N3 N4 C10 . . . . -6.53(16) ?
    N4 N3 C4 C5 . . . . 0.07(17) ?
    Ni1 N3 C4 C5 . . . . -169.62(11) ?
    N3 C4 C5 C6 . . . . 0.09(18) ?
    N3 N4 C6 C5 . . . . 0.26(17) ?
    C10 N4 C6 C5 . . . . 178.07(14) ?
    C4 C5 C6 N4 . . . . -0.20(17) ?
    C7 N5 N6 C9 . . . . -1.01(16) ?
    Ni1 N5 N6 C9 . . . . 166.00(10) ?
    C7 N5 N6 C10 . . . . -176.59(12) ?
    Ni1 N5 N6 C10 . . . . -9.58(16) ?
    N6 N5 C7 C8 . . . . 0.35(17) ?
    Ni1 N5 C7 C8 . . . . -163.56(11) ?
    N5 C7 C8 C9 . . . . 0.41(18) ?
    N5 N6 C9 C8 . . . . 1.28(17) ?
    C10 N6 C9 C8 . . . . 176.30(14) ?
    C7 C8 C9 N6 . . . . -1.00(17) ?
    C6 N4 C10 N6 . . . . -114.34(16) ?
    N3 N4 C10 N6 . . . . 63.30(16) ?
    C6 N4 C10 N2 . . . . 126.87(15) ?
    N3 N4 C10 N2 . . . . -55.48(16) ?
    C6 N4 C10 C11 . . . . 8.3(2) ?
    N3 N4 C10 C11 . . . . -174.09(12) ?
    C9 N6 C10 N4 . . . . 132.03(15) ?
    N5 N6 C10 N4 . . . . -53.32(16) ?
    C9 N6 C10 N2 . . . . -108.88(16) ?
    N5 N6 C10 N2 . . . . 65.78(16) ?
    C9 N6 C10 C11 . . . . 9.2(2) ?
    N5 N6 C10 C11 . . . . -176.17(12) ?
    C3 N2 C10 N4 . . . . -120.06(16) ?
    N1 N2 C10 N4 . . . . 65.75(16) ?
    C3 N2 C10 N6 . . . . 120.60(16) ?
    N1 N2 C10 N6 . . . . -53.58(16) ?
    C3 N2 C10 C11 . . . . 0.7(2) ?
    N1 N2 C10 C11 . . . . -173.53(12) ?
    N4 C10 C11 O1 . . . . -64.66(15) ?
    N6 C10 C11 O1 . . . . 57.25(15) ?
    N2 C10 C11 O1 . . . . 175.87(11) ?
    C10 C11 O1 C12 . . . . -176.45(12) ?
    O1A S1A C1A F3A . . . . -60.94(14) ?
    O2A S1A C1A F3A . . . . 179.35(13) ?
    O3A S1A C1A F3A . . . . 59.25(14) ?
    O1A S1A C1A F2A . . . . 177.62(13) ?
    O2A S1A C1A F2A . . . . 57.91(14) ?
    O3A S1A C1A F2A . . . . -62.19(14) ?
    O1A S1A C1A F1A . . . . 59.51(14) ?
    O2A S1A C1A F1A . . . . -60.20(13) ?
    O3A S1A C1A F1A . . . . 179.70(12) ?
loop_
    _geom_hbond_atom_site_label_D
    _geom_hbond_atom_site_label_H
    _geom_hbond_atom_site_label_A
    _geom_hbond_site_symmetry_A
    _geom_hbond_distance_DH
    _geom_hbond_distance_HA
    _geom_hbond_distance_DA
    _geom_hbond_angle_DHA
    O1W H2W O3A . 0.94(3) 2.06(3) 2.994(2) 174(2)
    O1W H1W O3A 2_776 0.97(3) 2.12(3) 3.0613(19) 163(2)
_shelx_hkl_checksum     29507
_shelx_hkl_file
;
  -1   0   0   64.29    2.00
  -1   0   0   60.89    2.00
  -1   0   0   62.69    1.60
  -1   0   0   62.89    2.40
  -1   0   0   56.59    1.70
   1   0   0   61.99    1.90
   1   0   0   64.29    2.20
   1   0   0   60.49    2.00
   1   0   0   66.99    2.40
   1   0   0   63.79    2.20
  -2   0   0  473.25   14.70
  -2   0   0  440.76   14.10
  -2   0   0  449.46   16.50
   2   0   0  441.76   15.00
   2   0   0  443.86   17.10
   2   0   0  444.26   14.70
   2   0   0  443.56   12.70
   2   0   0  464.95   14.50
  -3   0   0  598.44   23.30
  -3   0   0  585.04   16.00
  -3   0   0  582.04   13.10
   3   0   0  597.14   20.20
   3   0   0  569.44   20.60
   3   0   0  586.24   19.60
   3   0   0  606.54   18.40
   3   0   0  593.84   15.50
  -4   0   0 1659.83   39.20
  -4   0   0 1609.64   40.60
  -4   0   0 1602.74   39.00
   4   0   0 1627.94   43.50
   4   0   0 1665.63   46.30
   4   0   0 1681.53   37.00
   4   0   0 1693.13   39.50
   4   0   0 1694.23   50.99
  -5   0   0    4.00    1.70
  -5   0   0    0.00    2.70
  -5   0   0    4.10    1.70
   5   0   0    6.20    2.80
   5   0   0    0.00    1.90
   5   0   0    3.50    1.40
   5   0   0    2.20    0.90
   5   0   0    3.30    1.50
  -6   0   0   20.20    3.60
  -6   0   0   18.70    3.60
   6   0   0   17.40    1.80
   6   0   0   22.00    4.10
   6   0   0   24.10    1.90
   6   0   0   22.00    1.90
   6   0   0   20.20    2.30
   6   0   0   19.00    2.10
  -7   0   0  128.89    6.30
  -7   0   0  138.09    6.50
   7   0   0  122.39    7.90
   7   0   0  136.09    7.70
   7   0   0  132.69    7.00
  -8   0   0  638.44   20.40
  -8   0   0  612.34   19.90
   8   0   0  657.43   18.50
  -9   0   0   45.10    6.20
  -9   0   0   60.09    6.90
   9   0   0   47.10    6.90
 -10   0   0   16.90    8.60
 -10   0   0    6.40    8.20
  10   0   0   10.80    9.60
  10  -1   0   12.40    6.30
  10  -1   0   16.90    6.20
 -10   1   0   26.80    6.20
 -10   1   0    7.20    7.30
   9  -1   0  680.23   30.90
   9  -1   0  681.23   25.20
  -9   1   0  658.73   31.20
  -9   1   0  663.73   29.70
   8  -1   0   45.90    5.80
  -8   1   0   38.50    6.00
  -8   1   0   45.50    6.60
   7  -1   0 1574.04   76.39
   7  -1   0 1530.15   30.30
   7  -1   0 1432.36   85.79
   7  -1   0 1573.94   69.39
  -7   1   0 1517.55   29.70
  -7   1   0 1522.65   41.00
   6  -1   0  188.38    5.40
   6  -1   0  191.38    7.30
   6  -1   0  181.08    7.00
   6  -1   0  179.98    5.30
   6  -1   0  181.18    6.60
   6  -1   0  196.88    7.60
   6  -1   0  182.48    6.60
   6  -1   0  197.28    6.40
  -6   1   0  184.78    7.90
  -6   1   0  204.18    7.40
   5  -1   0   65.99    2.30
   5  -1   0   66.29    3.10
   5  -1   0   71.29    2.20
   5  -1   0   68.79    1.90
   5  -1   0   63.89    4.90
   5  -1   0   64.89    2.10
   5  -1   0   61.49    3.40
  -5   1   0   59.49    4.30
  -5   1   0   59.29    3.40
  -5   1   0   71.89    4.70
   4  -1   0   14.00    0.90
   4  -1   0   14.00    0.90
   4  -1   0   15.70    1.90
   4  -1   0   14.10    1.40
   4  -1   0   15.20    2.30
   4  -1   0   11.70    2.30
  -4   1   0   11.40    2.20
  -4   1   0   16.40    2.20
  -4   1   0   19.60    2.80
   3  -1   0 1612.64   40.80
   3  -1   0 1599.84   40.90
   3  -1   0 1684.43   41.10
   3  -1   0 1630.84   43.50
   3  -1   0 1677.43   44.30
   3  -1   0 1620.04   50.39
   3  -1   0 1634.34   41.40
   3  -1   0 1658.13   40.90
  -3   1   0 1631.64   46.40
  -3   1   0 1641.14   54.19
  -3   1   0 1621.24   48.70
   2  -1   0  396.46   13.10
   2  -1   0  386.96   10.50
   2  -1   0  397.66   14.20
   2  -1   0  386.36   13.00
   2  -1   0  391.86   13.40
   2  -1   0  392.16   11.70
   2  -1   0  380.76    8.60
  -2   1   0  397.46   12.80
  -2   1   0  382.26   14.70
  -2   1   0  383.96   12.90
  -2   1   0  401.16   13.20
   0  -1   0 3928.21  191.08
   0  -1   0 3825.42  164.18
   0  -1   0 3720.73  177.88
   0   1   0 3942.11  170.08
   0   1   0 3825.32  165.68
  -1  -1   0  761.42   22.20
  -1  -1   0  761.02   23.30
  -1  -1   0  746.73   23.80
  -1  -1   0  756.72   28.80
  -1  -1   0  758.72   22.20
  -1  -1   0  776.22   21.00
  -1  -1   0  747.73   23.90
   1   1   0  756.62   17.70
   1   1   0  763.62   34.00
   1   1   0  771.02   27.00
   1   1   0  783.02   31.50
   1   1   0  762.32   26.00
   1   1   0  771.12   25.40
   1   1   0  779.82   25.90
  -2  -1   0  148.99    4.40
  -2  -1   0  147.69    4.40
  -2  -1   0  145.09    4.40
  -2  -1   0  145.69    3.90
   2   1   0  145.19    6.70
   2   1   0  147.59    5.10
   2   1   0  139.39    4.70
   2   1   0  151.98    5.60
   2   1   0  145.69    4.30
  -3  -1   0    0.00    1.30
  -3  -1   0    1.40    1.50
  -3  -1   0    2.40    1.50
  -3  -1   0    0.00    1.20
  -3  -1   0    3.10    1.90
   3   1   0    0.80    0.20
   3   1   0    0.00    1.70
   3   1   0    3.20    1.90
   3   1   0    0.00    2.00
   3   1   0    0.00    1.40
   3   1   0    0.70    2.00
   3   1   0    1.00    0.10
  -4  -1   0  130.39    3.80
  -4  -1   0  123.59    6.50
  -4  -1   0  131.09    5.20
  -4  -1   0  119.69    4.00
  -4  -1   0  119.09    4.60
   4   1   0  118.89    5.90
   4   1   0  125.19    6.40
   4   1   0  123.89    2.90
   4   1   0  122.29    5.20
   4   1   0  130.49    3.10
   4   1   0  128.59    5.60
   4   1   0  128.39    5.10
  -5  -1   0   20.20    2.50
  -5  -1   0   18.00    3.10
  -5  -1   0   14.90    2.00
  -5  -1   0   15.70    2.80
   5   1   0   13.80    2.10
   5   1   0   16.70    2.10
   5   1   0   13.10    0.50
   5   1   0   14.00    0.50
   5   1   0   13.30    2.80
   5   1   0   20.40    4.00
  -6  -1   0  163.78    5.50
  -6  -1   0  143.19    6.10
   6   1   0  134.99    6.20
   6   1   0  138.69    7.10
   6   1   0  125.99    6.10
  -7  -1   0   10.30    3.20
  -7  -1   0    8.30    4.20
   7   1   0    9.40    2.10
   7   1   0   10.00    4.90
   7   1   0    7.90    1.60
  -8  -1   0  416.96   15.80
  -8  -1   0  414.46   17.50
   8   1   0  420.96   15.80
  -9  -1   0   47.70    8.20
  -9  -1   0   53.59    7.90
   9   1   0   51.49    7.20
 -10  -1   0  533.85   44.20
 -10  -1   0  536.45   39.00
  10   1   0  558.44   25.60
  10  -2   0  105.39    9.70
  10  -2   0  120.79   10.80
 -10   2   0   96.19    7.50
 -10   2   0  108.39   11.80
   9  -2   0   85.09    8.80
   9  -2   0   96.99    9.00
  -9   2   0   78.69    6.50
   8  -2   0  450.25   17.20
   8  -2   0  443.96   14.60
  -8   2   0  451.95   14.90
  -8   2   0  452.35   17.70
   7  -2   0 2290.57   70.59
   7  -2   0 2267.17   50.09
  -7   2   0 2226.88   61.09
  -7   2   0 2240.58   45.80
   6  -2   0  354.56    9.90
   6  -2   0  341.97    9.70
   6  -2   0  349.27   10.40
  -6   2   0  381.26    9.30
  -6   2   0  363.86   10.40
  -6   2   0  343.57   23.10
   5  -2   0    4.20    2.30
   5  -2   0    7.80    2.30
   5  -2   0    7.10    1.70
  -5   2   0    4.50    2.10
  -5   2   0    1.30    2.80
  -5   2   0    9.30    3.00
   4  -2   0 2798.22   75.79
   4  -2   0 2745.13   70.69
   4  -2   0 2788.22   88.39
   4  -2   0 2736.93   77.69
   4  -2   0 2714.03   80.79
  -4   2   0 2766.62   68.99
  -4   2   0 2766.72   54.09
  -4   2   0 2764.62   63.49
   3  -2   0 1083.99   32.10
   3  -2   0 1082.39   32.60
   3  -2   0 1113.79   32.00
   3  -2   0 1071.89   42.20
   3  -2   0 1109.09   23.10
  -3   2   0 1079.49   40.10
  -3   2   0 1085.29   32.30
  -3   2   0 1049.59   31.20
  -3   2   0 1085.29   31.40
  -3   2   0 1056.69   30.20
  -3   2   0 1044.10   42.40
  -3   2   0 1057.69   36.00
  -3   2   0 1080.99   42.60
   2  -2   0   17.40    1.80
   2  -2   0   18.50    1.70
   2  -2   0   18.60    1.40
   2  -2   0   16.70    2.20
   2  -2   0   20.10    2.00
  -2   2   0   17.00    1.40
  -2   2   0   20.20    1.80
  -2   2   0   19.30    1.00
  -2   2   0   23.00    2.00
  -2   2   0   15.90    1.20
  -2   2   0   18.60    1.20
  -2   2   0   18.80    1.70
   1  -2   0  692.53   27.10
   1  -2   0  662.33   29.10
   1  -2   0  699.83   20.70
   1  -2   0  680.93   23.00
   1  -2   0  678.13   20.60
  -1   2   0  699.43   29.30
  -1   2   0  666.43   20.10
  -1   2   0  669.53   18.90
  -1   2   0  666.03   19.90
  -1   2   0  660.03   25.00
  -1   2   0  667.43   20.70
   0  -2   0  461.15   17.50
   0  -2   0  459.55   16.40
   0  -2   0  432.06   20.30
   0  -2   0  463.85   13.80
   0  -2   0  441.26   18.20
   0   2   0  431.46   13.90
   0   2   0  460.85   16.00
   0   2   0  430.76   18.20
   0   2   0  459.25   23.40
  -1  -2   0  433.46   10.50
  -1  -2   0  418.16   10.30
  -1  -2   0  433.16   13.70
  -1  -2   0  420.96   19.70
  -1  -2   0  427.66   11.20
  -1  -2   0  417.06   10.20
  -1  -2   0  434.36   10.70
   1   2   0  430.06   23.00
   1   2   0  442.76   22.60
   1   2   0  404.06   17.70
   1   2   0  433.06   12.70
   1   2   0  403.36   21.60
   1   2   0  399.16   17.00
  -2  -2   0 4106.19  114.19
  -2  -2   0 4131.49  120.69
  -2  -2   0 4059.49  115.89
  -2  -2   0 4130.89   94.39
  -2  -2   0 4172.38  107.99
  -2  -2   0 3899.91  109.79
   2   2   0 4111.39  113.99
   2   2   0 4104.79  121.59
   2   2   0 4084.69  156.28
   2   2   0 4057.09  123.19
   2   2   0 4076.59  108.39
   2   2   0 4226.98   84.69
  -3  -2   0 6362.56  172.58
  -3  -2   0 6347.77  174.78
  -3  -2   0 6443.06  276.97
  -3  -2   0 6429.46  154.58
   3   2   0 6469.55  151.38
   3   2   0 6483.35  212.58
   3   2   0 6397.76  185.28
   3   2   0 6511.65  146.99
   3   2   0 6293.97  191.58
   3   2   0 6544.45  188.08
  -4  -2   0  211.38    7.00
  -4  -2   0  199.98    6.60
  -4  -2   0  191.98   12.00
  -4  -2   0  202.28    5.40
  -4  -2   0  214.48    6.60
   4   2   0  199.48    7.20
   4   2   0  217.88    7.50
   4   2   0  202.58    6.20
   4   2   0  212.48    8.80
   4   2   0  194.38    5.90
   4   2   0  206.78    5.60
   4   2   0  198.68   10.90
   4   2   0  206.58   11.30
  -5  -2   0   12.60    2.90
  -5  -2   0   14.90    3.10
  -5  -2   0   12.50    3.00
  -5  -2   0   11.90    3.00
   5   2   0   18.10    4.10
   5   2   0   10.90    1.70
   5   2   0   15.70    2.60
   5   2   0   15.30    2.20
  -6  -2   0  216.88    9.50
  -6  -2   0  211.08    8.10
  -6  -2   0  218.18    7.70
  -6  -2   0  210.18    9.20
   6   2   0  209.08    9.60
   6   2   0  212.68    9.40
   6   2   0  220.78   11.60
  -7  -2   0  347.47   12.70
  -7  -2   0  376.96   12.30
   7   2   0  332.77   12.30
   7   2   0  358.06   13.10
   7   2   0  376.86   18.20
  -8  -2   0   49.20    5.70
  -8  -2   0   61.49    7.10
   8   2   0   46.50    7.70
  -9  -2   0   60.99    7.40
  -9  -2   0   57.29    7.60
   9   2   0   51.59   10.20
  10  -3   0    6.50    5.00
  10  -3   0    7.60    6.20
 -10   3   0    0.70    5.40
 -10   3   0   10.90    6.40
   9  -3   0  395.86   20.10
   9  -3   0  388.56   16.80
  -9   3   0  392.76   18.90
  -9   3   0  396.06   17.90
   8  -3   0  216.08   13.70
   8  -3   0  217.28    9.20
  -8   3   0  228.68   10.90
  -8   3   0  219.58   11.70
   7  -3   0    8.70    4.40
   7  -3   0    0.00    3.80
  -7   3   0    0.00    4.00
  -7   3   0   10.70    4.70
   6  -3   0  800.62   39.30
   6  -3   0  830.02   11.30
   6  -3   0  862.11   29.70
  -6   3   0  787.62   51.59
  -6   3   0  807.92   19.10
  -6   3   0  842.02   19.50
   5  -3   0 2158.48   73.99
   5  -3   0 2144.19   54.39
   5  -3   0 2141.89   58.59
  -5   3   0 2089.59   45.40
  -5   3   0 2065.39   90.59
  -5   3   0 2163.48   56.09
   4  -3   0 1747.43   34.70
   4  -3   0 1722.33   41.30
   4  -3   0 1704.63   56.59
   4  -3   0 1738.33   51.69
   4  -3   0 1663.53   28.60
  -4   3   0 1628.44   46.30
  -4   3   0 1596.84   35.70
  -4   3   0 1667.13   48.90
  -4   3   0 1678.13   43.70
  -4   3   0 1611.64   39.10
  -4   3   0 1626.84   38.20
  -4   3   0 1612.34   38.80
   3  -3   0   72.39    2.80
   3  -3   0   73.29    2.50
   3  -3   0   72.29    5.50
   3  -3   0   75.19    3.30
   3  -3   0   72.79    3.50
  -3   3   0   78.09    3.40
  -3   3   0   80.99    3.90
  -3   3   0   71.29    2.60
  -3   3   0   74.89    2.30
  -3   3   0   84.69    3.90
  -3   3   0   74.19    3.30
  -3   3   0   78.09    2.50
   2  -3   0   65.59    2.60
   2  -3   0   67.49    3.00
   2  -3   0   63.59    3.50
   2  -3   0   64.59    3.60
   2  -3   0   69.69    3.10
  -2   3   0   66.99    3.30
  -2   3   0   62.09    3.00
  -2   3   0   62.99    3.00
  -2   3   0   58.89    2.10
  -2   3   0   63.79    2.20
  -2   3   0   63.99    2.60
  -2   3   0   65.99    3.30
   1  -3   0 2919.41   97.59
   1  -3   0 2878.01   79.39
   1  -3   0 2867.61  113.19
   1  -3   0 2935.61  118.29
   1  -3   0 2867.11   78.79
  -1   3   0 2740.93   76.19
  -1   3   0 2728.13  106.49
  -1   3   0 2751.62   98.89
  -1   3   0 2840.42   65.29
  -1   3   0 2758.42   98.69
  -1   3   0 2887.71   71.89
  -1   3   0 2872.01  126.39
   0  -3   0  522.75   15.90
   0  -3   0  519.95   14.30
   0  -3   0  518.95   13.90
   0  -3   0  533.75   14.70
   0  -3   0  517.15   28.90
   0  -3   0  535.25   19.10
   0   3   0  514.65   16.00
   0   3   0  497.15   16.50
   0   3   0  517.45   19.90
   0   3   0  519.55   21.50
   0   3   0  513.45   18.50
   0   3   0  514.05   16.90
  -1  -3   0 2481.55   66.99
  -1  -3   0 2512.25   72.59
  -1  -3   0 2497.05   62.99
  -1  -3   0 2511.15   68.59
  -1  -3   0 2374.86  105.39
  -1  -3   0 2422.36   72.79
   1   3   0 2436.66   78.09
   1   3   0 2472.25   79.19
   1   3   0 2446.76   82.69
   1   3   0 2377.36   49.60
   1   3   0 2320.37   88.29
   1   3   0 2309.67   74.29
  -2  -3   0 2292.87   75.89
  -2  -3   0 2367.86   64.49
  -2  -3   0 2382.46   55.19
  -2  -3   0 2439.36   33.60
  -2  -3   0 2382.66   54.19
  -2  -3   0 2383.16   53.29
  -2  -3   0 2396.96   48.60
   2   3   0 2313.57   62.39
   2   3   0 2463.95   78.59
   2   3   0 2464.15   61.89
   2   3   0 2287.87   91.29
   2   3   0 2425.36   57.99
   2   3   0 2427.36   74.99
   2   3   0 2376.66   89.69
  -3  -3   0 2455.05   56.99
  -3  -3   0 2420.36   58.59
  -3  -3   0 2478.55   53.69
  -3  -3   0 2502.15   86.29
  -3  -3   0 2408.06   77.59
  -3  -3   0 2471.45   60.09
   3   3   0 2456.05   68.29
   3   3   0 2478.95   57.59
   3   3   0 2512.55  102.89
   3   3   0 2504.75   59.49
   3   3   0 2522.35   65.19
   3   3   0 2497.15   54.69
   3   3   0 2443.66   54.69
  -4  -3   0   86.09    4.00
  -4  -3   0   74.29    4.20
  -4  -3   0   85.09    3.30
  -4  -3   0   77.99    5.10
   4   3   0   78.49    4.40
   4   3   0   80.39    5.70
   4   3   0   88.59    4.20
   4   3   0   85.69    5.40
  -5  -3   0  398.56   10.60
  -5  -3   0  370.66   11.30
  -5  -3   0  372.66   12.30
  -5  -3   0  352.26   11.50
   5   3   0  351.86   10.30
   5   3   0  350.16   18.50
   5   3   0  400.46   15.50
   5   3   0  358.56   11.20
  -6  -3   0  174.48    7.30
  -6  -3   0  159.48    7.00
  -6  -3   0  177.18    9.30
  -6  -3   0  163.48    7.90
   6   3   0  170.58    7.50
   6   3   0  152.18    7.30
   6   3   0  164.38   10.20
  -7  -3   0  337.67   13.90
  -7  -3   0  328.37   13.40
  -7  -3   0  325.07   14.80
  -7  -3   0  297.77   14.10
   7   3   0  327.57   12.90
   7   3   0  312.87   16.30
   7   3   0  309.27   10.80
  -8  -3   0  177.08   11.20
  -8  -3   0  195.88   12.10
   8   3   0  175.58   11.20
  -9  -3   0   15.70    5.80
  -9  -3   0   20.60    7.10
   9   3   0   29.00    9.40
  10  -4   0   11.90    5.40
 -10   4   0   10.80    5.00
 -10   4   0   33.40    8.40
   9  -4   0    4.10    5.30
   9  -4   0   11.80    5.90
  -9   4   0   17.80    6.70
  -9   4   0   11.10    7.10
   8  -4   0  196.58    8.70
   8  -4   0  176.88   13.70
  -8   4   0  179.28   10.70
  -8   4   0  184.68   10.10
   7  -4   0   55.49    4.30
   7  -4   0   65.69    5.60
  -7   4   0   52.89    5.10
  -7   4   0   61.49    6.30
   6  -4   0    0.60    2.30
   6  -4   0    0.00    3.50
  -6   4   0    9.00    4.00
  -6   4   0    3.30    3.60
  -6   4   0    4.30    2.60
   5  -4   0  105.69    5.40
   5  -4   0  101.69    5.30
  -5   4   0  105.29    4.00
  -5   4   0   96.39    5.40
  -5   4   0   94.69    5.10
  -5   4   0   99.99    3.20
  -5   4   0   98.89    4.50
  -5   4   0  103.29    4.00
  -5   4   0  103.79    3.50
   4  -4   0 3751.92  116.49
   4  -4   0 3644.54  165.38
   4  -4   0 3661.93  111.49
   4  -4   0 3635.84   63.29
   4  -4   0 3605.34  100.39
  -4   4   0 3593.54   74.09
  -4   4   0 3612.94  101.69
  -4   4   0 3588.24   66.59
  -4   4   0 3674.23  101.19
  -4   4   0 3552.74   68.79
  -4   4   0 3715.43   96.29
   3  -4   0  606.74    9.10
   3  -4   0  641.44   17.60
   3  -4   0  603.84   18.30
   3  -4   0  634.44   22.60
   3  -4   0  642.24   19.70
  -3   4   0  628.24   20.20
  -3   4   0  601.14   18.60
  -3   4   0  625.64   16.00
  -3   4   0  625.74   17.40
  -3   4   0  607.84   18.90
  -3   4   0  631.64   18.50
   2  -4   0 1708.03   35.00
   2  -4   0 1739.83   36.40
   2  -4   0 1671.53   59.99
   2  -4   0 1733.13   55.59
   2  -4   0 1725.93   42.00
  -2   4   0 1664.03   61.79
  -2   4   0 1680.73   58.39
  -2   4   0 1756.22   71.79
  -2   4   0 1700.23   42.20
  -2   4   0 1710.13   56.19
  -2   4   0 1732.23   46.60
  -2   4   0 1706.03   43.30
   1  -4   0 1590.64   41.90
   1  -4   0 1622.24   55.99
   1  -4   0 1606.04   57.19
   1  -4   0 1625.84   48.40
   1  -4   0 1594.24   34.50
  -1   4   0 1559.04   48.60
  -1   4   0 1557.14   45.80
  -1   4   0 1544.95   43.80
  -1   4   0 1461.55   49.80
  -1   4   0 1531.25   35.10
  -1   4   0 1584.04   37.00
  -1   4   0 1554.44   48.60
   0  -4   0   17.80    1.60
   0  -4   0   17.70    1.90
   0  -4   0   15.70    1.90
   0  -4   0   17.80    2.00
   0  -4   0   14.30    1.60
   0  -4   0   16.00    1.90
   0   4   0   13.00    2.20
   0   4   0   18.00    1.80
   0   4   0   17.80    2.50
   0   4   0   13.70    1.70
   0   4   0   13.20    1.90
   0   4   0   17.70    1.80
  -1  -4   0 2706.93   69.79
  -1  -4   0 2751.92   70.59
  -1  -4   0 2652.73   67.79
  -1  -4   0 2746.83   60.19
  -1  -4   0 2666.93   89.59
  -1  -4   0 2788.02   66.09
   1   4   0 2612.84   55.39
   1   4   0 2672.03   62.19
   1   4   0 2635.44   66.29
   1   4   0 2701.23   66.09
   1   4   0 2781.82   72.09
   1   4   0 2639.94   73.79
  -2  -4   0  822.22   17.20
  -2  -4   0  813.72   32.70
  -2  -4   0  821.12   14.90
  -2  -4   0  840.92   18.00
  -2  -4   0  815.02   26.00
  -2  -4   0  812.52   17.60
  -2  -4   0  800.72   21.30
   2   4   0  793.22   20.90
   2   4   0  807.52   28.00
   2   4   0  812.32   21.50
   2   4   0  846.82   18.40
   2   4   0  829.72   36.80
   2   4   0  799.72   33.40
   2   4   0  807.92   20.40
  -3  -4   0  352.36   10.60
  -3  -4   0  359.86   10.60
  -3  -4   0  346.07   10.00
  -3  -4   0  363.66    9.80
  -3  -4   0  353.16    9.30
   3   4   0  336.77    9.90
   3   4   0  351.16   10.80
   3   4   0  324.77    9.50
  -4  -4   0 4420.26   83.59
  -4  -4   0 4495.45   87.69
  -4  -4   0 4467.95  108.59
   4   4   0 4258.57   96.29
   4   4   0 4377.56  129.89
   4   4   0 4248.57   90.29
  -5  -4   0   79.89    7.00
  -5  -4   0   87.29    5.60
  -5  -4   0   88.79    7.30
  -5  -4   0   95.49    5.30
   5   4   0   77.59    5.00
   5   4   0   82.59    5.70
   5   4   0   96.99    7.60
  -6  -4   0   42.50    4.20
  -6  -4   0   48.70    7.10
  -6  -4   0   40.50    3.80
  -6  -4   0   49.50    6.30
   6   4   0   51.99    7.10
   6   4   0   43.30    5.20
   6   4   0   44.40    5.40
  -7  -4   0  822.72   46.40
  -7  -4   0  796.12   36.80
  -7  -4   0  779.02   31.40
  -7  -4   0  785.52   29.70
   7   4   0  804.22   41.50
   7   4   0  784.92   41.10
   7   4   0  775.02   30.10
  -8  -4   0   29.60    6.00
  -8  -4   0   12.60    6.20
   8   4   0   20.30    7.80
   8   4   0   16.20    5.20
   8   4   0   20.30    4.30
   9   4   0   33.50   10.40
  10  -5   0    6.90    8.00
 -10   5   0    2.60    8.10
 -10   5   0    7.10    8.00
   9  -5   0   28.30    6.30
  -9   5   0   22.90    4.70
  -9   5   0   32.30    6.10
   8  -5   0  942.61   33.10
   8  -5   0  885.61   65.39
  -8   5   0  932.71   31.50
  -8   5   0  884.51   37.70
   7  -5   0  175.78    9.50
   7  -5   0  166.88    7.50
  -7   5   0  163.28    8.60
  -7   5   0  161.08    9.40
   6  -5   0   80.39    4.80
   6  -5   0   77.79    4.90
  -6   5   0   83.99    2.90
  -6   5   0   84.69    3.20
  -6   5   0   84.59    3.30
  -6   5   0   81.99    6.00
  -6   5   0   86.59    2.90
  -6   5   0   74.59    5.80
  -6   5   0   86.79    6.00
   5  -5   0 2479.45   91.29
   5  -5   0 2462.85  104.29
  -5   5   0 2369.06   77.19
  -5   5   0 2491.65   65.49
  -5   5   0 2434.96   80.49
  -5   5   0 2447.26   79.09
  -5   5   0 2439.26   79.19
  -5   5   0 2424.36   79.39
  -5   5   0 2407.96   49.30
   4  -5   0  167.38    5.50
   4  -5   0  149.88    7.50
  -4   5   0  156.48    6.50
  -4   5   0  163.18    6.80
  -4   5   0  154.08    5.40
  -4   5   0  158.08    5.30
  -4   5   0  154.18    5.50
   3  -5   0 1687.43   51.09
   3  -5   0 1678.53   43.70
   3  -5   0 1660.13   50.99
   3  -5   0 1655.53   31.80
  -3   5   0 1664.43   41.50
  -3   5   0 1603.94   32.90
  -3   5   0 1711.13   49.20
  -3   5   0 1687.43   46.60
  -3   5   0 1626.84   38.90
  -3   5   0 1623.84   49.80
  -3   5   0 1644.74   55.89
   2  -5   0 2243.48  101.79
   2  -5   0 2255.17   31.50
   2  -5   0 2223.38   43.90
   2  -5   0 2151.88   37.20
   2  -5   0 2211.38   36.20
  -2   5   0 2135.79   49.00
  -2   5   0 2156.58   47.20
  -2   5   0 2162.58   49.10
  -2   5   0 2153.78   73.89
  -2   5   0 2128.79   53.09
  -2   5   0 2203.78   51.99
   1  -5   0    1.60    1.80
   1  -5   0    0.90    1.80
   1  -5   0    3.60    1.80
   1  -5   0    2.70    2.10
   1  -5   0    3.30    1.50
  -1   5   0    0.00    2.20
  -1   5   0    2.00    1.60
  -1   5   0    0.00    1.90
  -1   5   0    3.40    2.00
  -1   5   0    0.00    1.20
  -1   5   0    0.10    1.30
  -1   5   0    0.00    1.90
   0  -5   0 2080.19   74.79
   0  -5   0 2037.90   89.69
   0  -5   0 2085.09   77.19
   0  -5   0 2128.99   91.39
   0  -5   0 2125.59  103.79
   0  -5   0 2131.79   53.39
   0  -5   0 2030.00   78.99
   0   5   0 2044.60   60.39
   0   5   0 1960.60   65.89
   0   5   0 1987.30   60.29
   0   5   0 1999.10   44.30
   0   5   0 1973.10   67.79
   0   5   0 2083.29   69.59
  -1  -5   0  753.22   26.90
  -1  -5   0  768.12   27.50
  -1  -5   0  726.83   18.10
  -1  -5   0  755.12   22.50
  -1  -5   0  737.03   18.90
  -1  -5   0  740.53   28.90
  -1  -5   0  710.73   14.00
   1   5   0  714.33   16.00
   1   5   0  723.53   18.40
   1   5   0  725.13   19.30
   1   5   0  721.33   23.90
   1   5   0  738.53   32.50
   1   5   0  735.33   18.50
  -2  -5   0  567.44   17.30
  -2  -5   0  589.24   22.10
  -2  -5   0  580.14   14.50
  -2  -5   0  550.54   12.70
  -2  -5   0  561.64   21.10
  -2  -5   0  550.84   31.00
  -2  -5   0  569.04   16.40
   2   5   0  573.34   16.00
   2   5   0  549.25   13.80
   2   5   0  576.14   18.80
  -3  -5   0  371.16   10.80
  -3  -5   0  355.66   12.00
  -3  -5   0  367.86   14.10
  -3  -5   0  351.16   17.30
  -3  -5   0  357.36   13.70
  -3  -5   0  363.76   11.30
   3   5   0  365.86   14.50
   3   5   0  357.16   12.70
   3   5   0  345.57   12.50
  -4  -5   0  116.99    5.90
  -4  -5   0  104.79    8.00
  -4  -5   0  109.89    5.10
  -4  -5   0  123.19    7.80
  -4  -5   0  105.69    7.00
   4   5   0  108.29    6.00
   4   5   0  118.59    6.70
   4   5   0  120.49    7.70
  -5  -5   0   13.50    3.30
  -5  -5   0    7.80    2.80
  -5  -5   0    6.20    4.00
  -5  -5   0    3.70    3.60
   5   5   0    8.70    4.20
   5   5   0   16.50    5.40
   5   5   0   10.50    4.00
  -6  -5   0  145.79   10.10
  -6  -5   0  142.19    9.50
  -6  -5   0  152.98    9.20
  -6  -5   0  150.98    9.40
   6   5   0  132.99    9.80
   6   5   0  137.89   10.20
   6   5   0  155.78    9.40
  -7  -5   0   84.09    8.60
  -7  -5   0   89.29    9.10
   7   5   0   90.39    7.70
   7   5   0   87.59   10.10
   7   5   0   91.29    8.40
  -8  -5   0   38.30   10.70
  -8  -5   0   36.40    9.10
   8   5   0   13.00    7.30
   8   5   0   42.60    7.90
   8   5   0   32.20    7.50
  10  -6   0   31.50    9.10
 -10   6   0   10.00    6.90
 -10   6   0   20.30    7.60
   9  -6   0  185.48   11.10
  -9   6   0  163.08   13.20
  -9   6   0  184.98   13.00
   8  -6   0  507.65   23.50
  -8   6   0  505.55   16.50
  -8   6   0  506.65   19.10
   7  -6   0  348.67   13.60
  -7   6   0  367.66   17.90
  -7   6   0  378.56   14.00
   6  -6   0  543.85   16.30
   6  -6   0  523.45   18.70
  -6   6   0  537.65   18.80
  -6   6   0  481.75   34.90
  -6   6   0  520.15   24.60
  -6   6   0  536.45   24.80
  -6   6   0  522.25   19.50
  -6   6   0  517.05   22.70
  -6   6   0  543.85   25.40
   5  -6   0  662.63   32.40
   5  -6   0  685.83   16.00
  -5   6   0  689.03   17.10
  -5   6   0  630.74   36.30
  -5   6   0  674.23   21.50
  -5   6   0  674.13   18.30
  -5   6   0  649.54   18.30
   4  -6   0   34.70    3.40
   4  -6   0   43.90    3.70
  -4   6   0   47.30    4.10
  -4   6   0   48.50    3.20
  -4   6   0   38.40    3.00
  -4   6   0   38.40    4.00
  -4   6   0   40.30    2.80
   3  -6   0 1018.10   41.60
   3  -6   0 1004.80   46.40
   3  -6   0  996.50   29.90
   3  -6   0 1046.00   52.19
  -3   6   0 1004.60   27.80
  -3   6   0  975.60   24.00
  -3   6   0 1012.80   23.00
  -3   6   0 1001.60   31.90
  -3   6   0  993.20   21.00
  -3   6   0  991.20   37.10
   2  -6   0  131.99    7.00
   2  -6   0  137.89    8.60
   2  -6   0  121.69    5.70
   2  -6   0  137.19    7.20
  -2   6   0  131.89    5.10
  -2   6   0  144.89    5.40
  -2   6   0  139.69    4.70
  -2   6   0  149.09    6.30
  -2   6   0  141.59    6.30
   1  -6   0  218.48    7.70
   1  -6   0  227.18    8.70
   1  -6   0  223.68    7.90
   1  -6   0  209.88   10.30
  -1   6   0  212.48    7.70
  -1   6   0  220.88    7.00
  -1   6   0  216.78    6.30
  -1   6   0  212.88    7.10
   0  -6   0 1173.18   26.40
   0  -6   0 1172.28   24.10
   0  -6   0 1182.38   74.89
   0  -6   0 1147.19   30.90
   0  -6   0 1172.38   25.60
   0  -6   0 1161.78   46.70
   0  -6   0 1157.18   44.10
   0   6   0 1156.48   28.70
   0   6   0 1126.09   28.30
   0   6   0 1162.68   33.40
  -1  -6   0   29.30    4.10
  -1  -6   0   23.60    3.90
  -1  -6   0   22.00    2.70
  -1  -6   0   23.40    3.50
  -1  -6   0   21.60    3.60
  -1  -6   0   25.10    4.70
   1   6   0   26.20    2.50
   1   6   0   22.10    3.00
   1   6   0   25.50    2.90
  -2  -6   0 1100.59   37.90
  -2  -6   0 1101.09   36.90
  -2  -6   0 1046.30   46.60
  -2  -6   0 1027.10   71.09
  -2  -6   0 1115.49   61.79
  -2  -6   0 1122.39   32.30
  -2  -6   0 1032.00   34.80
   2   6   0 1014.50   27.60
   2   6   0  980.60   27.00
   2   6   0 1079.69   33.70
  -3  -6   0   16.30    3.50
  -3  -6   0   21.20    3.00
  -3  -6   0   30.60    3.20
  -3  -6   0   23.40    4.80
  -3  -6   0   24.30    5.20
  -3  -6   0   15.20    5.30
   3   6   0   21.70    4.60
   3   6   0   22.10    4.20
   3   6   0   23.90    4.30
  -4  -6   0   58.79    6.50
  -4  -6   0   54.19    6.50
  -4  -6   0   65.09    4.50
  -4  -6   0   66.79    6.70
   4   6   0   69.29    6.00
   4   6   0   65.29    6.50
   4   6   0   64.79    6.20
  -5  -6   0  331.77   17.50
  -5  -6   0  347.27   21.00
  -5  -6   0  339.77   17.30
  -5  -6   0  341.57   17.30
   5   6   0  354.86   13.70
   5   6   0  351.06   15.40
   5   6   0  344.57   15.60
  -6  -6   0    1.70    6.30
  -6  -6   0    3.80    6.20
   6   6   0    5.50    5.00
   6   6   0    1.70    3.90
   6   6   0    0.00    4.30
  -7  -6   0   17.10    6.90
  -7  -6   0   17.50    7.60
   7   6   0   16.80    7.20
   7   6   0   10.30    6.60
   7   6   0   25.70    9.00
   9  -7   0  103.89   10.10
  -9   7   0   96.29   12.30
  -9   7   0  118.49   11.50
   8  -7   0   14.50    7.50
   8  -7   0   16.60    5.90
  -8   7   0    6.40    6.70
  -8   7   0   20.50    6.60
   7  -7   0  191.98   11.10
   7  -7   0  200.48   12.60
  -7   7   0  181.88   10.50
  -7   7   0  177.08    9.90
   6  -7   0    0.00    5.20
   6  -7   0   13.20    4.20
  -6   7   0    4.50    3.30
  -6   7   0    8.30    2.10
  -6   7   0    7.10    2.30
  -6   7   0    4.00    4.50
  -6   7   0    7.90    2.20
  -6   7   0    9.90    2.20
   5  -7   0  697.83   34.90
   5  -7   0  675.43   21.20
  -5   7   0  688.23   20.20
  -5   7   0  691.63   20.10
  -5   7   0  689.13   18.00
  -5   7   0  652.23   46.30
  -5   7   0  675.43   25.20
   4  -7   0   46.40    5.60
   4  -7   0   45.60    4.30
  -4   7   0   47.30    2.50
  -4   7   0   44.80    2.80
  -4   7   0   50.19    4.00
  -4   7   0   47.60    3.90
  -4   7   0   54.99    4.60
   3  -7   0   34.10    5.30
   3  -7   0   29.40    3.80
  -3   7   0   40.10    3.80
  -3   7   0   32.90    2.10
  -3   7   0   39.40    2.30
  -3   7   0   41.60    3.70
  -3   7   0   36.30    3.40
   2  -7   0 1000.80   47.20
   2  -7   0  981.50   29.30
   2  -7   0  992.00   66.09
   2  -7   0  993.60   58.29
  -2   7   0  960.50   39.70
  -2   7   0  996.20   32.30
  -2   7   0  889.51   24.90
  -2   7   0  885.31   23.20
   1  -7   0 1247.78   30.40
   1  -7   0 1344.07   68.39
   1  -7   0 1239.08   31.30
   1  -7   0 1268.37   33.30
   1  -7   0 1307.87   59.89
   1  -7   0 1282.67   35.70
  -1   7   0 1272.17   34.80
  -1   7   0 1256.37   33.50
  -1   7   0 1279.67   32.10
   0  -7   0  665.53   24.00
   0  -7   0  698.83   27.60
   0  -7   0  689.33   23.50
   0  -7   0  722.63   40.30
   0  -7   0  681.73   22.00
   0  -7   0  717.13   33.10
   0   7   0  688.63   16.60
   0   7   0  705.03   20.00
   0   7   0  722.33   24.30
  -1  -7   0  311.57   14.70
  -1  -7   0  300.27   15.90
  -1  -7   0  304.37   11.00
  -1  -7   0  312.87   17.40
  -1  -7   0  298.67   18.50
  -1  -7   0  325.67   12.80
   1   7   0  308.57   12.70
   1   7   0  313.67   11.10
   1   7   0  298.77   12.90
  -2  -7   0  113.39    6.90
  -2  -7   0  111.29    7.40
  -2  -7   0  110.49    7.70
  -2  -7   0  123.49    8.00
  -2  -7   0  113.69    7.20
  -2  -7   0  108.59    7.60
   2   7   0  111.89    7.00
   2   7   0  119.79    6.70
   2   7   0  110.79    8.00
  -3  -7   0  320.57   14.20
  -3  -7   0  313.57   12.70
  -3  -7   0  320.17   14.70
  -3  -7   0  319.47   12.90
  -3  -7   0  313.07   13.00
   3   7   0  295.27   16.40
   3   7   0  314.37   14.70
   3   7   0  339.77   13.00
  -4  -7   0    2.70    4.40
  -4  -7   0    0.00    4.00
  -4  -7   0    5.60    4.80
   4   7   0    9.40    5.20
   4   7   0    0.00    5.00
   4   7   0    1.30    3.50
  -5  -7   0   98.99    9.20
  -5  -7   0   78.89    8.60
   5   7   0  101.89    9.30
   5   7   0   88.99    9.30
   5   7   0  100.79    9.50
  -6  -7   0  266.17   17.90
  -6  -7   0  263.87   17.40
   6   7   0  258.57   15.90
   6   7   0  235.68   16.10
   6   7   0  267.87   17.80
   9  -8   0    8.30    9.70
   9  -8   0    7.40   10.90
  -9   8   0    0.00    7.20
  -9   8   0   10.10    6.90
   8  -8   0   87.59   10.90
   8  -8   0   86.99   10.40
  -8   8   0   87.49   10.70
  -8   8   0   83.89    9.00
   7  -8   0    6.10    5.60
   7  -8   0    2.80    5.50
  -7   8   0   14.80    5.90
  -7   8   0    4.00    4.70
   6  -8   0   65.49    7.20
   6  -8   0   69.09    6.60
  -6   8   0   61.09    5.50
  -6   8   0   56.99    6.90
  -6   8   0   59.09    6.00
   5  -8   0  310.67   15.70
   5  -8   0  321.37   15.70
  -5   8   0  305.67   19.80
  -5   8   0  320.07   11.00
  -5   8   0  325.57   12.70
   4  -8   0  127.69    8.30
   4  -8   0  119.79    7.10
  -4   8   0  116.69    5.70
  -4   8   0  112.89    7.50
  -4   8   0  116.89    6.20
  -4   8   0  121.29    6.60
   3  -8   0  148.69    8.20
   3  -8   0  156.78    8.70
  -3   8   0  149.69    9.10
  -3   8   0  146.19    6.30
  -3   8   0  153.48    6.10
  -3   8   0  145.69    7.00
  -3   8   0  158.48    8.50
   2  -8   0  650.53   30.50
   2  -8   0  599.74   19.80
  -2   8   0  625.54   15.80
  -2   8   0  628.94   19.10
  -2   8   0  601.04   17.60
   1  -8   0   34.10    4.30
   1  -8   0   30.90    4.70
   1  -8   0   22.20    3.70
   1  -8   0   29.90    4.50
  -1   8   0   32.10    3.90
  -1   8   0   29.60    3.50
  -1   8   0   26.80    4.20
   0  -8   0  172.68   10.90
   0  -8   0  162.98   11.60
   0  -8   0  167.98   10.30
   0  -8   0  183.48   10.90
   0  -8   0  159.58    8.80
   0   8   0  167.08   10.00
   0   8   0  164.58    7.10
   0   8   0  176.68    8.30
  -1  -8   0   35.50    5.00
  -1  -8   0   46.50    5.70
  -1  -8   0   44.00    7.40
  -1  -8   0   40.20    4.80
   1   8   0   39.40    4.50
   1   8   0   46.20    5.40
   1   8   0   53.29    4.60
  -2  -8   0  147.89    9.50
  -2  -8   0  147.49   10.60
  -2  -8   0  170.98   10.50
  -2  -8   0  154.78    9.40
   2   8   0  159.38   11.00
   2   8   0  156.78   10.30
   2   8   0  168.08    9.10
  -3  -8   0   76.09    8.70
  -3  -8   0   80.69    6.80
  -3  -8   0   71.09    7.50
  -3  -8   0   76.19    8.50
   3   8   0   97.19    9.40
   3   8   0   73.39    7.30
   3   8   0   88.09    8.10
  -4  -8   0    7.70    5.40
  -4  -8   0    2.80    4.30
  -4  -8   0   10.40    5.20
   4   8   0    9.80    4.80
   4   8   0    9.30    4.40
   4   8   0    4.00    4.60
  -5  -8   0  397.86   18.10
  -5  -8   0  399.06   20.50
   5   8   0  385.56   22.00
   5   8   0  398.06   18.50
   5   8   0  380.16   19.50
  -6  -8   0  105.69   11.50
   6   8   0  130.59   12.70
   6   8   0  105.79   11.30
   8  -9   0   30.10    9.60
   8  -9   0   15.90    8.10
  -8   9   0   13.00    6.10
   7  -9   0   11.90    8.00
   7  -9   0    0.00    5.20
  -7   9   0   12.30    5.90
   6  -9   0  108.39   10.90
   6  -9   0  113.49    9.40
  -6   9   0  106.69    8.70
   5  -9   0   11.20    4.80
   5  -9   0   25.20    6.20
  -5   9   0   18.70    4.50
  -5   9   0   26.90    5.00
  -5   9   0   12.10    4.70
   4  -9   0  277.87   17.00
   4  -9   0  276.97   16.00
  -4   9   0  246.18   15.50
  -4   9   0  252.57   13.50
  -4   9   0  261.77   13.60
   3  -9   0  163.58   11.00
   3  -9   0  193.48   13.10
  -3   9   0  212.58   10.70
  -3   9   0  203.78    9.30
   2  -9   0   91.69    8.10
   2  -9   0   98.99    9.10
   2  -9   0   80.29    8.20
   2  -9   0   95.89    8.30
  -2   9   0   98.79    7.20
  -2   9   0  100.59    6.90
  -2   9   0   94.39    6.00
   1  -9   0  851.41   36.50
   1  -9   0  850.21   43.00
   1  -9   0  864.61   42.90
   1  -9   0  860.11   40.90
  -1   9   0  886.61   38.20
  -1   9   0  873.71   32.00
  -1   9   0  883.41   33.10
   0  -9   0    4.80    4.10
   0  -9   0    0.30    4.00
   0  -9   0    0.00    4.20
   0  -9   0    4.50    6.80
   0   9   0    6.80    5.50
   0   9   0    7.50    4.70
   0   9   0    0.00    3.60
  -1  -9   0    0.00    6.60
  -1  -9   0    2.90    4.60
  -1  -9   0   10.00    5.60
  -1  -9   0    3.50    5.00
   1   9   0    7.60    3.60
   1   9   0    5.60    3.50
   1   9   0    0.00    3.90
  -2  -9   0  772.12   37.00
  -2  -9   0  723.53   35.70
  -2  -9   0  716.63   38.30
  -2  -9   0  695.43   35.60
   2   9   0  747.63   32.60
   2   9   0  748.23   42.60
   2   9   0  746.53   38.90
  -3  -9   0    1.30    5.00
  -3  -9   0    3.40    4.90
  -3  -9   0    7.50    7.90
  -3  -9   0    1.40    7.50
   3   9   0    3.20    7.00
   3   9   0    9.80    6.80
   3   9   0    2.80    3.70
  -4  -9   0  233.18   18.60
  -4  -9   0  202.18   17.10
  -4  -9   0  220.18   18.20
   4   9   0  206.68   15.10
   4   9   0  193.58   13.90
   4   9   0  237.88   16.40
   7 -10   0  180.48   15.00
   7 -10   0  150.08   13.00
  -7  10   0  162.08   12.40
   6 -10   0    2.90    5.50
   6 -10   0    0.00    8.80
  -6  10   0    0.00    4.00
   5 -10   0    8.50    5.90
   5 -10   0    1.90    4.60
  -5  10   0    3.70    3.90
  -5  10   0    0.90    4.50
  -5  10   0    4.90    4.70
   4 -10   0  536.05   27.60
   4 -10   0  482.05   29.80
  -4  10   0  512.05   30.30
  -4  10   0  525.85   37.00
  -4  10   0  505.95   30.90
   3 -10   0  189.78   12.30
   3 -10   0  172.98   13.60
  -3  10   0  180.18   12.00
  -3  10   0  183.58   14.70
   2 -10   0  254.67   15.10
   2 -10   0  257.67   14.50
   2 -10   0  255.87   14.60
   2 -10   0  266.27   16.80
  -2  10   0  294.97   15.90
  -2  10   0  269.47   15.30
   1 -10   0   14.90    7.70
   1 -10   0    7.30    7.50
   1 -10   0   20.40    8.10
   1 -10   0   20.90    7.10
  -1  10   0   16.30    4.30
  -1  10   0   26.30    6.40
   0 -10   0    0.00    6.00
   0 -10   0    5.80    6.00
   0 -10   0    0.00    7.90
   0 -10   0   10.20    8.30
   0  10   0    0.30    6.00
   0  10   0    5.00    5.80
   0  10   0    0.00    3.80
  -1 -10   0 1512.85   81.19
  -1 -10   0 1537.65   55.59
  -1 -10   0 1508.35   56.89
  -1 -10   0 1540.35   60.29
   1  10   0 1570.14   54.79
   1  10   0 1574.44   54.29
   1  10   0 1580.24   53.79
  -2 -10   0   34.00   10.20
  -2 -10   0   25.50    6.60
  -2 -10   0   47.20    6.80
  -2 -10   0   40.10    7.40
   2  10   0   45.40    8.60
   2  10   0   34.70    7.90
   2  10   0   36.50    7.60
  -3 -10   0   28.30    7.50
  -3 -10   0   27.20   10.00
  -3 -10   0    0.00    9.40
  -3 -10   0   32.50   10.00
   3  10   0   15.90    8.90
   3  10   0   25.60    7.60
   3  10   0   11.10    6.20
   5 -11   0   62.19   11.20
   5 -11   0   57.99   11.50
   4 -11   0    0.00    6.10
   4 -11   0    0.00    8.80
  -4  11   0    2.20    6.10
  -4  11   0    0.00    6.00
   3 -11   0  100.79    9.00
   3 -11   0   72.99   10.70
   3 -11   0   78.29   10.70
   3 -11   0   70.99    9.80
  -3  11   0  102.19    9.90
  -3  11   0   79.09    9.80
   2 -11   0    0.00    5.00
   2 -11   0    0.40    5.70
   2 -11   0    0.70    6.30
   2 -11   0    4.90    5.40
  -2  11   0   20.60    7.10
  -2  11   0    0.00    6.60
   1 -11   0    6.90    7.80
   1 -11   0   22.10    9.10
   1 -11   0   22.00   10.50
   1 -11   0   26.30    8.90
  -1  11   0   11.30    7.50
  -1  11   0   16.10    7.10
   0 -11   0  288.97   16.00
   0 -11   0  249.48   16.30
   0 -11   0  253.37   16.80
   0 -11   0  234.28   19.80
   0  11   0  242.58   16.80
   0  11   0  250.37   18.10
  -1 -11   0   19.40   12.90
  -1 -11   0   45.80   10.30
  -1 -11   0   22.00    9.20
  -1 -11   0   24.90   11.30
   1  11   0   19.90    6.10
   1  11   0    6.50    5.70
  -2  12  -1   43.10    9.70
   2  11  -1  240.68   17.60
   2  11  -1  272.77   22.80
  -2 -11   1  246.08   16.40
  -2 -11   1  238.38   15.50
  -2 -11   1  232.48   19.30
  -2 -11   1  254.67   24.60
   1  11  -1   17.10    8.20
   1  11  -1   25.40    9.20
  -1 -11   1   18.10   10.60
  -1 -11   1   25.80    8.40
  -1 -11   1    9.90    8.30
  -1 -11   1   26.60    8.60
   0  11  -1    1.60    7.40
   0  11  -1   19.00    8.00
   0 -11   1    2.20    8.20
   0 -11   1    8.20    6.70
   0 -11   1   14.50    8.60
   0 -11   1    8.20    8.30
  -1  11  -1  164.58   14.50
  -1  11  -1  180.08   13.70
   1 -11   1  161.08   12.30
   1 -11   1  179.58   13.40
   1 -11   1  160.18   13.90
   1 -11   1  175.58   10.70
  -2  11  -1   44.40    7.20
  -2  11  -1   55.49    8.90
   2 -11   1   41.70    7.00
   2 -11   1   58.19    9.40
   2 -11   1   41.70    8.20
   2 -11   1   45.90    9.30
  -3  11  -1  245.78   17.60
  -3  11  -1  254.87   19.20
   3 -11   1  258.67   17.60
   3 -11   1  245.28   17.00
   3 -11   1  215.38   17.60
   3 -11   1  228.98   17.10
  -4  11  -1  242.48   18.10
  -4  11  -1  244.38   18.90
   4 -11   1  258.67   19.50
   4 -11   1  203.88   14.10
   5 -11   1   52.19   10.00
   5 -11   1   59.39    9.90
  -6  11  -1   50.69    8.40
   6 -11   1   66.89   10.40
   6 -11   1   52.49    9.10
   3  10  -1  393.76   23.00
   3  10  -1  375.56   23.40
   3  10  -1  391.96   20.70
  -3 -10   1  370.46   28.40
  -3 -10   1  411.96   25.60
  -3 -10   1  373.36   29.90
  -3 -10   1  373.06   28.50
   2  10  -1   67.09    7.40
   2  10  -1   62.29    7.80
   2  10  -1   60.79    8.00
  -2 -10   1   50.49    8.60
  -2 -10   1   58.19    8.90
  -2 -10   1   46.40    5.90
  -2 -10   1   45.10    9.20
   1  10  -1   12.70    4.40
   1  10  -1   15.20    4.50
   1  10  -1   15.50    4.20
  -1 -10   1   12.70    6.20
  -1 -10   1   11.30    4.50
  -1 -10   1   13.40    5.40
  -1 -10   1   12.40    7.20
   0  10  -1 1607.64   58.19
   0  10  -1 1623.34   60.09
   0 -10   1 1459.95   72.19
   0 -10   1 1493.25   80.99
   0 -10   1 1511.75   83.69
   0 -10   1 1587.34   74.79
  -1  10  -1   25.00    5.60
  -1  10  -1   13.30    5.40
   1 -10   1   11.60    5.00
   1 -10   1    6.90    4.80
   1 -10   1   11.80    6.20
   1 -10   1    7.40    4.90
  -2  10  -1  284.47   15.30
  -2  10  -1  284.27   15.90
   2 -10   1  233.88   14.40
   2 -10   1  280.07   20.20
   2 -10   1  275.07   18.80
   2 -10   1  279.07   18.00
  -3  10  -1  136.09    9.40
  -3  10  -1  135.29   10.30
   3 -10   1  127.49   10.30
   3 -10   1  128.79    9.80
  -4  10  -1  149.19    9.60
  -4  10  -1  146.89    9.10
   4 -10   1  149.79   11.20
   4 -10   1  126.09   11.20
  -5  10  -1  195.98   13.10
  -5  10  -1  207.18   12.90
  -5  10  -1  196.38   11.80
   5 -10   1  191.48   15.20
   5 -10   1  194.78   17.60
  -6  10  -1   23.30    7.20
   6 -10   1   46.00    7.80
   6 -10   1   47.90    8.40
  -7  10  -1   98.39   10.20
   7 -10   1  103.39   12.00
   7 -10   1  106.09   12.60
   5   9  -1  130.79   12.70
   5   9  -1  112.19   12.30
   5   9  -1  104.39   13.60
  -5  -9   1  111.99   12.30
  -5  -9   1  110.89   11.50
   4   9  -1   36.30    6.60
   4   9  -1   19.10    7.30
   4   9  -1   31.10    7.90
  -4  -9   1    2.20    9.70
  -4  -9   1   19.20    8.70
  -4  -9   1   24.30    8.30
   3   9  -1   11.00    4.60
   3   9  -1   24.70    4.80
   3   9  -1   11.20    4.90
  -3  -9   1    8.30    5.30
  -3  -9   1   11.50    6.20
  -3  -9   1   13.50    5.50
  -3  -9   1    8.70    4.90
   2   9  -1   20.80    4.50
   2   9  -1   15.40    4.20
  -2  -9   1    4.50    6.50
  -2  -9   1    6.70    6.30
  -2  -9   1    6.50    6.00
  -2  -9   1    6.60    4.20
   1   9  -1  482.05   20.80
   1   9  -1  447.16   18.50
   1   9  -1  473.75   17.70
  -1  -9   1  427.96   22.60
  -1  -9   1  440.26   17.70
  -1  -9   1  463.65   23.30
  -1  -9   1  462.25   20.40
   0   9  -1  235.48   10.70
   0   9  -1  207.18   12.00
   0   9  -1  208.18   11.00
   0  -9   1  226.18   15.30
   0  -9   1  205.48   13.70
   0  -9   1  213.28   11.60
   0  -9   1  203.18   11.90
  -1   9  -1  148.59    8.80
  -1   9  -1  149.59    9.00
  -1   9  -1  148.69    8.00
   1  -9   1  134.49    9.10
   1  -9   1  125.59    9.30
   1  -9   1  128.89    7.70
   1  -9   1  132.69    9.00
  -2   9  -1   10.40    3.20
  -2   9  -1   14.60    2.20
  -2   9  -1   13.60    3.50
   2  -9   1    7.40    5.30
   2  -9   1   10.90    5.70
  -3   9  -1    6.70    3.60
  -3   9  -1    0.00    3.60
   3  -9   1    0.00    5.70
   3  -9   1    0.00    3.70
  -4   9  -1   73.19    6.50
  -4   9  -1   63.99    6.20
  -4   9  -1   81.39    7.30
   4  -9   1   80.09    8.50
   4  -9   1   71.49    8.40
  -5   9  -1    0.00    2.20
  -5   9  -1    2.20    2.60
  -5   9  -1    1.60    3.30
   5  -9   1    2.90    6.00
   5  -9   1   10.20    5.80
  -6   9  -1   97.09   10.80
   6  -9   1  106.49    8.50
   6  -9   1  101.79   10.40
  -7   9  -1  163.68   12.60
   7  -9   1  161.38   12.20
   7  -9   1  148.39   13.60
  -8   9  -1    1.50    5.80
   8  -9   1    8.90    7.30
   8  -9   1    3.40    9.10
   6   8  -1    0.00    7.70
   6   8  -1   20.40    8.00
   6   8  -1    9.40    8.00
  -6  -8   1    7.00    6.80
  -6  -8   1   12.50    6.90
   5   8  -1  401.26   20.00
   5   8  -1  426.86   19.90
   5   8  -1  457.05   21.50
  -5  -8   1  404.26   28.60
  -5  -8   1  376.76   27.30
   4   8  -1  121.39    9.40
   4   8  -1  125.39    9.60
   4   8  -1  117.69    9.50
  -4  -8   1  135.19   11.50
  -4  -8   1  131.49   12.90
  -4  -8   1  125.69   11.30
   3   8  -1   26.40    4.00
   3   8  -1   36.20    5.90
   3   8  -1   38.40    6.10
  -3  -8   1   36.60    4.20
  -3  -8   1   38.20    7.40
  -3  -8   1   30.10    7.00
  -3  -8   1   30.00    4.60
  -3  -8   1   23.90    4.20
   2   8  -1   94.59    5.50
   2   8  -1   94.69    6.50
   2   8  -1   85.09    6.10
  -2  -8   1   76.69    6.60
  -2  -8   1   90.29    6.10
  -2  -8   1   85.99    8.30
  -2  -8   1   97.69    7.70
   1   8  -1   75.39    5.40
   1   8  -1   59.89    4.50
   1   8  -1   73.79    5.40
  -1  -8   1   68.89    5.60
  -1  -8   1   63.79    5.80
  -1  -8   1   67.49    5.50
  -1  -8   1   82.19    6.60
   0   8  -1  935.21   24.50
   0   8  -1  921.81   22.70
   0   8  -1  920.11   27.70
   0  -8   1  920.61   40.00
   0  -8   1  927.51   45.10
   0  -8   1  899.71   45.40
   0  -8   1  883.01   32.00
  -1   8  -1   73.89    5.60
  -1   8  -1   83.99    4.70
  -1   8  -1   69.99    4.70
   1  -8   1   60.19    5.20
   1  -8   1   61.59    8.00
   1  -8   1   67.09    7.30
   1  -8   1   71.79    6.10
   1  -8   1   66.59    5.90
  -2   8  -1  734.23   24.90
  -2   8  -1  728.33   28.50
  -2   8  -1  732.93   26.00
   2  -8   1  745.73   28.70
   2  -8   1  774.32   25.10
  -3   8  -1 2551.74   67.89
  -3   8  -1 2536.25   69.49
  -3   8  -1 2555.64  100.19
   3  -8   1 2612.24   81.89
   3  -8   1 2537.05  100.69
  -4   8  -1   26.60    3.80
  -4   8  -1   25.60    4.40
  -4   8  -1   26.00    3.60
   4  -8   1   37.50    5.80
   4  -8   1   16.70    4.00
  -5   8  -1    2.80    3.30
  -5   8  -1    1.60    2.00
  -5   8  -1    5.00    2.10
   5  -8   1   14.30    4.40
   5  -8   1    4.20    4.80
  -6   8  -1   70.29    5.40
  -6   8  -1   64.09    6.40
  -6   8  -1   58.29    4.30
  -6   8  -1   60.89    5.90
  -6   8  -1   73.09    5.00
   6  -8   1   73.19    6.70
   6  -8   1   60.59    6.90
  -7   8  -1   68.99    7.90
   7  -8   1   68.59    8.30
   7  -8   1   88.19    7.70
  -8   8  -1   24.40    5.70
   8  -8   1   14.00    8.40
   8  -8   1   17.40    5.70
  -9   8  -1  269.47   20.20
   9  -8   1  248.48   18.00
   9  -8   1  238.78   17.30
   7   7  -1   27.20    9.00
   7   7  -1   11.10    5.50
   7   7  -1    9.40    5.40
  -7  -7   1    4.50    9.50
  -7  -7   1    3.50    9.60
   6   7  -1  595.24   27.40
   6   7  -1  565.24   37.10
   6   7  -1  582.54   24.40
  -6  -7   1  578.24   33.20
  -6  -7   1  554.74   35.30
   5   7  -1   30.70    5.90
   5   7  -1   36.40    6.30
   5   7  -1   37.70    5.90
  -5  -7   1   20.60    7.60
  -5  -7   1   30.60    6.90
   4   7  -1   41.40    5.70
   4   7  -1   40.90    6.30
   4   7  -1   45.10    6.20
  -4  -7   1   45.40    5.70
  -4  -7   1   36.40    4.10
  -4  -7   1   31.40    6.20
  -4  -7   1   38.00    5.40
   3   7  -1  474.05   20.50
   3   7  -1  471.25   23.60
   3   7  -1  495.05   16.90
  -3  -7   1  476.55   22.40
  -3  -7   1  441.06   30.40
  -3  -7   1  502.35   24.40
  -3  -7   1  482.85   22.60
  -3  -7   1  471.85   20.90
  -3  -7   1  504.35   22.90
   2   7  -1   17.00    3.30
   2   7  -1   12.40    2.40
   2   7  -1   17.00    2.80
  -2  -7   1    3.20    4.10
  -2  -7   1   15.90    2.40
  -2  -7   1   12.30    3.70
  -2  -7   1   15.70    4.30
  -2  -7   1   23.10    4.00
  -2  -7   1   14.60    5.00
  -2  -7   1   12.50    4.00
   1   7  -1  189.18    8.70
   1   7  -1  201.78    8.20
   1   7  -1  195.78    8.30
  -1  -7   1  201.38    9.60
  -1  -7   1  177.88    7.90
  -1  -7   1  184.08    8.80
  -1  -7   1  203.48    8.20
  -1  -7   1  201.78   10.80
   0   7  -1   79.19    4.30
   0   7  -1   69.29    4.20
   0   7  -1   69.79    3.20
   0  -7   1   71.69    5.40
   0  -7   1   72.69    5.50
   0  -7   1   78.09    5.40
   0  -7   1   75.09    5.50
   0  -7   1   78.29    5.90
   0  -7   1   78.89    5.50
  -1   7  -1  470.45   13.20
  -1   7  -1  477.05   11.30
  -1   7  -1  477.15   13.50
   1  -7   1  465.25   12.20
   1  -7   1  467.75   28.60
   1  -7   1  484.45   23.30
   1  -7   1  480.05   16.60
  -2   7  -1 1280.07   32.60
  -2   7  -1 1320.77   47.60
  -2   7  -1 1290.17   33.60
  -2   7  -1 1293.97   37.80
   2  -7   1 1340.07   39.90
   2  -7   1 1315.97   47.40
   2  -7   1 1336.57   85.99
   2  -7   1 1333.77   89.09
  -3   7  -1 2743.33   62.69
  -3   7  -1 2672.53   56.19
  -3   7  -1 2726.43  107.29
   3  -7   1 2688.23   76.29
   3  -7   1 2707.33   67.49
  -4   7  -1  121.39    8.40
  -4   7  -1  127.59    5.30
  -4   7  -1  132.99    5.80
   4  -7   1  132.19    6.30
   4  -7   1  105.89    7.00
  -5   7  -1  503.35   15.90
  -5   7  -1  516.15   16.30
  -5   7  -1  484.75   15.50
  -5   7  -1  529.45   21.60
  -5   7  -1  492.75   17.60
   5  -7   1  516.75   20.10
   5  -7   1  525.45   15.80
  -6   7  -1  765.42   33.40
  -6   7  -1  753.72   36.90
  -6   7  -1  802.22   35.70
  -6   7  -1  826.72   32.30
  -6   7  -1  798.32   33.90
  -6   7  -1  775.12   37.20
   6  -7   1  770.82   27.00
   6  -7   1  815.32   24.80
  -7   7  -1  220.28   13.20
  -7   7  -1  233.78   14.60
   7  -7   1  239.18   10.40
   7  -7   1  241.68   12.00
  -8   7  -1   55.39    6.60
  -8   7  -1   75.69   10.00
   8  -7   1   76.99    8.80
  -9   7  -1    8.10    6.30
  -9   7  -1   16.20    7.60
   9  -7   1   13.30    9.20
   8   6  -1    7.60    8.80
   8   6  -1    6.40    4.80
   8   6  -1   10.10    5.20
  -8  -6   1   23.90    9.20
  -8  -6   1   21.10   10.20
   7   6  -1  245.18   20.90
   7   6  -1  245.68   16.10
   7   6  -1  245.18   14.40
  -7  -6   1  270.47   18.80
  -7  -6   1  229.78   16.50
   6   6  -1    1.20    3.10
   6   6  -1    7.50    5.90
   6   6  -1    0.00    3.40
  -6  -6   1    0.00    4.00
  -6  -6   1    0.00    6.20
  -6  -6   1    1.70    2.60
  -6  -6   1    0.00    6.50
   5   6  -1   51.69    5.70
   5   6  -1   55.79    6.10
   5   6  -1   47.40    6.10
  -5  -6   1   50.39    5.30
  -5  -6   1   35.00    5.00
  -5  -6   1   53.89    4.50
   4   6  -1 2189.08   67.19
   4   6  -1 2208.38   66.59
   4   6  -1 2235.78   72.99
  -4  -6   1 2248.18   76.69
  -4  -6   1 2224.18   77.69
  -4  -6   1 2305.27   78.39
  -4  -6   1 2230.38   91.69
   3   6  -1   53.09    5.60
   3   6  -1   58.39    5.20
   3   6  -1   59.39    5.10
  -3  -6   1   47.90    4.40
  -3  -6   1   55.29    5.20
  -3  -6   1   60.59    4.80
  -3  -6   1   56.99    6.10
  -3  -6   1   47.20    5.10
  -3  -6   1   69.19    6.20
   2   6  -1    1.00    2.00
   2   6  -1    2.80    2.30
   2   6  -1    2.40    2.50
  -2  -6   1    0.00    3.40
  -2  -6   1    4.10    3.40
  -2  -6   1    0.00    3.10
  -2  -6   1    0.00    3.60
  -2  -6   1    6.00    2.30
  -2  -6   1    4.10    2.10
   1   6  -1  158.28    5.70
   1   6  -1  150.48    7.00
   1   6  -1  153.18    6.70
   1   6  -1  155.18    7.80
  -1  -6   1  159.48    6.90
  -1  -6   1  168.18    6.10
  -1  -6   1  141.89    6.10
  -1  -6   1  155.08    8.40
  -1  -6   1  156.58    6.80
  -1  -6   1  147.89    8.30
  -1  -6   1  157.08    5.60
   0   6  -1   75.39    4.40
   0   6  -1   62.19    3.60
   0   6  -1   70.89    4.90
   0   6  -1   76.89    3.70
   0  -6   1   78.79    5.80
   0  -6   1   67.89    5.20
   0  -6   1   72.99    4.50
   0  -6   1   70.39    4.80
   0  -6   1   72.29    4.10
   0  -6   1   78.09    4.00
  -1   6  -1  455.05   11.30
  -1   6  -1  466.55   10.60
  -1   6  -1  448.96   15.10
  -1   6  -1  444.56   12.40
   1  -6   1  458.95   13.80
   1  -6   1  486.75   12.70
   1  -6   1  455.45   28.50
   1  -6   1  497.75   15.20
   1  -6   1  451.45   11.90
  -2   6  -1  693.73   17.20
  -2   6  -1  647.04   14.20
  -2   6  -1  672.83   16.10
  -2   6  -1  691.33   19.30
   2  -6   1  701.93   20.40
   2  -6   1  718.63   37.70
   2  -6   1  677.13   23.80
   2  -6   1  742.33   25.40
  -3   6  -1  980.20   27.00
  -3   6  -1  968.50   29.10
  -3   6  -1  980.60   25.60
   3  -6   1  961.50   23.20
   3  -6   1  989.10   23.00
  -4   6  -1 1696.23   52.39
  -4   6  -1 1730.83   53.49
  -4   6  -1 1791.62   48.80
   4  -6   1 1708.33   54.29
   4  -6   1 1735.53   50.09
  -5   6  -1  226.98    7.90
  -5   6  -1  228.18   12.70
  -5   6  -1  245.78    8.20
  -5   6  -1  237.68   11.50
  -5   6  -1  236.38    8.00
  -5   6  -1  237.88    8.20
  -5   6  -1  236.28   10.60
   5  -6   1  242.38    9.10
   5  -6   1  243.48    9.80
  -6   6  -1  200.08    9.30
  -6   6  -1  213.58    8.80
  -6   6  -1  207.38   10.60
  -6   6  -1  215.58   10.60
  -6   6  -1  209.68    9.10
  -6   6  -1  213.08    9.80
  -6   6  -1  207.78   11.80
   6  -6   1  190.98   11.40
   6  -6   1  200.58    9.30
  -7   6  -1  445.26   19.30
  -7   6  -1  467.05   21.80
   7  -6   1  459.35   15.80
  -8   6  -1   15.00    4.70
  -8   6  -1   22.40    5.70
  -9   6  -1    0.70    4.60
  -9   6  -1    0.90    4.80
   9  -6   1    3.50    7.30
 -10   6  -1   41.10   10.40
 -10   6  -1   17.70    8.90
  10  -6   1   47.20    8.50
   8   5  -1  194.48   15.40
   8   5  -1  202.78   14.00
   8   5  -1  190.58   13.40
   7   5  -1    9.90    3.30
   7   5  -1   14.20    4.80
   7   5  -1   12.80    4.10
  -7  -5   1   17.30    5.60
  -7  -5   1   20.50    5.20
  -7  -5   1   15.70    3.80
  -7  -5   1   10.50    4.80
   6   5  -1   91.09    6.90
   6   5  -1   84.79    6.50
   6   5  -1   85.09    8.80
  -6  -5   1   84.99    8.80
  -6  -5   1   77.29    5.70
  -6  -5   1   90.89    6.60
  -6  -5   1   94.59    7.90
   5   5  -1  787.22   29.30
   5   5  -1  827.92   34.20
   5   5  -1  854.61   24.60
  -5  -5   1  831.12   25.70
  -5  -5   1  872.01   27.50
  -5  -5   1  837.32   28.50
   4   5  -1  517.55   13.20
   4   5  -1  523.95   16.70
   4   5  -1  530.05   13.90
  -4  -5   1  515.45   19.60
  -4  -5   1  545.95   12.30
  -4  -5   1  530.75   25.70
  -4  -5   1  542.75   16.00
   3   5  -1    1.20    2.70
   3   5  -1    6.40    2.80
   3   5  -1    2.20    2.10
  -3  -5   1    1.20    4.80
  -3  -5   1    0.50    3.90
  -3  -5   1    0.90    3.00
  -3  -5   1    0.00    3.30
  -3  -5   1    1.80    1.80
  -3  -5   1    0.50    1.80
   2   5  -1 2394.56   69.89
   2   5  -1 2380.26   76.39
   2   5  -1 2331.77   60.89
   2   5  -1 2338.37  119.69
   2   5  -1 2331.87   60.19
   2   5  -1 2300.17   56.39
  -2  -5   1 2341.67   68.89
  -2  -5   1 2363.86   56.99
  -2  -5   1 2338.67   79.79
  -2  -5   1 2345.97   65.09
  -2  -5   1 2407.16   62.39
  -2  -5   1 2357.26   91.39
  -2  -5   1 2412.36   94.99
   1   5  -1   43.00    3.30
   1   5  -1   33.20    3.00
   1   5  -1   41.70    3.70
   1   5  -1   39.40    3.30
   1   5  -1   49.40    3.40
  -1  -5   1   36.50    4.00
  -1  -5   1   47.10    3.60
  -1  -5   1   47.80    3.50
  -1  -5   1   46.30    3.60
  -1  -5   1   42.80    3.70
  -1  -5   1   47.40    3.60
  -1  -5   1   32.80    3.70
   0   5  -1   12.70    2.60
   0   5  -1   18.30    2.80
   0   5  -1   15.90    2.30
   0   5  -1   17.20    1.80
   0   5  -1   20.10    2.40
   0  -5   1   19.60    2.80
   0  -5   1   21.20    2.60
   0  -5   1   17.80    2.60
   0  -5   1   18.30    2.20
   0  -5   1   18.60    2.10
   0  -5   1   23.10    3.00
   0  -5   1   20.50    2.40
  -1   5  -1   10.50    2.00
  -1   5  -1   14.00    2.40
  -1   5  -1   13.90    3.10
  -1   5  -1   13.40    2.20
  -1   5  -1   17.20    1.30
  -1   5  -1   14.10    1.70
   1  -5   1   16.50    2.50
   1  -5   1   14.50    2.30
   1  -5   1   11.50    2.70
   1  -5   1   15.30    3.00
   1  -5   1   16.40    2.70
  -2   5  -1 3213.28   81.39
  -2   5  -1 3193.18   85.29
  -2   5  -1 3017.80   55.99
  -2   5  -1 3277.87   91.49
  -2   5  -1 3267.07   68.29
  -2   5  -1 3311.67   67.09
   2  -5   1 3343.07   88.09
   2  -5   1 3430.76  113.19
   2  -5   1 3448.65  160.28
   2  -5   1 3272.17   47.90
   2  -5   1 3228.68   74.99
  -3   5  -1   52.09    3.20
  -3   5  -1   57.29    4.30
  -3   5  -1   52.49    2.90
  -3   5  -1   45.60    0.80
  -3   5  -1   48.20    3.40
   3  -5   1   59.39    4.40
   3  -5   1   53.29    3.60
   3  -5   1   56.59    5.10
   3  -5   1   53.19    4.40
   3  -5   1   54.09    4.50
  -4   5  -1   54.79    2.70
  -4   5  -1   61.89    3.20
  -4   5  -1   55.69    2.90
  -4   5  -1   55.99    2.70
  -4   5  -1   61.19    2.90
  -4   5  -1   49.90    4.10
  -4   5  -1   59.89    3.90
   4  -5   1   52.69    4.20
  -5   5  -1  120.19    3.80
  -5   5  -1  119.39    6.00
  -5   5  -1  128.39    4.90
  -5   5  -1  126.59    6.50
  -5   5  -1  124.39    5.30
  -5   5  -1  124.19    7.20
  -5   5  -1  122.69    5.20
   5  -5   1  124.89    5.00
   5  -5   1  120.59    5.80
  -6   5  -1  446.16   13.70
  -6   5  -1  428.56   11.80
  -6   5  -1  444.66   14.40
  -6   5  -1  456.95   14.00
  -6   5  -1  425.06   17.90
   6  -5   1  440.16   15.50
   6  -5   1  450.25   12.70
  -7   5  -1  119.59    8.50
  -7   5  -1  114.09    8.10
   7  -5   1  107.89    7.30
   7  -5   1  100.49    8.60
  -8   5  -1    0.00    3.60
  -8   5  -1    0.00    5.00
   8  -5   1    3.80    2.50
   8  -5   1    4.40    4.40
  -9   5  -1   65.79    9.30
  -9   5  -1   62.29    9.60
   9  -5   1   68.79    8.30
 -10   5  -1   34.80    8.30
 -10   5  -1   37.00    8.80
  10  -5   1   45.50   10.70
   9   4  -1  231.98   19.80
  -9  -4   1  246.58   20.40
  -9  -4   1  236.78   30.30
   8   4  -1   93.89    8.60
   8   4  -1  117.39   10.80
   8   4  -1   91.49    7.90
  -8  -4   1  126.09    8.80
  -8  -4   1  118.99    9.50
   7   4  -1   68.09    7.30
   7   4  -1   50.49    5.60
   7   4  -1   56.69    6.00
  -7  -4   1   53.99    5.00
  -7  -4   1   61.79    5.20
  -7  -4   1   53.29    7.40
  -7  -4   1   69.79    7.20
   6   4  -1  217.28   11.60
   6   4  -1  225.58    8.80
   6   4  -1  216.78   10.40
  -6  -4   1  219.08    8.20
  -6  -4   1  226.28    8.40
  -6  -4   1  221.88   10.10
  -6  -4   1  224.98    8.60
   5   4  -1  420.66   14.80
   5   4  -1  416.36   14.10
   5   4  -1  404.66   13.00
  -5  -4   1  426.16   10.30
  -5  -4   1  417.36   13.00
  -5  -4   1  428.86   11.50
   4   4  -1  436.46   16.40
   4   4  -1  432.26   15.70
   4   4  -1  464.95   13.20
  -4  -4   1  458.15   11.80
  -4  -4   1  468.05   12.30
  -4  -4   1  466.75   10.10
   3   4  -1  716.73   18.20
   3   4  -1  663.03   16.80
   3   4  -1  700.03   17.80
   3   4  -1  695.83   30.30
   3   4  -1  666.53   20.40
   3   4  -1  692.13   14.30
  -3  -4   1  677.73   29.80
  -3  -4   1  659.23   18.80
  -3  -4   1  673.23   16.30
  -3  -4   1  675.33   19.80
  -3  -4   1  704.53   18.50
  -3  -4   1  677.43   15.10
  -3  -4   1  688.03   18.10
   2   4  -1  266.17    9.70
   2   4  -1  265.27    8.70
   2   4  -1  275.77    6.30
   2   4  -1  258.27    8.60
   2   4  -1  281.87    6.60
   2   4  -1  261.47    7.70
   2   4  -1  252.37    9.70
  -2  -4   1  266.17    6.20
  -2  -4   1  258.77    8.30
  -2  -4   1  253.37   11.10
  -2  -4   1  259.07    6.60
  -2  -4   1  286.97   11.30
  -2  -4   1  268.07    8.20
  -2  -4   1  254.67    6.90
   1   4  -1 3154.48   95.89
   1   4  -1 3122.79   61.69
   1   4  -1 3229.48  100.39
   1   4  -1 3060.49  104.29
   1   4  -1 3117.49  110.39
  -1  -4   1 3063.49   49.20
  -1  -4   1 3188.38   85.69
  -1  -4   1 3191.88   90.29
  -1  -4   1 3314.47   58.99
  -1  -4   1 3209.28   89.59
  -1  -4   1 3223.28   90.19
   0   4  -1   90.59    3.20
   0   4  -1   93.19    3.20
   0   4  -1  107.09    4.20
   0   4  -1   88.89    3.40
   0   4  -1   95.69    3.10
   0  -4   1   99.19    4.40
   0  -4   1  104.39    3.50
   0  -4   1   95.89    4.40
   0  -4   1   94.89    3.60
   0  -4   1   98.99    3.80
   0  -4   1   89.49    4.00
   0  -4   1  103.09    3.30
  -1   4  -1 1366.76   45.20
  -1   4  -1 1333.67   29.00
  -1   4  -1 1378.36   45.50
  -1   4  -1 1350.16   41.70
  -1   4  -1 1390.76   44.00
  -1   4  -1 1355.06   34.20
   1  -4   1 1434.06   45.90
   1  -4   1 1425.06   31.30
   1  -4   1 1433.66   36.60
   1  -4   1 1489.05   35.70
   1  -4   1 1444.96   42.10
  -2   4  -1 2903.91   95.89
  -2   4  -1 2934.21   97.69
  -2   4  -1 2823.52   72.69
  -2   4  -1 2936.81   82.59
   2  -4   1 3021.90   97.59
   2  -4   1 3046.00   94.29
   2  -4   1 2966.50   72.39
   2  -4   1 3156.98   50.99
   2  -4   1 2929.01   70.89
   2  -4   1 2877.91  102.49
   2  -4   1 2930.41   64.89
  -3   4  -1 1571.74   61.79
  -3   4  -1 1578.14   47.20
  -3   4  -1 1576.14   37.20
  -3   4  -1 1580.84   51.69
  -3   4  -1 1593.84   60.99
  -3   4  -1 1541.65   34.90
   3  -4   1 1601.84   38.30
   3  -4   1 1642.34   41.30
   3  -4   1 1620.14   45.70
   3  -4   1 1632.64   53.69
   3  -4   1 1577.04   55.19
   3  -4   1 1592.04   40.40
  -4   4  -1 1332.47   18.80
  -4   4  -1 1335.97   35.50
  -4   4  -1 1341.87   29.40
  -4   4  -1 1320.07   38.70
  -4   4  -1 1323.17   49.40
  -4   4  -1 1299.27   33.20
  -4   4  -1 1336.47   16.70
  -4   4  -1 1347.47   31.40
   4  -4   1 1417.76   51.49
   4  -4   1 1337.77   23.60
   4  -4   1 1375.56   58.99
   4  -4   1 1344.27   37.00
   4  -4   1 1340.77   60.29
   4  -4   1 1386.96   61.29
   4  -4   1 1381.26   39.10
  -5   4  -1  403.86   12.00
  -5   4  -1  402.86    9.30
  -5   4  -1  381.56   17.10
  -5   4  -1  392.06   10.90
  -5   4  -1  398.66   15.30
  -5   4  -1  410.26   14.10
  -5   4  -1  406.96   10.60
   5  -4   1  371.46    9.30
   5  -4   1  398.06   10.10
  -6   4  -1    4.60    3.90
  -6   4  -1    0.00    2.70
  -6   4  -1    0.00    3.30
   6  -4   1    0.50    2.60
   6  -4   1    0.30    2.90
  -7   4  -1   11.50    4.60
  -7   4  -1   11.70    4.70
   7  -4   1   21.40    3.90
   7  -4   1   18.70    3.80
  -8   4  -1  462.65   20.00
  -8   4  -1  424.16   19.10
   8  -4   1  442.86   29.00
   8  -4   1  485.35   18.10
  -9   4  -1    9.50    5.30
  -9   4  -1    2.70    4.30
   9  -4   1    0.00    5.60
   9  -4   1    0.00    6.80
 -10   4  -1  516.25   29.40
 -10   4  -1  549.15   36.00
  10  -4   1  551.94   31.30
   9   3  -1   44.20    8.20
  -9  -3   1   52.79    8.00
  -9  -3   1   58.99    7.50
   8   3  -1   61.29    5.30
   8   3  -1   63.79    6.90
   8   3  -1   56.19    5.70
  -8  -3   1   58.89    5.80
  -8  -3   1   65.89    7.30
   7   3  -1   36.90    4.20
   7   3  -1   50.19    7.50
   7   3  -1   45.30    4.60
  -7  -3   1   44.90    5.00
  -7  -3   1   47.90    5.80
   6   3  -1  183.68    7.40
   6   3  -1  183.58   10.80
   6   3  -1  186.28    6.70
  -6  -3   1  194.28    8.30
  -6  -3   1  188.98    7.10
  -6  -3   1  195.58    7.80
  -6  -3   1  197.38    7.00
   5   3  -1 2184.28   80.79
   5   3  -1 2130.19   57.29
   5   3  -1 2047.00   49.40
   5   3  -1 1997.30   44.50
  -5  -3   1 2013.10   41.60
  -5  -3   1 2097.29   35.80
  -5  -3   1 2063.69   38.10
   4   3  -1    5.60    1.70
   4   3  -1    5.20    1.90
   4   3  -1    1.20    2.10
   4   3  -1    0.00    1.80
   4   3  -1   10.70    2.90
   4   3  -1    6.90    2.30
   4   3  -1    4.30    2.20
  -4  -3   1    3.80    2.00
  -4  -3   1    7.80    1.90
  -4  -3   1    1.80    2.10
   3   3  -1  426.96   10.40
   3   3  -1  432.06   18.20
   3   3  -1  447.76   12.70
   3   3  -1  423.46   10.00
   3   3  -1  438.86   11.20
   3   3  -1  429.96   13.20
   3   3  -1  447.36   14.20
  -3  -3   1  440.16   13.60
  -3  -3   1  436.86    8.70
  -3  -3   1  447.36   10.40
  -3  -3   1  445.56    9.50
  -3  -3   1  416.76   10.70
   2   3  -1 1332.47   26.00
   2   3  -1 1333.57   35.80
   2   3  -1 1308.27   41.70
   2   3  -1 1321.77   24.10
   2   3  -1 1293.07   32.10
   2   3  -1 1311.17   33.00
   2   3  -1 1276.27   34.70
  -2  -3   1 1325.87   32.40
  -2  -3   1 1336.37   38.50
  -2  -3   1 1306.47   28.80
  -2  -3   1 1312.17   33.20
  -2  -3   1 1299.97   43.00
  -2  -3   1 1328.77   61.09
  -2  -3   1 1313.17   32.30
   1   3  -1 7748.73  278.37
   1   3  -1 7666.03  323.07
   1   3  -1 7731.43  246.08
   1   3  -1 7710.13  201.68
   1   3  -1 7705.43  266.37
   1   3  -1 7742.23  270.87
   1   3  -1 7741.53  252.57
  -1  -3   1 7811.42  215.18
  -1  -3   1 7811.12  217.58
  -1  -3   1 7723.33  235.48
  -1  -3   1 7737.23  210.18
  -1  -3   1 7793.62  252.27
   0   3  -1 1631.14   60.79
   0   3  -1 1645.14   44.80
   0   3  -1 1677.03   64.69
   0   3  -1 1677.83   45.90
   0   3  -1 1638.34   61.59
   0  -3   1 1721.03   53.79
   0  -3   1 1725.93   59.79
   0  -3   1 1756.12   57.99
   0  -3   1 1731.63   48.30
   0  -3   1 1703.93   46.50
   0  -3   1 1686.03   47.00
   0  -3   1 1666.53   52.99
  -1   3  -1 6799.82  231.88
  -1   3  -1 6832.22  242.88
  -1   3  -1 6713.23  230.58
  -1   3  -1 6887.31  206.88
   1  -3   1 6743.33  244.48
   1  -3   1 7035.80  189.08
   1  -3   1 7074.49  183.28
   1  -3   1 6799.42  191.18
   1  -3   1 7123.69  225.18
   1  -3   1 6936.21  257.27
   1  -3   1 6922.41  257.07
  -2   3  -1  218.48    7.00
  -2   3  -1  210.68    6.70
  -2   3  -1  220.48    8.80
  -2   3  -1  228.88    7.30
  -2   3  -1  225.78    7.90
  -2   3  -1  221.98    6.20
   2  -3   1  220.08    7.30
   2  -3   1  227.88    5.50
   2  -3   1  223.98    8.90
   2  -3   1  218.38    6.50
   2  -3   1  236.58    6.00
   2  -3   1  235.78   10.20
   2  -3   1  215.38    6.90
  -3   3  -1 1098.69   30.40
  -3   3  -1 1068.19   24.90
  -3   3  -1 1071.79   23.00
  -3   3  -1 1106.99   32.70
  -3   3  -1 1058.59   24.40
  -3   3  -1 1076.79   24.80
  -3   3  -1 1075.59   23.40
  -3   3  -1 1068.79   32.80
   3  -3   1 1096.79   31.80
   3  -3   1 1115.99   36.40
   3  -3   1 1129.89   25.50
   3  -3   1 1112.39   31.70
   3  -3   1 1135.59   27.00
   3  -3   1 1104.29   38.00
   3  -3   1 1127.69   29.00
  -4   3  -1   13.80    2.40
  -4   3  -1   14.60    3.00
  -4   3  -1   14.90    1.80
  -4   3  -1   16.10    1.10
  -4   3  -1   16.20    1.20
  -4   3  -1   15.60    1.30
  -4   3  -1   14.20    1.10
   4  -3   1   24.50    3.10
   4  -3   1   17.20    1.20
   4  -3   1   18.00    1.20
   4  -3   1   12.20    2.00
   4  -3   1   21.50    3.30
   4  -3   1   16.70    1.80
   4  -3   1   12.50    3.20
  -5   3  -1  564.54   14.60
  -5   3  -1  552.34   16.30
  -5   3  -1  516.35   26.40
   5  -3   1  547.65   11.90
   5  -3   1  561.84   19.80
   5  -3   1  567.84   19.60
   5  -3   1  558.34   21.10
   5  -3   1  555.54   22.00
  -6   3  -1   81.89    5.90
  -6   3  -1   63.69    5.60
  -6   3  -1   65.59    5.10
   6  -3   1   59.69    4.70
   6  -3   1   57.49    5.40
   6  -3   1   66.49    5.80
  -7   3  -1 2068.19   45.10
  -7   3  -1 1978.50   49.99
   7  -3   1 1991.00   25.80
   7  -3   1 2064.29   48.00
  -8   3  -1   29.40    5.20
  -8   3  -1   10.70    5.40
   8  -3   1   15.70    5.40
   8  -3   1   22.50    5.90
  -9   3  -1  331.17   19.00
  -9   3  -1  356.26   21.50
   9  -3   1  334.67   18.90
   9  -3   1  340.57   16.70
 -10   3  -1  180.48   12.70
 -10   3  -1  173.48   15.40
  10  -3   1  160.18   11.60
  10  -3   1  161.58   13.90
  10   2  -1    0.00    9.50
 -10  -2   1   18.10    8.50
 -10  -2   1    0.30    8.30
   9   2  -1    0.00    5.90
  -9  -2   1    0.00    6.20
  -9  -2   1    2.60    5.90
   8   2  -1 1845.52   47.00
  -8  -2   1 1817.82   49.99
  -8  -2   1 1811.42   56.59
   7   2  -1   29.50    3.30
   7   2  -1   37.20    5.60
   7   2  -1   39.70    3.70
  -7  -2   1   33.50    4.20
  -7  -2   1   40.40    3.40
   6   2  -1    3.50    2.90
   6   2  -1    4.90    2.30
   6   2  -1    0.00    2.20
  -6  -2   1    2.50    3.10
  -6  -2   1    1.80    3.00
   5   2  -1  783.72   26.30
   5   2  -1  786.02   21.30
   5   2  -1  809.32   31.10
   5   2  -1  809.42   22.70
  -5  -2   1  791.22   15.40
  -5  -2   1  770.32   21.00
  -5  -2   1  799.32   17.90
  -5  -2   1  794.72   19.70
   4   2  -1   32.00    2.20
   4   2  -1   39.30    3.40
   4   2  -1   33.10    2.30
   4   2  -1   33.00    3.60
   4   2  -1   40.50    3.60
   4   2  -1   32.70    3.10
   4   2  -1   44.60    3.60
   4   2  -1   37.20    3.40
  -4  -2   1   42.60    3.00
  -4  -2   1   33.80    2.10
  -4  -2   1   44.30    4.20
  -4  -2   1   44.20    3.10
   3   2  -1 1926.51   33.60
   3   2  -1 1876.61   68.89
   3   2  -1 1836.22   41.90
   3   2  -1 1831.62   42.50
   3   2  -1 1878.51   60.89
   3   2  -1 1844.22   64.49
   3   2  -1 1891.61   57.99
   3   2  -1 1949.90   46.40
  -3  -2   1 1884.31   32.70
  -3  -2   1 1856.31   43.10
  -3  -2   1 1892.01   54.29
  -3  -2   1 1885.51   52.39
   2   2  -1 1155.18   39.60
   2   2  -1 1193.78   28.20
   2   2  -1 1202.58   38.30
   2   2  -1 1173.58   35.10
   2   2  -1 1215.38   49.60
   2   2  -1 1209.38   40.30
   2   2  -1 1182.48   25.80
  -2  -2   1 1193.98   27.90
  -2  -2   1 1221.98   34.30
  -2  -2   1 1185.48   33.10
  -2  -2   1 1180.68   46.40
  -2  -2   1 1209.58   27.40
  -2  -2   1 1181.18   36.70
   1   2  -1 3831.32  154.98
   1   2  -1 3814.42  113.39
   1   2  -1 3926.01  163.98
   1   2  -1 3864.71  148.39
   1   2  -1 3865.01  124.39
   1   2  -1 3864.51  128.89
   1   2  -1 3862.61  134.59
  -1  -2   1 3998.20   90.09
  -1  -2   1 3904.81  122.29
  -1  -2   1 3902.11  123.79
  -1  -2   1 3996.40  140.99
  -1  -2   1 3902.81  131.79
  -1  -2   1 3908.21  124.79
  -1  -2   1 3840.42  129.09
   0   2  -1 3500.65  131.19
   0   2  -1 3623.74  172.68
   0   2  -1 3647.24  140.09
   0   2  -1 3660.83  133.59
   0   2  -1 3661.93  130.59
   0  -2   1 3744.13  178.98
   0  -2   1 3770.72  182.48
   0  -2   1 3772.12   96.39
   0  -2   1 3747.12  135.39
   0  -2   1 3667.83  149.88
   0  -2   1 3713.93  160.88
  -1   2  -1  541.35   23.80
  -1   2  -1  540.55   24.20
  -1   2  -1  549.54   20.50
  -1   2  -1  521.45   18.40
   1  -2   1  559.04   14.90
   1  -2   1  554.64   24.50
   1  -2   1  530.35   18.20
   1  -2   1  540.05   19.70
   1  -2   1  545.45   14.30
  -2   2  -1 1290.27   47.30
  -2   2  -1 1287.27   41.20
  -2   2  -1 1295.27   38.30
  -2   2  -1 1275.47   43.00
  -2   2  -1 1295.87   48.50
  -2   2  -1 1268.47   35.30
  -2   2  -1 1278.87   43.70
  -2   2  -1 1287.27   42.50
   2  -2   1 1353.16   40.80
   2  -2   1 1285.37   37.30
   2  -2   1 1299.07   35.30
   2  -2   1 1313.17   28.20
   2  -2   1 1366.46   43.20
   2  -2   1 1330.87   28.50
   2  -2   1 1286.37   56.99
  -3   2  -1   31.70    2.00
  -3   2  -1   26.00    2.40
  -3   2  -1   31.10    1.40
  -3   2  -1   28.80    1.20
  -3   2  -1   29.60    2.50
  -3   2  -1   31.60    1.40
  -3   2  -1   31.20    1.30
   3  -2   1   30.30    2.20
   3  -2   1   29.90    1.30
   3  -2   1   26.70    1.90
   3  -2   1   31.20    1.40
   3  -2   1   30.50    1.30
   3  -2   1   27.90    1.90
   3  -2   1   29.60    2.00
   3  -2   1   29.80    2.40
   3  -2   1   34.30    1.40
  -4   2  -1   20.00    1.80
   4  -2   1   15.50    2.10
   4  -2   1   17.10    2.50
   4  -2   1   19.70    2.40
   4  -2   1   18.60    1.30
   4  -2   1   20.90    1.30
   4  -2   1   17.60    1.20
   4  -2   1   19.60    2.60
   4  -2   1   17.30    2.40
   4  -2   1   16.10    3.10
   4  -2   1   19.50    1.20
   4  -2   1   16.30    2.30
  -5   2  -1 2050.19   62.79
  -5   2  -1 2003.10  103.19
  -5   2  -1 2061.39   61.19
   5  -2   1 2106.79   54.29
   5  -2   1 2084.59   79.19
   5  -2   1 2073.79   80.89
   5  -2   1 2053.59   32.30
   5  -2   1 2075.69   80.99
   5  -2   1 2085.29   75.39
   5  -2   1 2064.19   57.99
  -6   2  -1  844.82   24.90
  -6   2  -1  794.82   25.90
   6  -2   1  824.52   29.00
   6  -2   1  787.12   37.70
   6  -2   1  831.02   33.00
   6  -2   1  803.92   21.80
   6  -2   1  822.12   33.30
   6  -2   1  825.92   22.70
   6  -2   1  820.12   28.00
  -7   2  -1  568.94   23.80
  -7   2  -1  599.44   23.20
   7  -2   1  619.34   21.00
   7  -2   1  578.14   22.10
   7  -2   1  634.64   16.70
  -8   2  -1  537.75   20.90
  -8   2  -1  538.45   16.50
   8  -2   1  512.75   23.90
   8  -2   1  563.54   16.10
  -9   2  -1   86.09    9.00
  -9   2  -1  103.39    8.10
   9  -2   1   94.29    8.30
   9  -2   1   94.39    9.60
 -10   2  -1  165.08   13.70
 -10   2  -1  168.48   12.20
  10  -2   1  170.88   16.50
  10  -2   1  176.38   13.80
  10   1  -1   18.60    8.00
 -10  -1   1   30.10    6.90
 -10  -1   1   11.10    6.50
   9   1  -1  274.87   17.60
  -9  -1   1  279.37   12.70
  -9  -1   1  277.27   14.20
   8   1  -1    0.00    5.80
  -8  -1   1    2.60    3.50
  -8  -1   1    2.70    3.70
   7   1  -1   11.70    2.40
   7   1  -1   17.90    4.00
   7   1  -1    5.90    2.20
  -7  -1   1    9.30    3.20
  -7  -1   1   18.70    3.80
   6   1  -1  366.76   11.50
   6   1  -1  355.66    8.30
   6   1  -1  351.36    9.00
   6   1  -1  352.96   13.90
  -6  -1   1  350.86   10.20
  -6  -1   1  357.86    9.90
   5   1  -1  166.08    3.80
   5   1  -1  159.78    5.40
   5   1  -1  167.08    5.50
   5   1  -1  162.98    8.60
   5   1  -1  164.98    5.80
  -5  -1   1  168.68    6.10
  -5  -1   1  162.58    6.00
   4   1  -1 2047.20   63.29
   4   1  -1 2034.50   68.19
   4   1  -1 2135.19   37.40
   4   1  -1 2111.99   64.09
   4   1  -1 2191.98   35.80
   4   1  -1 2088.19   51.69
   4   1  -1 2063.39   46.50
  -4  -1   1 2044.90   54.99
  -4  -1   1 2022.30   43.20
   3   1  -1  966.70   26.50
   3   1  -1  976.00   23.50
   3   1  -1  968.30   25.20
   3   1  -1  994.80   29.20
   3   1  -1  966.40   27.20
   3   1  -1  999.90   35.90
   3   1  -1  967.40   29.50
  -3  -1   1  950.20   36.30
  -3  -1   1  931.21   23.20
  -3  -1   1  994.50   24.90
  -3  -1   1  937.41   22.90
  -3  -1   1  951.50   30.30
   2   1  -1 2368.56   66.89
   2   1  -1 2395.36   64.89
   2   1  -1 2375.26   69.49
   2   1  -1 2397.76   51.89
   2   1  -1 2394.46   58.59
   2   1  -1 2281.97   61.29
   2   1  -1 2361.66   69.39
   2   1  -1 2406.96   64.29
  -2  -1   1 2358.26   74.79
  -2  -1   1 2330.37   92.79
  -2  -1   1 2340.17   78.79
  -2  -1   1 2351.76   54.49
  -2  -1   1 2352.36  104.69
  -2  -1   1 2338.37   60.99
  -2  -1   1 2350.06   89.69
   1   1  -1 5210.48  160.08
   1   1  -1 5149.18  227.98
   1   1  -1 5136.19  149.69
   1   1  -1 5062.79  144.09
   1   1  -1 5019.40  142.99
   1   1  -1 5074.79  143.09
  -1  -1   1 5272.17  214.08
  -1  -1   1 5262.47  145.89
  -1  -1   1 5326.67  172.78
  -1  -1   1 5159.08  170.78
   0   1  -1 2499.85   87.79
   0   1  -1 2603.04   93.59
   0   1  -1 2587.94   92.89
   0   1  -1 2579.54  112.19
   0  -1   1 2523.65  100.09
   0  -1   1 2596.14  120.29
   0  -1   1 2613.24  120.49
   0  -1   1 2586.84   85.39
  -1   1  -1  791.72   16.80
  -1   1  -1  783.52   16.70
  -1   1  -1  786.92   27.10
  -1   1  -1  804.52   30.70
  -1   1  -1  824.02   30.50
  -1   1  -1  787.72   25.20
  -1   1  -1  807.42   28.40
  -1   1  -1  800.72   31.90
   1  -1   1  795.92   23.10
   1  -1   1  800.02   22.40
   1  -1   1  803.92   21.30
   1  -1   1  790.52   22.00
   1  -1   1  811.52   22.70
   1  -1   1  822.12   28.20
   1  -1   1  808.52   38.60
   1  -1   1  812.52   34.30
  -2   1  -1 1657.53   54.19
  -2   1  -1 1648.83   53.89
  -2   1  -1 1647.44   70.29
  -2   1  -1 1642.54   54.19
  -2   1  -1 1635.24   54.19
   2  -1   1 1620.24   30.80
   2  -1   1 1613.34   44.40
   2  -1   1 1704.73   30.70
   2  -1   1 1684.53   28.90
   2  -1   1 1664.73   54.39
   2  -1   1 1638.44   33.00
   2  -1   1 1646.24   50.19
   2  -1   1 1696.33   48.60
   2  -1   1 1625.64   54.49
  -3   1  -1    0.10    1.20
  -3   1  -1    0.30    1.10
  -3   1  -1    1.40    1.10
   3  -1   1    0.60    1.20
   3  -1   1    2.50    0.80
   3  -1   1    0.90    1.70
   3  -1   1    1.20    1.00
   3  -1   1    0.50    0.90
   3  -1   1    0.10    0.90
   3  -1   1    1.00    0.70
   3  -1   1    0.00    1.20
   3  -1   1    2.60    1.70
   3  -1   1    0.40    0.80
  -4   1  -1 1096.39   30.80
  -4   1  -1 1090.89   27.00
  -4   1  -1 1088.09   33.20
   4  -1   1 1103.69   21.20
   4  -1   1 1097.39   31.90
   4  -1   1 1078.59   22.60
   4  -1   1 1143.09   23.50
   4  -1   1 1118.59   30.60
   4  -1   1 1114.99   34.90
   4  -1   1 1099.89   25.50
   4  -1   1 1106.59   24.50
  -5   1  -1 1670.53   54.19
  -5   1  -1 1637.24   53.89
  -5   1  -1 1637.54   89.99
   5  -1   1 1684.63   65.99
   5  -1   1 1655.53   55.49
   5  -1   1 1636.34   64.29
   5  -1   1 1720.63   33.10
   5  -1   1 1664.73   57.39
  -6   1  -1 1039.60   26.40
  -6   1  -1 1044.80   21.30
   6  -1   1 1058.89   32.30
   6  -1   1 1077.59   32.60
   6  -1   1 1078.99   41.90
   6  -1   1 1078.59   34.50
   6  -1   1 1049.79   30.20
   6  -1   1 1116.09   23.80
  -7   1  -1   10.10    3.40
  -7   1  -1    4.90    3.00
   7  -1   1    7.70    1.50
   7  -1   1   17.80    3.90
   7  -1   1    8.70    1.50
  -8   1  -1  344.47   14.40
  -8   1  -1  347.17   13.80
   8  -1   1  363.96   16.90
  -9   1  -1   78.29    7.20
  -9   1  -1   71.69    6.60
   9  -1   1   75.59    7.60
   9  -1   1   78.39    9.20
 -10   1  -1   73.19   11.20
 -10   1  -1   84.79   10.70
  10  -1   1   88.59    9.70
  10  -1   1   62.99   10.10
  10   0  -1  147.59   13.20
 -10   0   1  173.38   13.30
 -10   0   1  150.88   11.70
   9   0  -1    0.00    3.90
  -9   0   1    0.00    5.60
  -9   0   1    3.20    4.30
   8   0  -1    7.30    3.60
  -8   0   1   13.40    4.20
  -8   0   1    2.00    3.20
   7   0  -1  917.31   20.50
   7   0  -1  907.01   26.90
   7   0  -1  916.11   27.50
  -7   0   1  896.41   23.20
  -7   0   1  866.71   23.60
   6   0  -1   77.89    3.50
   6   0  -1   68.09    4.10
   6   0  -1   72.69    5.00
   6   0  -1   79.19    3.40
  -6   0   1   85.49    4.60
  -6   0   1   74.49    4.20
   5   0  -1  257.77    9.50
   5   0  -1  273.37    8.90
   5   0  -1  269.87    8.10
   5   0  -1  257.97    7.40
   5   0  -1  254.47   11.30
   5   0  -1  287.17   12.10
   5   0  -1  270.07    9.70
  -5   0   1  267.47    9.60
  -5   0   1  275.57    8.30
  -5   0   1  250.77   10.70
   4   0  -1 1817.02   40.70
   4   0  -1 1771.42   44.50
   4   0  -1 1822.12   57.99
   4   0  -1 1836.62   38.10
   4   0  -1 1737.63   39.20
   4   0  -1 1764.02   39.50
   4   0  -1 1789.92   46.00
  -4   0   1 1722.23   44.40
  -4   0   1 1750.92   62.39
  -4   0   1 1759.12   34.40
  -4   0   1 1732.43   60.09
   3   0  -1  372.96   12.10
   3   0  -1  386.46   13.00
   3   0  -1  375.36   10.20
   3   0  -1  389.46    6.50
   3   0  -1  383.36    6.80
   3   0  -1  375.46   13.10
   3   0  -1  377.76   10.60
  -3   0   1  378.26   12.50
  -3   0   1  350.76   13.20
  -3   0   1  364.06   14.80
  -3   0   1  386.76   13.40
   1   0  -1 1037.30   27.00
   1   0  -1 1078.39   34.30
   1   0  -1 1084.29   27.90
   1   0  -1 1072.69   37.60
   1   0  -1 1077.29   26.60
   1   0  -1 1034.90   25.60
   1   0  -1 1068.69   43.80
  -1   0   1 1054.49   27.30
  -1   0   1 1043.00   25.80
  -1   0   1 1040.90   29.00
  -1   0   1 1103.29   34.70
  -1   0   1 1051.79   29.60
  -1   0   1 1060.49   33.90
  -1   0   1 1046.20   37.40
   0   0  -1  302.97    8.20
   0   0  -1  324.57   14.10
   0   0  -1  320.47    8.70
   0   0  -1  322.07   12.80
   0   0  -1  317.47    8.90
   0   0  -1  319.07   13.10
   0   0   1  321.67    8.40
   0   0   1  322.67   13.70
   0   0   1  312.47    9.30
   0   0   1  333.47   16.50
   0   0   1  323.27    8.30
   0   0   1  325.37   13.30
  -1   0  -1  477.85   12.70
  -1   0  -1  469.45   17.70
  -1   0  -1  472.05   14.60
  -1   0  -1  463.55   15.30
  -1   0  -1  467.65   12.20
  -1   0  -1  465.15   17.90
   1   0   1  472.05   18.30
   1   0   1  480.45   14.60
   1   0   1  478.65   15.50
   1   0   1  484.55   16.40
   1   0   1  480.25   13.70
   1   0   1  460.95   15.90
   1   0   1  471.05   15.50
   1   0   1  479.25   17.50
   1   0   1  492.75   15.20
  -2   0  -1  204.98    5.00
  -2   0  -1  200.88    6.30
  -2   0  -1  208.38    6.90
  -2   0  -1  199.98    6.50
  -2   0  -1  206.38    6.70
   2   0   1  210.78    6.20
   2   0   1  201.28    7.40
   2   0   1  205.18    9.00
   2   0   1  204.98    8.30
   2   0   1  213.68    8.70
   2   0   1  216.38    7.50
  -3   0  -1 2768.82   66.29
  -3   0  -1 2731.93   77.59
  -3   0  -1 2694.63   76.19
  -3   0  -1 2756.62   97.19
  -3   0  -1 2724.73   81.79
   3   0   1 2908.71   86.09
   3   0   1 2813.72   58.59
   3   0   1 2860.61   52.19
   3   0   1 2912.31   75.59
   3   0   1 2749.23   75.19
  -4   0  -1  619.34   16.50
  -4   0  -1  606.24   15.70
  -4   0  -1  631.94   17.10
  -4   0  -1  617.64   16.20
  -4   0  -1  610.94   16.10
   4   0   1  638.34   21.90
   4   0   1  617.74   16.00
   4   0   1  628.74   18.30
   4   0   1  641.04   20.80
   4   0   1  597.34   16.00
   4   0   1  633.84   17.90
   4   0   1  615.94   17.60
  -5   0  -1   74.79    4.40
  -5   0  -1   78.79    4.70
   5   0   1   75.69    4.10
   5   0   1   72.09    5.50
   5   0   1   69.29    3.40
   5   0   1   72.09    5.10
   5   0   1   74.69    2.90
  -6   0  -1   61.19    4.80
  -6   0  -1   53.59    5.10
   6   0   1   55.19    2.50
   6   0   1   39.80    3.60
   6   0   1   51.09    2.70
   6   0   1   63.09    6.30
  -7   0  -1   24.50    4.20
  -7   0  -1   15.20    3.60
   7   0   1   15.90    2.40
   7   0   1   19.30    2.50
   7   0   1   14.50    5.10
  -8   0  -1  342.57   14.60
  -8   0  -1  367.76   13.60
   8   0   1  337.47   14.30
  -9   0  -1  572.24   26.90
  -9   0  -1  567.04   26.20
   9   0   1  515.55   30.70
 -10   0  -1    8.50    5.40
 -10   0  -1    8.40    7.80
  10   0   1    7.70    9.20
  10  -1  -1   24.90    5.80
  10  -1  -1   21.10    6.40
 -10   1   1   24.80    6.40
 -10   1   1   14.30    8.00
   9  -1  -1 1226.88   53.59
   9  -1  -1 1224.28   42.20
  -9   1   1 1243.98   46.10
  -9   1   1 1227.78   40.80
   8  -1  -1  444.86   18.50
  -8   1   1  440.36   15.10
  -8   1   1  448.66   15.60
   7  -1  -1   40.30    4.80
   7  -1  -1   46.00    5.30
  -7   1   1   53.99    4.90
  -7   1   1   44.50    5.30
   6  -1  -1  180.98    6.60
   6  -1  -1  174.08    6.50
  -6   1   1  183.18    6.50
  -6   1   1  162.68    7.80
   5  -1  -1  147.69    7.30
   5  -1  -1  153.48    6.20
   5  -1  -1  148.99    7.20
   5  -1  -1  163.68    5.50
   5  -1  -1  147.29    7.40
  -5   1   1  152.78    5.80
  -5   1   1  171.08    6.30
  -5   1   1  163.68    3.60
  -5   1   1  158.08    5.00
   4  -1  -1  199.58    5.30
   4  -1  -1  215.18    8.60
   4  -1  -1  218.28    7.20
  -4   1   1  204.68    7.40
  -4   1   1  208.18    7.00
  -4   1   1  199.78    6.50
  -4   1   1  215.38    6.80
   3  -1  -1   24.70    2.40
   3  -1  -1   21.20    1.40
   3  -1  -1   22.10    1.70
  -3   1   1   23.60    1.60
  -3   1   1   22.30    1.50
  -3   1   1   26.80    2.30
  -3   1   1   22.20    1.60
   2  -1  -1 1580.74   45.90
   2  -1  -1 1589.44   47.00
   2  -1  -1 1567.84   35.20
   2  -1  -1 1645.54   73.39
  -2   1   1 1577.54   27.10
  -2   1   1 1551.24   85.09
  -2   1   1 1576.84   27.60
  -2   1   1 1621.44   41.70
  -2   1   1 1598.34   70.19
  -2   1   1 1549.24   55.59
   1  -1  -1  793.32   23.30
   1  -1  -1  755.42   21.50
   1  -1  -1  764.82   25.30
   1  -1  -1  750.72   26.60
  -1   1   1  789.62   34.60
  -1   1   1  795.92   30.20
  -1   1   1  779.82   31.80
  -1   1   1  768.82   26.40
  -1   1   1  773.62   31.70
  -1   1   1  809.22   22.90
   0  -1  -1 1854.91   81.39
   0  -1  -1 1864.01   54.69
   0  -1  -1 1851.61   79.09
   0  -1  -1 1884.81   50.69
   0  -1  -1 1838.62   77.39
   0   1   1 1834.32   83.49
   0   1   1 1815.22   45.50
   0   1   1 1847.12   56.79
   0   1   1 1867.71   72.79
  -1  -1  -1  394.16   12.40
  -1  -1  -1  402.56   13.30
  -1  -1  -1  390.56   11.80
  -1  -1  -1  386.36   11.80
  -1  -1  -1  390.66   11.40
  -1  -1  -1  386.06   11.10
  -1  -1  -1  391.06   15.50
   1   1   1  396.36   14.80
   1   1   1  402.26   11.80
   1   1   1  392.06   13.10
   1   1   1  380.86   12.90
   1   1   1  397.96   15.90
   1   1   1  378.76   14.30
   1   1   1  387.86   15.50
  -2  -1  -1 6294.67  169.98
  -2  -1  -1 6365.36  167.38
  -2  -1  -1 6352.86  153.08
  -2  -1  -1 6350.66  174.88
  -2  -1  -1 6603.54  188.88
  -2  -1  -1 6432.56  194.08
   2   1   1 6406.76  205.28
   2   1   1 6364.06  278.87
   2   1   1 6819.82  181.28
   2   1   1 6508.05  176.48
   2   1   1 6548.44  184.38
  -3  -1  -1 1251.37   32.10
  -3  -1  -1 1306.37   27.40
  -3  -1  -1 1295.37   36.70
  -3  -1  -1 1284.87   30.60
  -3  -1  -1 1318.67   36.30
   3   1   1 1374.66   38.70
   3   1   1 1339.07   33.10
   3   1   1 1291.97   46.40
   3   1   1 1310.27   40.30
   3   1   1 1346.07   31.60
   3   1   1 1323.77   30.40
  -4  -1  -1    2.40    2.90
  -4  -1  -1    0.00    2.80
  -4  -1  -1    0.80    1.70
  -4  -1  -1    0.00    1.10
  -4  -1  -1    0.00    2.80
   4   1   1    0.50    0.60
   4   1   1    0.40    1.90
   4   1   1    0.00    2.50
   4   1   1    0.80    0.60
   4   1   1    2.40    2.40
   4   1   1    0.30    2.70
   4   1   1    4.90    2.50
  -5  -1  -1   12.00    2.10
  -5  -1  -1   12.00    2.90
  -5  -1  -1   10.10    3.30
  -5  -1  -1   12.10    3.00
   5   1   1   11.30    2.70
   5   1   1    8.80    0.80
   5   1   1    8.90    2.70
   5   1   1    9.70    0.80
  -6  -1  -1   36.60    4.40
  -6  -1  -1   24.90    3.80
   6   1   1   37.00    4.80
  -7  -1  -1    1.80    2.50
  -7  -1  -1    0.90    3.10
   7   1   1    0.00    2.40
   7   1   1    0.30    3.20
   7   1   1    0.00    2.40
  -8  -1  -1  393.86   15.20
  -8  -1  -1  400.26   19.60
   8   1   1  405.46   17.40
  -9  -1  -1   35.00    6.70
  -9  -1  -1   35.50    6.10
   9   1   1   29.60    7.50
  10  -2  -1  165.28   13.40
  10  -2  -1  153.28   12.00
 -10   2   1  156.18   10.60
 -10   2   1  151.88   13.30
   9  -2  -1 1476.35   76.09
   9  -2  -1 1465.15   45.70
  -9   2   1 1371.16   50.49
  -9   2   1 1432.16   49.70
   8  -2  -1   26.30    5.90
   8  -2  -1   20.70    5.00
  -8   2   1   28.90    3.70
  -8   2   1   21.30    4.60
   7  -2  -1  404.96   26.50
   7  -2  -1  422.16   13.00
   7  -2  -1  442.66   14.80
  -7   2   1  432.96   12.30
  -7   2   1  435.16   15.50
   6  -2  -1  208.08    8.70
   6  -2  -1  210.58    9.30
   6  -2  -1  212.68    6.80
  -6   2   1  217.68    8.00
  -6   2   1  183.18   13.80
  -6   2   1  216.98    9.20
   5  -2  -1   25.70    3.40
   5  -2  -1   25.60    3.00
   5  -2  -1   25.40    2.70
  -5   2   1   21.80    2.90
  -5   2   1   19.80    2.90
  -5   2   1   21.00    2.60
  -5   2   1   26.00    3.10
   4  -2  -1 2331.97   71.59
   4  -2  -1 2282.27   35.20
   4  -2  -1 2262.07   62.89
   4  -2  -1 2297.97   39.40
  -4   2   1 2215.58   98.99
  -4   2   1 2305.17   55.79
  -4   2   1 2214.08   51.59
  -4   2   1 2295.47   59.59
   3  -2  -1   37.10    2.60
   3  -2  -1   44.40    2.50
   3  -2  -1   41.10    2.10
   3  -2  -1   38.00    2.60
   3  -2  -1   42.10    2.60
  -3   2   1   36.60    3.30
  -3   2   1   39.50    1.60
  -3   2   1   39.50    1.30
  -3   2   1   42.90    2.50
  -3   2   1   39.70    2.20
  -3   2   1   44.60    3.00
   2  -2  -1 7102.99  300.17
   2  -2  -1 6931.81  227.08
   2  -2  -1 6881.11  167.28
   2  -2  -1 6791.82  198.88
   2  -2  -1 7166.98  292.57
   2  -2  -1 6952.00  209.28
  -2   2   1 7007.00  192.28
  -2   2   1 6994.80  218.68
  -2   2   1 6980.50  196.68
  -2   2   1 6988.70  236.38
  -2   2   1 6923.31  205.58
   0  -2  -1  548.05   16.10
   0  -2  -1  552.84   17.90
   0  -2  -1  531.35   15.80
   0  -2  -1  546.65   16.90
   0  -2  -1  535.25   16.90
   0  -2  -1  499.15   25.80
   0  -2  -1  530.65   17.30
   0   2   1  530.05   19.00
   0   2   1  533.65   19.80
   0   2   1  529.75   19.50
   0   2   1  517.15   20.60
  -1  -2  -1 8304.87  269.97
  -1  -2  -1 7989.10  275.87
  -1  -2  -1 8128.19  298.37
  -1  -2  -1 8039.00  224.48
  -1  -2  -1 8069.19  220.58
   1   2   1 8194.28  283.97
   1   2   1 7979.90  229.38
   1   2   1 7822.02  299.17
   1   2   1 8187.98  202.98
   1   2   1 8142.29  293.97
   1   2   1 8318.67  302.67
  -2  -2  -1  577.24   18.50
  -2  -2  -1  566.64   15.70
  -2  -2  -1  574.24   15.90
  -2  -2  -1  571.64   15.20
  -2  -2  -1  582.84   17.70
  -2  -2  -1  569.54   23.90
  -2  -2  -1  579.14   15.70
   2   2   1  554.24   14.10
   2   2   1  565.34   18.90
   2   2   1  601.74   15.70
   2   2   1  572.04   16.70
   2   2   1  561.04   19.00
   2   2   1  582.94   17.50
   2   2   1  581.44   18.60
  -3  -2  -1  461.55   21.70
  -3  -2  -1  441.46    7.30
  -3  -2  -1  438.66   12.50
  -3  -2  -1  430.76    8.90
  -3  -2  -1  445.96    9.50
  -3  -2  -1  447.96   10.40
   3   2   1  441.06   15.60
   3   2   1  452.35   14.40
   3   2   1  437.26   12.40
   3   2   1  463.65    9.90
   3   2   1  446.86   14.90
   3   2   1  463.05   13.50
   3   2   1  457.35   13.80
  -4  -2  -1  859.91   16.10
  -4  -2  -1  838.12   18.50
  -4  -2  -1  845.72   15.90
  -4  -2  -1  846.72   20.30
   4   2   1  846.82   21.20
   4   2   1  907.71   20.70
  -5  -2  -1    7.00    2.90
  -5  -2  -1    7.30    2.20
  -5  -2  -1    3.00    3.00
  -5  -2  -1    7.70    2.10
   5   2   1    6.50    3.00
   5   2   1    7.20    4.20
  -6  -2  -1  237.38   11.60
  -6  -2  -1  220.88    8.90
  -6  -2  -1  227.38   10.00
  -6  -2  -1  217.98   10.10
   6   2   1  217.68    7.30
   6   2   1  230.98   10.50
   6   2   1  220.38    7.40
  -7  -2  -1  479.75   18.70
  -7  -2  -1  458.95   16.70
   7   2   1  503.45   21.00
   7   2   1  465.45   29.30
   7   2   1  455.45   29.70
  -8  -2  -1   62.49    7.10
  -8  -2  -1   64.69    6.00
   8   2   1   54.59    8.30
  -9  -2  -1   33.80    5.70
  -9  -2  -1   24.00    5.00
   9   2   1   28.70    9.20
  10  -3  -1  180.58   13.50
  10  -3  -1  199.28   13.10
 -10   3   1  195.08   13.00
 -10   3   1  161.88   12.60
   9  -3  -1    4.40    3.80
   9  -3  -1    0.40    3.90
  -9   3   1    6.70    4.20
  -9   3   1    1.30    6.00
   8  -3  -1  516.05   23.90
   8  -3  -1  544.55   18.70
  -8   3   1  529.45   17.90
  -8   3   1  515.85   18.40
   7  -3  -1  172.68    6.90
   7  -3  -1  172.48    8.50
  -7   3   1  174.68    7.50
  -7   3   1  164.68    8.40
   6  -3  -1   28.50    3.60
   6  -3  -1   19.70    3.90
   6  -3  -1   31.80    3.00
  -6   3   1   26.10    3.60
  -6   3   1   32.80    3.10
  -6   3   1   21.50    3.80
   5  -3  -1  960.10   17.20
   5  -3  -1  946.11   38.90
   5  -3  -1  934.51   46.00
  -5   3   1  954.10   24.00
  -5   3   1  967.30   24.70
  -5   3   1  940.81   18.80
  -5   3   1  976.30   20.30
   4  -3  -1   86.29    4.30
   4  -3  -1   82.19    5.20
   4  -3  -1   73.89    5.10
   4  -3  -1   74.39    3.00
   4  -3  -1   72.49    5.10
  -4   3   1   69.79    3.30
  -4   3   1   83.79    4.40
  -4   3   1   81.49    3.60
  -4   3   1   77.39    2.80
  -4   3   1   77.69    3.10
  -4   3   1   82.29    4.50
   3  -3  -1  474.65   10.60
   3  -3  -1  457.55   10.10
   3  -3  -1  472.45   12.50
   3  -3  -1  478.45   19.40
   3  -3  -1  470.55   14.00
  -3   3   1  470.15   14.10
  -3   3   1  455.75   13.40
  -3   3   1  472.15   14.20
  -3   3   1  457.15   12.80
  -3   3   1  460.45   16.30
  -3   3   1  458.65   13.20
  -3   3   1  466.85   13.30
   2  -3  -1  516.95   13.90
   2  -3  -1  522.65   11.40
   2  -3  -1  541.55   11.60
   2  -3  -1  521.75   15.20
   2  -3  -1  514.75   18.60
  -2   3   1  547.75   29.90
  -2   3   1  497.45   17.00
  -2   3   1  497.45   18.90
  -2   3   1  509.95   13.80
  -2   3   1  527.85   11.70
   1  -3  -1  586.14   24.80
   1  -3  -1  590.04   28.90
   1  -3  -1  632.34   16.50
   1  -3  -1  568.94   17.90
   1  -3  -1  575.04   15.10
  -1   3   1  589.14   15.60
  -1   3   1  585.74   13.50
  -1   3   1  595.24   24.00
  -1   3   1  590.14   18.70
  -1   3   1  577.24   18.80
   0  -3  -1 3547.65   92.69
   0  -3  -1 3571.74  112.59
   0  -3  -1 3435.66  100.39
   0  -3  -1 3450.95   98.39
   0  -3  -1 3600.74  100.09
   0  -3  -1 3541.15  164.88
   0  -3  -1 3578.54   96.79
   0   3   1 3623.64  133.99
   0   3   1 3532.65  108.59
   0   3   1 3508.05   90.89
   0   3   1 3481.55  125.99
  -1  -3  -1 1788.72   42.00
  -1  -3  -1 1687.13   47.70
  -1  -3  -1 1626.94   53.39
  -1  -3  -1 1735.73   42.00
  -1  -3  -1 1722.93   41.10
  -1  -3  -1 1730.83   43.80
  -1  -3  -1 1740.03   57.09
   1   3   1 1697.73   43.50
   1   3   1 1716.73   41.30
   1   3   1 1741.73   47.00
   1   3   1 1755.92   44.20
   1   3   1 1760.42   47.70
   1   3   1 1689.43   73.19
  -2  -3  -1   31.40    2.70
  -2  -3  -1   37.00    2.60
  -2  -3  -1   33.20    3.20
  -2  -3  -1   33.00    1.50
  -2  -3  -1   40.10    2.40
  -2  -3  -1   33.00    3.10
  -2  -3  -1   38.70    2.90
   2   3   1   38.80    3.00
   2   3   1   34.70    2.90
   2   3   1   32.80    2.80
   2   3   1   38.90    2.90
   2   3   1   34.60    3.10
   2   3   1   38.00    1.80
  -3  -3  -1 1231.98   30.30
  -3  -3  -1 1200.88   30.10
  -3  -3  -1 1203.88   31.50
  -3  -3  -1 1202.28   26.50
  -3  -3  -1 1208.48   33.90
  -3  -3  -1 1207.98   27.60
   3   3   1 1142.09   26.30
   3   3   1 1218.98   54.59
   3   3   1 1221.18   37.00
   3   3   1 1162.98   36.10
   3   3   1 1192.18   49.30
   3   3   1 1175.68   50.09
  -4  -3  -1  487.65   12.40
  -4  -3  -1  492.65   12.00
  -4  -3  -1  473.25   17.70
  -4  -3  -1  494.45   12.80
   4   3   1  485.45   18.50
   4   3   1  478.95   18.40
  -5  -3  -1    9.40    2.60
  -5  -3  -1    7.20    2.80
  -5  -3  -1    5.20    2.90
  -5  -3  -1    5.50    2.50
   5   3   1    6.30    3.10
   5   3   1    3.30    2.50
  -6  -3  -1  379.86   14.20
  -6  -3  -1  408.86   15.40
  -6  -3  -1  413.56   12.20
  -6  -3  -1  388.86   15.10
   6   3   1  400.26   13.20
   6   3   1  385.46   10.80
   6   3   1  413.46   16.90
  -7  -3  -1 1189.18   48.60
  -7  -3  -1 1140.59   45.40
  -7  -3  -1 1156.98   43.30
  -7  -3  -1 1120.49   37.30
   7   3   1 1167.98   58.09
   7   3   1 1100.59   50.49
   7   3   1 1131.29   37.10
  -8  -3  -1   52.39    6.50
  -8  -3  -1   51.59    7.30
   8   3   1   53.19    8.80
   9   3   1  283.07   23.20
  10  -4  -1   16.30    5.90
 -10   4   1    7.80    8.20
 -10   4   1    7.20    5.20
   9  -4  -1    0.00    4.50
   9  -4  -1    0.00    5.00
  -9   4   1    2.60    4.20
  -9   4   1    0.00    4.60
   8  -4  -1    5.20    6.00
   8  -4  -1   17.90    3.90
  -8   4   1    8.60    3.40
  -8   4   1   16.60    4.30
   7  -4  -1    8.30    4.50
   7  -4  -1   18.10    4.20
  -7   4   1   17.10    4.30
  -7   4   1   15.00    3.60
   6  -4  -1 1167.28   44.10
   6  -4  -1 1188.38   22.90
  -6   4   1 1101.99   65.89
  -6   4   1 1172.88   26.30
  -6   4   1 1158.08   29.90
   5  -4  -1   78.49    3.60
   5  -4  -1   82.79    4.50
  -5   4   1   75.29    3.20
  -5   4   1   81.49    3.40
  -5   4   1   78.79    5.00
  -5   4   1   83.29    5.50
  -5   4   1   68.69    3.90
  -5   4   1   71.39    4.50
   4  -4  -1  552.64   25.80
   4  -4  -1  582.84   13.90
   4  -4  -1  553.14   23.80
   4  -4  -1  592.34   17.70
   4  -4  -1  569.74   10.10
   4  -4  -1  571.74   16.80
  -4   4   1  553.04   15.70
  -4   4   1  571.24   11.80
  -4   4   1  569.94   16.30
  -4   4   1  574.64   15.20
  -4   4   1  565.74   20.10
  -4   4   1  573.04   17.90
  -4   4   1  550.74   13.50
   3  -4  -1 1831.42   80.29
   3  -4  -1 1811.32   36.90
   3  -4  -1 1797.92   30.70
   3  -4  -1 1857.81   48.60
   3  -4  -1 1866.51   47.20
  -3   4   1 1761.32   45.90
  -3   4   1 1757.12   64.89
  -3   4   1 1778.72   43.60
  -3   4   1 1736.03   65.09
  -3   4   1 1775.22   60.19
  -3   4   1 1814.32   47.70
  -3   4   1 1862.31   37.40
   2  -4  -1  954.20   20.00
   2  -4  -1  931.21   14.90
   2  -4  -1 1019.70   25.90
   2  -4  -1  960.70   33.20
   2  -4  -1  968.50   16.40
  -2   4   1  980.40   18.40
  -2   4   1  916.01   22.30
  -2   4   1  942.71   23.50
  -2   4   1  968.90   28.70
  -2   4   1  928.21   23.30
   1  -4  -1  858.81   20.00
   1  -4  -1  849.12   22.70
   1  -4  -1  833.52   26.90
   1  -4  -1  839.42   24.00
   1  -4  -1  835.82   15.50
  -1   4   1  823.02   23.70
  -1   4   1  840.62   22.60
  -1   4   1  837.62   17.40
  -1   4   1  818.42   24.20
  -1   4   1  838.52   18.50
   0  -4  -1 4846.12   94.39
   0  -4  -1 4991.00  122.39
   0  -4  -1 5040.20  106.59
   0  -4  -1 4936.81  141.69
   0  -4  -1 4695.43  131.89
   0  -4  -1 4973.00  143.19
   0  -4  -1 4974.10  106.79
   0   4   1 4567.44  180.38
   0   4   1 4839.12  115.59
   0   4   1 4821.92  121.29
   0   4   1 5027.60  139.59
  -1  -4  -1  647.24   28.20
  -1  -4  -1  637.84   15.10
  -1  -4  -1  608.54   17.90
  -1  -4  -1  582.84   23.10
  -1  -4  -1  630.74   15.50
  -1  -4  -1  617.94   14.80
  -1  -4  -1  600.34   20.50
   1   4   1  596.14   19.60
   1   4   1  615.04   16.60
   1   4   1  617.34   16.60
   1   4   1  633.24   19.60
  -2  -4  -1  274.77    9.00
  -2  -4  -1  280.07    8.10
  -2  -4  -1  257.27    7.50
  -2  -4  -1  279.67    9.40
  -2  -4  -1  271.17    7.60
  -2  -4  -1  283.47    6.70
  -2  -4  -1  272.97   14.20
   2   4   1  267.97   17.00
   2   4   1  278.17   10.00
   2   4   1  275.57    8.90
   2   4   1  265.27    9.90
   2   4   1  258.17   13.20
   2   4   1  276.07    8.20
  -3  -4  -1  131.29    5.00
  -3  -4  -1  130.69    6.60
  -3  -4  -1  137.79    7.60
  -3  -4  -1  132.39    3.80
  -3  -4  -1  134.29    6.00
  -3  -4  -1  132.09    3.90
   3   4   1  125.59    4.30
   3   4   1  133.29    6.70
  -4  -4  -1  247.68    6.10
  -4  -4  -1  254.07    8.50
  -4  -4  -1  233.48    9.10
  -4  -4  -1  250.87   11.40
  -4  -4  -1  250.37    9.20
  -4  -4  -1  257.57    9.40
   4   4   1  239.48    9.60
  -5  -4  -1   41.30    4.00
  -5  -4  -1   38.50    3.80
  -5  -4  -1   38.80    5.70
  -5  -4  -1   45.70    6.20
   5   4   1   38.20    4.30
   5   4   1   44.70    6.50
   5   4   1   40.40    4.20
  -6  -4  -1   77.29    8.10
  -6  -4  -1   79.19    8.20
  -6  -4  -1   85.49    6.60
  -6  -4  -1   88.19    5.60
   6   4   1   78.79    6.70
   6   4   1   78.79    8.30
   6   4   1   73.49    5.80
  -7  -4  -1   65.39    7.10
  -7  -4  -1   50.49    6.10
  -7  -4  -1   60.39    7.10
  -7  -4  -1   56.39    6.40
   7   4   1   42.20    6.00
   7   4   1   50.09    8.40
   7   4   1   43.70    6.80
  -8  -4  -1  161.78   15.50
  -8  -4  -1  170.48   13.90
   8   4   1  170.68   12.70
  10  -5  -1  300.17   18.70
 -10   5   1  320.67   22.00
 -10   5   1  308.27   23.10
   9  -5  -1  195.68   13.30
  -9   5   1  152.78   12.90
  -9   5   1  156.98   12.00
   8  -5  -1   19.40    4.40
   8  -5  -1   21.50    4.40
  -8   5   1   11.20    4.20
  -8   5   1    8.70    4.40
   7  -5  -1  599.34   17.50
   7  -5  -1  594.64   23.50
  -7   5   1  586.14   23.00
  -7   5   1  597.64   22.60
   6  -5  -1  461.75   19.00
   6  -5  -1  484.15   10.90
  -6   5   1  486.95   15.10
  -6   5   1  452.85   26.90
  -6   5   1  507.65   16.60
  -6   5   1  495.25   20.30
  -6   5   1  485.65   16.40
  -6   5   1  477.05   17.50
  -6   5   1  482.05   17.10
  -6   5   1  479.45   18.00
  -6   5   1  509.05   16.00
   5  -5  -1  499.65   15.40
   5  -5  -1  507.75   13.50
  -5   5   1  505.75   14.70
  -5   5   1  493.45   16.10
  -5   5   1  495.25   16.00
  -5   5   1  477.35   13.60
  -5   5   1  471.75   24.20
  -5   5   1  485.25   14.40
   4  -5  -1  645.24   27.80
   4  -5  -1  651.43   13.10
  -4   5   1  648.84   17.30
  -4   5   1  659.63   16.70
  -4   5   1  648.74   15.30
  -4   5   1  631.74   15.30
  -4   5   1  626.24   12.80
  -4   5   1  647.24   15.90
   3  -5  -1  201.28    7.30
   3  -5  -1  185.28    7.30
   3  -5  -1  197.58    9.30
   3  -5  -1  185.78    7.50
  -3   5   1  204.48    7.20
  -3   5   1  202.18    7.20
  -3   5   1  197.08    7.00
  -3   5   1  205.28    7.00
  -3   5   1  194.88    5.90
  -3   5   1  193.28    5.80
  -3   5   1  195.18    7.50
   2  -5  -1 1755.42   29.10
   2  -5  -1 1798.62   27.60
   2  -5  -1 1741.93   79.79
   2  -5  -1 1849.71   56.09
   2  -5  -1 1888.61   62.99
  -2   5   1 1742.63   49.50
  -2   5   1 1766.62   56.39
  -2   5   1 1780.92   75.59
  -2   5   1 1812.62   49.00
  -2   5   1 1746.23   44.50
  -2   5   1 1823.92   60.69
   1  -5  -1 1648.64   61.39
   1  -5  -1 1626.24   65.99
   1  -5  -1 1648.34   46.70
   1  -5  -1 1696.33   46.70
   1  -5  -1 1668.83   33.90
  -1   5   1 1646.04   43.60
  -1   5   1 1699.33   47.80
  -1   5   1 1641.04   46.50
  -1   5   1 1675.13   38.90
  -1   5   1 1617.24   68.89
   0  -5  -1   63.49    4.40
   0  -5  -1   61.39    3.00
   0  -5  -1   66.89    4.70
   0  -5  -1   62.19    3.70
   0  -5  -1   72.79    4.20
   0  -5  -1   64.69    3.20
   0  -5  -1   58.39    4.50
   0   5   1   63.49    3.90
   0   5   1   65.29    3.60
   0   5   1   59.49    4.50
   0   5   1   60.49    3.90
  -1  -5  -1    8.10    3.40
  -1  -5  -1   15.20    2.90
  -1  -5  -1   16.00    2.90
  -1  -5  -1   14.00    1.10
  -1  -5  -1   15.10    4.00
  -1  -5  -1   17.70    3.70
  -1  -5  -1   12.20    1.60
   1   5   1   12.30    2.30
   1   5   1    8.80    2.00
  -2  -5  -1  131.09    5.90
  -2  -5  -1  129.19    7.00
  -2  -5  -1  142.79    7.80
  -2  -5  -1  137.29    6.40
  -2  -5  -1  133.39    7.20
  -2  -5  -1  131.29    6.60
   2   5   1  138.09    6.60
   2   5   1  139.19    5.90
  -3  -5  -1 1537.55   57.29
  -3  -5  -1 1561.74   44.30
  -3  -5  -1 1557.74   76.19
  -3  -5  -1 1609.34   51.79
  -3  -5  -1 1621.44   47.60
  -3  -5  -1 1625.74   39.20
   3   5   1 1607.44   55.69
   3   5   1 1606.34   46.10
   3   5   1 1577.74   40.80
  -4  -5  -1  259.47   12.70
  -4  -5  -1  286.07   13.20
  -4  -5  -1  283.37   10.40
  -4  -5  -1  295.07   13.80
  -4  -5  -1  268.27   16.10
  -4  -5  -1  272.07    8.00
   4   5   1  286.37   15.20
   4   5   1  260.77   11.50
   4   5   1  297.47   11.90
  -5  -5  -1  127.29    6.80
  -5  -5  -1  126.79    8.10
  -5  -5  -1   92.99    8.60
  -5  -5  -1  116.89    7.60
   5   5   1  101.59    7.60
   5   5   1  118.89    8.20
   5   5   1  124.39    9.70
  -6  -5  -1   17.50    6.60
  -6  -5  -1   12.70    6.60
   6   5   1   12.10    3.70
   6   5   1   12.90    6.40
   6   5   1   14.70    3.60
  -7  -5  -1  299.77   18.30
  -7  -5  -1  296.07   17.90
   7   5   1  269.17   16.40
   7   5   1  313.87   18.00
   7   5   1  287.67   17.20
  -8  -5  -1   11.30    6.30
  -8  -5  -1   24.80    7.90
   8   5   1    5.70    8.80
  10  -6  -1   47.10   10.10
 -10   6   1   63.19    9.50
 -10   6   1   47.50   10.30
   9  -6  -1  152.98   10.90
  -9   6   1  105.09   11.10
  -9   6   1  128.09   12.20
   8  -6  -1  521.15   21.40
  -8   6   1  501.05   28.70
  -8   6   1  472.65   30.70
   7  -6  -1   13.50    5.90
   7  -6  -1    9.20    5.10
  -7   6   1    9.50    4.20
  -7   6   1    0.00    4.50
   6  -6  -1    9.00    5.10
   6  -6  -1    9.10    3.90
  -6   6   1    8.50    2.10
  -6   6   1   21.90    4.30
  -6   6   1   14.20    1.80
  -6   6   1   14.20    3.70
  -6   6   1   12.30    1.80
   5  -6  -1  614.64   18.00
   5  -6  -1  570.84   18.90
  -5   6   1  580.84   19.40
  -5   6   1  593.04   15.70
  -5   6   1  575.74   28.10
  -5   6   1  582.04   16.10
  -5   6   1  607.24   18.20
  -5   6   1  610.44   22.20
   4  -6  -1  336.67   10.80
   4  -6  -1  327.17   12.50
  -4   6   1  345.47   12.50
  -4   6   1  323.07   10.50
  -4   6   1  336.87   10.50
  -4   6   1  333.67   11.00
  -4   6   1  318.07    9.60
  -4   6   1  325.77    9.70
   3  -6  -1  204.68    8.40
   3  -6  -1  204.38   12.50
   3  -6  -1  197.78   10.00
   3  -6  -1  207.58    9.70
  -3   6   1  204.48    7.70
  -3   6   1  204.88    6.10
  -3   6   1  201.58    7.20
  -3   6   1  206.48    6.70
  -3   6   1  196.78    6.90
   2  -6  -1  545.05   23.90
   2  -6  -1  552.14   11.40
   2  -6  -1  542.65   22.10
   2  -6  -1  529.15   27.00
  -2   6   1  549.54   15.50
  -2   6   1  552.74   11.50
  -2   6   1  546.15   11.70
  -2   6   1  541.25   16.30
  -2   6   1  539.75   13.40
   1  -6  -1  989.20   44.90
   1  -6  -1  984.30   31.50
   1  -6  -1 1034.80   25.20
   1  -6  -1  986.90   23.80
   1  -6  -1  953.20   37.50
   1  -6  -1  962.20   27.20
  -1   6   1  967.60   23.00
  -1   6   1  946.41   24.60
  -1   6   1  961.90   34.60
  -1   6   1  957.10   24.30
   0  -6  -1  774.52   28.10
   0  -6  -1  779.22   17.90
   0  -6  -1  773.42   21.20
   0  -6  -1  790.82   28.70
   0  -6  -1  780.42   20.70
   0  -6  -1  785.82   29.70
   0   6   1  761.72   22.50
   0   6   1  814.32   20.80
   0   6   1  748.63   26.90
   0   6   1  783.22   20.00
  -1  -6  -1  108.19    7.20
  -1  -6  -1  108.79    6.70
  -1  -6  -1   99.49    8.30
  -1  -6  -1  112.99    6.00
  -1  -6  -1  109.89    4.80
  -1  -6  -1  112.59    5.30
  -1  -6  -1  117.79    6.20
  -1  -6  -1   98.59    6.00
   1   6   1  107.19    5.70
   1   6   1  108.99    5.90
   1   6   1  115.09    6.20
   1   6   1  113.49    5.20
  -2  -6  -1  149.39    8.30
  -2  -6  -1  146.29    8.40
  -2  -6  -1  140.09    7.50
  -2  -6  -1  139.29    8.60
  -2  -6  -1  154.88    8.10
  -2  -6  -1  146.29    8.80
  -2  -6  -1  136.69   10.20
   2   6   1  152.38    6.70
   2   6   1  159.18    7.20
   2   6   1  155.98    9.00
   2   6   1  153.78    8.60
  -3  -6  -1 2811.32   94.09
  -3  -6  -1 2856.51  127.99
  -3  -6  -1 2874.01   93.69
  -3  -6  -1 2888.31  105.49
   3   6   1 2775.72   81.89
   3   6   1 2814.42   66.39
   3   6   1 2827.22   74.19
  -4  -6  -1    9.00    4.60
  -4  -6  -1    8.80    2.20
  -4  -6  -1    7.50    4.70
  -4  -6  -1   23.20    4.90
  -4  -6  -1    9.40    2.40
   4   6   1    7.10    4.50
   4   6   1   13.10    5.10
   4   6   1   10.90    4.50
  -5  -6  -1   20.50    6.60
  -5  -6  -1   38.30    7.00
   5   6   1   26.60    5.90
   5   6   1   25.80    6.90
   5   6   1   33.00    6.40
  -6  -6  -1  423.46   24.80
  -6  -6  -1  426.06   23.60
   6   6   1  410.36   28.80
   6   6   1  420.16   25.00
   6   6   1  405.36   24.50
  -7  -6  -1   19.90   10.20
  -7  -6  -1    1.60    8.70
   7   6   1    4.30    7.10
   7   6   1    7.20    6.40
   7   6   1   18.90    7.40
   9  -7  -1  555.14   30.50
   9  -7  -1  573.54   29.50
  -9   7   1  529.55   33.30
  -9   7   1  538.15   28.10
   8  -7  -1    7.20    7.10
   8  -7  -1    8.60    5.50
  -8   7   1    5.60    6.20
  -8   7   1    6.90    7.20
   7  -7  -1   15.70    7.60
   7  -7  -1   18.70    5.10
  -7   7   1   14.80    5.90
  -7   7   1   17.20    4.00
   6  -7  -1  347.67   16.00
   6  -7  -1  334.47   15.10
  -6   7   1  342.27   19.10
  -6   7   1  350.66   18.00
  -6   7   1  340.87   15.70
  -6   7   1  354.16   14.30
   5  -7  -1  194.28    8.50
   5  -7  -1  199.18    9.80
  -5   7   1  167.48   17.20
  -5   7   1  195.78   10.00
  -5   7   1  187.28    9.90
  -5   7   1  188.68    8.10
  -5   7   1  188.68    7.60
  -5   7   1  183.98    8.10
   4  -7  -1  688.03   23.80
   4  -7  -1  694.33   23.40
  -4   7   1  668.03   19.90
  -4   7   1  659.53   30.80
  -4   7   1  670.93   14.90
  -4   7   1  694.33   14.50
  -4   7   1  687.13   30.00
   3  -7  -1  127.99    6.00
   3  -7  -1  124.29    8.50
  -3   7   1  123.89    4.80
  -3   7   1  115.09    6.00
  -3   7   1  118.79    6.10
  -3   7   1  129.09    6.00
  -3   7   1  127.09    7.20
  -3   7   1  123.79    6.90
   2  -7  -1 1039.10   27.50
   2  -7  -1 1022.00   52.49
   2  -7  -1 1047.90   54.89
   2  -7  -1 1054.29   63.29
  -2   7   1 1039.10   22.70
  -2   7   1  991.40   30.10
  -2   7   1 1023.80   36.50
  -2   7   1 1041.20   25.00
  -2   7   1 1004.30   58.49
   1  -7  -1   60.69    5.20
   1  -7  -1   52.99    4.80
   1  -7  -1   49.60    4.80
   1  -7  -1   58.49    5.00
   1  -7  -1   64.19    5.00
   1  -7  -1   56.79    4.90
  -1   7   1   51.59    5.30
  -1   7   1   55.19    4.20
  -1   7   1   58.69    4.50
  -1   7   1   59.59    4.70
   0  -7  -1  160.68    7.50
   0  -7  -1  171.78    9.30
   0  -7  -1  174.78    8.80
   0  -7  -1  164.78   10.20
   0  -7  -1  172.18    9.70
   0  -7  -1  163.58    8.30
   0   7   1  173.88    9.60
   0   7   1  163.98    8.10
   0   7   1  179.28    8.60
   0   7   1  183.18   10.60
  -1  -7  -1    0.00    4.30
  -1  -7  -1    6.70    1.90
  -1  -7  -1    9.30    5.30
  -1  -7  -1   14.90    5.00
  -1  -7  -1    6.90    4.80
  -1  -7  -1    6.40    1.70
  -1  -7  -1    6.50    1.50
   1   7   1    6.00    2.40
   1   7   1   10.60    3.10
   1   7   1    6.80    3.30
   1   7   1   10.10    3.40
  -2  -7  -1  809.22   39.00
  -2  -7  -1  774.82   30.10
  -2  -7  -1  830.12   31.10
  -2  -7  -1  836.32   34.80
  -2  -7  -1  805.62   29.10
   2   7   1  865.81   22.70
   2   7   1  807.92   26.40
   2   7   1  854.81   22.30
  -3  -7  -1   16.90    4.40
  -3  -7  -1   15.70    4.90
  -3  -7  -1   18.90    6.30
   3   7   1   24.00    3.70
   3   7   1   17.30    5.30
   3   7   1    8.30    3.90
  -4  -7  -1  172.18   11.00
  -4  -7  -1  171.08   14.00
  -4  -7  -1  161.48   13.20
   4   7   1  188.58   12.40
   4   7   1  175.08   11.70
   4   7   1  198.28   10.60
  -5  -7  -1  280.77   16.90
  -5  -7  -1  290.87   19.60
   5   7   1  292.77   17.30
   5   7   1  284.57   18.80
   5   7   1  278.57   20.10
  -6  -7  -1  125.39   12.80
  -6  -7  -1   93.79   10.50
   6   7   1  115.79   11.30
   6   7   1  102.19   10.50
   6   7   1  120.89   10.50
   9  -8  -1    6.10    7.40
   9  -8  -1    9.60    9.40
  -9   8   1    0.00    7.40
   8  -8  -1    3.90    8.20
   8  -8  -1    0.00    5.80
  -8   8   1    7.70    5.50
  -8   8   1    3.90    4.90
   7  -8  -1  524.65   23.80
   7  -8  -1  534.05   25.70
  -7   8   1  515.25   20.10
  -7   8   1  520.95   24.90
   6  -8  -1  132.29   11.80
   6  -8  -1  110.79   10.80
  -6   8   1  104.29    8.30
  -6   8   1  106.19    7.30
  -6   8   1  100.49    6.50
   5  -8  -1  176.78   11.70
   5  -8  -1  182.78   11.50
  -5   8   1  182.08   10.50
  -5   8   1  172.48    9.10
  -5   8   1  178.78   10.60
   4  -8  -1   96.29    6.00
   4  -8  -1   88.99    8.00
  -4   8   1   94.29    6.10
  -4   8   1  103.49    6.40
  -4   8   1   93.89    5.00
  -4   8   1   89.59    8.50
   3  -8  -1   60.29    6.40
   3  -8  -1   59.59    7.20
  -3   8   1   59.29    5.50
  -3   8   1   56.59    4.60
  -3   8   1   54.59    5.50
  -3   8   1   55.19    4.90
   2  -8  -1  129.79    9.00
   2  -8  -1  143.19    8.90
  -2   8   1  138.49    7.90
  -2   8   1  129.19    7.00
  -2   8   1  133.49    7.00
  -2   8   1  128.19    7.90
   1  -8  -1  564.64   25.10
   1  -8  -1  559.44   24.90
   1  -8  -1  547.55   25.30
   1  -8  -1  576.64   23.10
  -1   8   1  582.94   20.90
  -1   8   1  561.04   21.70
  -1   8   1  568.04   22.20
  -1   8   1  537.45   22.80
   0  -8  -1  252.67   12.80
   0  -8  -1  286.47   16.00
   0  -8  -1  266.37   13.30
   0  -8  -1  285.07   14.50
   0   8   1  294.37   13.90
   0   8   1  290.87   16.00
   0   8   1  301.47   13.80
  -1  -8  -1  441.46   25.50
  -1  -8  -1  471.35   20.90
  -1  -8  -1  460.35   19.50
  -1  -8  -1  459.25   24.10
   1   8   1  502.35   21.90
   1   8   1  503.95   18.00
   1   8   1  488.95   18.40
  -2  -8  -1  104.39    9.30
  -2  -8  -1  114.79    9.00
  -2  -8  -1   91.29    7.10
  -2  -8  -1   95.19   10.00
   2   8   1  120.29    9.70
   2   8   1  118.29    9.30
   2   8   1  103.09    8.80
  -3  -8  -1   34.40    8.20
  -3  -8  -1   51.69    7.40
  -3  -8  -1   47.50    7.10
   3   8   1   53.99    7.00
   3   8   1   45.40    7.90
   3   8   1   35.70    6.90
  -4  -8  -1  434.66   31.30
  -4  -8  -1  435.76   28.90
  -4  -8  -1  436.36   30.30
   4   8   1  446.26   20.20
   4   8   1  410.96   22.20
   4   8   1  483.95   27.20
  -5  -8  -1    6.20    7.60
  -5  -8  -1    2.00    6.60
   5   8   1    0.00    6.10
   5   8   1    3.30    7.70
   5   8   1   13.80    7.70
   8  -9  -1  167.98   13.90
   8  -9  -1  179.48   13.70
  -8   9   1  145.99   14.50
   7  -9  -1   20.90    8.20
   7  -9  -1   10.40    8.30
  -7   9   1    5.60    5.10
   6  -9  -1  105.99    9.30
   6  -9  -1   96.79   10.40
  -6   9   1  109.89    9.50
   5  -9  -1  330.87   18.70
   5  -9  -1  347.07   22.30
  -5   9   1  334.77   21.10
  -5   9   1  340.47   20.30
  -5   9   1  322.37   18.90
   4  -9  -1    7.90    6.20
   4  -9  -1    8.80    6.10
  -4   9   1    6.20    4.10
  -4   9   1    0.00    3.70
   3  -9  -1  406.06   18.00
   3  -9  -1  406.26   16.40
  -3   9   1  403.16   18.10
  -3   9   1  424.86   20.70
   2  -9  -1  810.12   33.60
   2  -9  -1  790.92   34.50
   2  -9  -1  825.52   32.50
   2  -9  -1  784.92   32.30
  -2   9   1  847.22   34.60
  -2   9   1  801.32   43.50
  -2   9   1  834.32   36.60
   1  -9  -1  351.96   17.90
   1  -9  -1  354.76   22.60
   1  -9  -1  361.66   17.20
   1  -9  -1  353.56   16.70
  -1   9   1  354.16   18.50
  -1   9   1  364.56   17.50
  -1   9   1  369.96   17.20
   0  -9  -1  328.07   17.40
   0  -9  -1  326.07   16.70
   0  -9  -1  361.06   17.10
   0  -9  -1  294.57   16.50
   0   9   1  329.87   15.90
   0   9   1  348.07   16.60
   0   9   1  347.37   19.50
  -1  -9  -1   20.40    8.20
  -1  -9  -1   13.60    7.20
  -1  -9  -1   25.40    6.00
  -1  -9  -1   48.30    8.40
   1   9   1   35.60    5.80
   1   9   1   34.80    6.10
   1   9   1   22.80    6.70
  -2  -9  -1  165.08   13.40
  -2  -9  -1  154.18   10.90
  -2  -9  -1  146.09   11.70
  -2  -9  -1  176.48   12.50
   2   9   1  148.09    9.90
   2   9   1  131.79   11.50
   2   9   1  155.08   12.30
  -3  -9  -1   97.79   10.50
  -3  -9  -1   89.79   12.60
  -3  -9  -1   87.29   10.70
   3   9   1  106.79   11.10
   3   9   1  105.59    9.70
   3   9   1  115.99   10.80
  -4  -9  -1    0.00    7.40
  -4  -9  -1    3.40    7.40
  -4  -9  -1    7.80    6.00
   4   9   1   10.40    5.80
   4   9   1    4.90    7.50
   4   9   1    0.60    7.50
   7 -10  -1    5.20    8.70
   7 -10  -1    6.60    9.00
  -7  10   1   10.30    6.10
   6 -10  -1   72.39   10.90
   6 -10  -1   75.39   10.80
  -6  10   1   59.69    9.00
   5 -10  -1   30.70    6.60
   5 -10  -1   34.00    8.30
  -5  10   1   43.90    6.50
  -5  10   1   28.10    5.60
  -5  10   1   42.90    5.40
   4 -10  -1  101.49   10.50
   4 -10  -1  105.39   11.20
  -4  10   1  117.49   10.20
  -4  10   1  134.49   11.50
   3 -10  -1   25.60    7.70
   3 -10  -1   31.60    8.50
   3 -10  -1   37.40    7.30
   3 -10  -1   22.20    6.30
  -3  10   1   43.90    6.70
  -3  10   1   25.90    6.40
   2 -10  -1   30.00    7.20
   2 -10  -1   34.10    6.30
   2 -10  -1   34.20    9.20
   2 -10  -1   44.20    6.70
  -2  10   1   36.30    6.30
  -2  10   1   34.80    7.50
   1 -10  -1  596.04   25.30
   1 -10  -1  604.04   22.60
   1 -10  -1  568.54   22.30
   1 -10  -1  587.24   33.30
  -1  10   1  666.83   30.80
  -1  10   1  651.93   27.00
   0 -10  -1    4.30    6.00
   0 -10  -1    3.30    5.50
   0 -10  -1    1.40    8.80
   0 -10  -1    5.20    5.80
   0  10   1    2.50    4.00
   0  10   1   11.70    4.50
  -1 -10  -1   15.20    8.70
  -1 -10  -1   15.00    8.90
  -1 -10  -1    1.00    6.10
  -1 -10  -1    3.20    9.60
   1  10   1    1.90    5.10
   1  10   1    0.00    5.70
   1  10   1    0.00    4.50
  -2 -10  -1   32.20    9.30
  -2 -10  -1   52.89    8.50
  -2 -10  -1   57.19    8.50
  -2 -10  -1   48.60    8.20
   2  10   1   59.09    7.90
   2  10   1   65.29    9.00
   2  10   1   64.59    8.70
   5 -11  -1   83.69   10.50
   5 -11  -1   75.09    8.80
   4 -11  -1  165.08   14.70
   4 -11  -1  143.09   16.10
  -4  11   1  156.98   13.00
  -4  11   1  172.78   12.20
   3 -11  -1   17.70    9.60
   3 -11  -1    0.00    8.80
   3 -11  -1    8.30    9.20
   3 -11  -1   17.10    8.90
  -3  11   1    0.00    5.10
  -3  11   1    0.00    4.80
   2 -11  -1  303.87   20.50
   2 -11  -1  304.57   21.00
   2 -11  -1  308.57   19.70
   2 -11  -1  288.27   20.90
  -2  11   1  352.56   23.00
  -2  11   1  351.86   23.30
   1 -11  -1   12.90    8.00
   1 -11  -1   12.90    7.90
   1 -11  -1    1.40    7.60
   1 -11  -1   11.10    7.10
  -1  11   1    0.00    4.50
  -1  11   1    9.30    6.80
   0 -11  -1   14.70   12.00
   0 -11  -1   28.30    8.70
   0 -11  -1   15.80   10.70
   0 -11  -1   16.50   10.10
   0  11   1   22.30    9.10
   0  11   1   23.50    9.00
  -1  12  -2    0.00    5.60
  -1  12  -2    3.70    5.20
   1 -12   2    9.30    8.80
   1 -12   2    0.00   17.30
  -2  12  -2   31.40    8.30
  -2  12  -2   25.40    9.00
   2 -12   2   28.20    6.90
   2 -12   2   26.70    7.70
   2 -12   2   15.30    5.80
   2 -12   2   43.70    9.10
  -3  12  -2   41.20    7.40
  -3  12  -2   21.00    6.20
   3 -12   2   35.70   10.60
   3 -12   2   27.40    8.60
   3 -12   2   14.30    8.20
   3 -12   2   30.40   10.00
  -4  12  -2   42.10    7.80
  -4  12  -2   40.50    8.80
   2  11  -2  165.88   13.70
   2  11  -2  167.78   16.80
  -2 -11   2  154.78   11.90
  -2 -11   2  180.98   16.30
  -2 -11   2  119.49   11.00
  -2 -11   2  167.08   14.20
   1  11  -2  293.87   18.40
   1  11  -2  276.37   19.50
  -1 -11   2  257.97   17.20
  -1 -11   2  287.87   20.80
  -1 -11   2  231.58   16.30
  -1 -11   2  262.57   15.40
   0  11  -2  111.69   10.00
   0  11  -2  113.39   10.50
   0 -11   2   83.59    9.70
   0 -11   2  105.79   12.60
   0 -11   2   89.59   10.00
   0 -11   2   90.99   10.60
  -1  11  -2   32.30    6.90
  -1  11  -2   41.60    8.40
   1 -11   2   20.70    6.80
   1 -11   2   26.90    9.00
   1 -11   2   37.90    7.90
   1 -11   2   36.30    9.40
  -2  11  -2  743.93   35.50
  -2  11  -2  729.73   36.20
   2 -11   2  618.74   37.10
   2 -11   2  646.04   40.80
   2 -11   2  652.53   37.00
   2 -11   2  693.73   36.50
  -3  11  -2    5.10    4.30
  -3  11  -2    9.90    4.60
   3 -11   2   10.60    5.00
   3 -11   2   10.90    6.00
   3 -11   2   13.60    4.80
   3 -11   2    9.50    5.10
  -4  11  -2  155.58   10.60
  -4  11  -2  161.18   11.30
   4 -11   2  139.39   11.80
   4 -11   2  128.99   12.60
  -5  11  -2   13.70    8.90
  -5  11  -2   30.20   11.30
   5 -11   2   35.10    9.00
   5 -11   2   41.30    7.30
  -6  11  -2   11.30    8.00
   6 -11   2   23.30    9.40
   6 -11   2   28.50    8.50
   4  10  -2    0.00    4.70
   4  10  -2    5.30    8.60
   4  10  -2    0.60    8.30
  -4 -10   2    0.00    8.40
  -4 -10   2    0.00    8.60
  -4 -10   2    1.50    8.50
   3  10  -2   19.80    6.80
   3  10  -2   16.60    6.10
   3  10  -2   16.40    6.30
  -3 -10   2    0.30    6.30
  -3 -10   2   10.90    5.60
  -3 -10   2    9.30    5.20
  -3 -10   2   17.20    9.00
   2  10  -2  740.73   36.00
   2  10  -2  740.13   41.30
   2  10  -2  739.73   34.50
  -2 -10   2  686.23   38.00
  -2 -10   2  701.83   24.90
  -2 -10   2  722.73   27.50
  -2 -10   2  735.43   43.10
   1  10  -2    8.60    4.30
   1  10  -2    1.60    4.60
   1  10  -2   10.70    4.60
  -1 -10   2    9.00    6.20
  -1 -10   2    7.70    6.90
  -1 -10   2    7.10    4.40
  -1 -10   2   20.40    8.40
   0  10  -2   57.29    8.30
   0  10  -2   58.59    7.60
   0 -10   2   46.30    9.90
   0 -10   2   58.49    6.30
   0 -10   2   47.00    5.50
   0 -10   2   42.70    6.10
  -1  10  -2  102.29    8.20
  -1  10  -2   85.19    8.10
   1 -10   2   71.19    8.10
   1 -10   2   93.09   11.60
   1 -10   2   70.89    7.70
   1 -10   2   78.79    8.20
  -2  10  -2    6.90    3.40
  -2  10  -2    0.80    2.80
   2 -10   2    0.00    4.00
   2 -10   2    0.90    5.30
   2 -10   2    0.30    5.20
   2 -10   2    0.00    4.50
  -3  10  -2   35.70    6.00
  -3  10  -2   37.80    5.10
   3 -10   2   41.30    4.90
   3 -10   2   39.70    6.20
  -4  10  -2    9.60    4.40
  -4  10  -2    8.20    5.10
   4 -10   2    2.20    6.30
   4 -10   2    9.70    5.30
  -5  10  -2    0.00    3.70
  -5  10  -2    7.00    3.50
  -5  10  -2    0.70    4.60
  -5  10  -2    1.00    2.80
  -5  10  -2    1.20    4.30
   5 -10   2    4.10    7.50
   5 -10   2    2.00    5.50
  -6  10  -2  757.12   53.79
   6 -10   2  779.62   38.60
   6 -10   2  758.22   45.00
  -7  10  -2   39.10    7.80
   7 -10   2   40.00    7.00
   7 -10   2   29.00    9.00
   5   9  -2    7.60    6.20
   5   9  -2   16.60    5.60
   5   9  -2    6.70    5.70
  -5  -9   2    7.50    6.10
  -5  -9   2   16.60    8.90
   4   9  -2  254.67   14.30
   4   9  -2  248.88   14.60
   4   9  -2  253.67   17.40
  -4  -9   2  248.88   13.00
  -4  -9   2  223.88   13.30
  -4  -9   2  237.78   18.50
  -4  -9   2  224.08   16.20
   3   9  -2  182.78   11.80
   3   9  -2  209.08   11.60
   3   9  -2  189.18   14.30
  -3  -9   2  169.78   12.50
  -3  -9   2  181.48   12.60
  -3  -9   2  186.28   15.10
  -3  -9   2  186.08   12.20
   2   9  -2  127.19    8.80
   2   9  -2  134.99   10.50
   2   9  -2  115.49    8.50
  -2  -9   2  117.89    8.20
  -2  -9   2  106.89    8.80
  -2  -9   2  111.89    7.90
  -2  -9   2  129.09    8.90
  -2  -9   2  122.29    9.00
   1   9  -2  413.26   22.50
   1   9  -2  407.96   18.90
   1   9  -2  398.36   17.70
  -1  -9   2  384.66   23.80
  -1  -9   2  408.16   16.40
  -1  -9   2  419.16   19.00
  -1  -9   2  401.06   21.20
   0   9  -2   71.59    5.60
   0   9  -2   61.49    5.50
   0   9  -2   66.69    5.00
   0  -9   2   49.90    8.30
   0  -9   2   67.89    6.30
   0  -9   2   61.19    5.80
   0  -9   2   56.89    5.80
  -1   9  -2  297.07   14.60
  -1   9  -2  300.37   12.00
  -1   9  -2  308.67   11.80
   1  -9   2  291.87   14.70
   1  -9   2  322.07   11.50
   1  -9   2  264.87   14.50
   1  -9   2  289.67   15.20
  -2   9  -2  162.38    8.80
  -2   9  -2  131.79    8.90
   2  -9   2  136.69    9.10
   2  -9   2  129.79    8.00
  -3   9  -2 1333.57   50.59
  -3   9  -2 1323.27   47.00
   3  -9   2 1356.76   55.09
   3  -9   2 1402.16   62.49
  -4   9  -2  166.78    9.50
  -4   9  -2  168.28   10.10
  -4   9  -2  164.68   10.20
   4  -9   2  157.38   13.10
   4  -9   2  157.28    8.30
  -5   9  -2   15.90    4.00
  -5   9  -2    8.00    3.60
  -5   9  -2    5.60    5.00
  -5   9  -2   16.80    4.10
  -5   9  -2    6.10    3.60
   5  -9   2   21.90    6.20
   5  -9   2    3.50    5.80
  -6   9  -2  180.08   15.20
   6  -9   2  185.48   11.00
   6  -9   2  184.08   12.30
  -7   9  -2    0.00    5.90
   7  -9   2   10.50    6.50
   7  -9   2    0.00    5.00
  -8   9  -2  409.76   27.20
   8  -9   2  392.36   24.10
   8  -9   2  401.46   25.80
   6   8  -2   11.90    5.20
   6   8  -2    7.20    8.10
   6   8  -2   13.90    6.00
  -6  -8   2    9.80    7.00
  -6  -8   2   10.10    6.00
   5   8  -2   36.60    7.40
   5   8  -2   33.80    5.00
   5   8  -2   32.30    6.30
  -5  -8   2   33.90    6.20
  -5  -8   2   22.80    5.70
   4   8  -2  312.27   16.10
   4   8  -2  308.87   12.60
   4   8  -2  308.37   15.90
  -4  -8   2  317.57   18.70
  -4  -8   2  286.67   16.10
  -4  -8   2  304.17   16.60
  -4  -8   2  268.27   16.60
  -4  -8   2  283.97   15.90
   3   8  -2   66.89    5.40
   3   8  -2   70.39    5.70
   3   8  -2   78.69    6.80
  -3  -8   2   72.69    7.80
  -3  -8   2   78.99    6.30
  -3  -8   2   78.69    9.40
  -3  -8   2   72.49    7.20
  -3  -8   2   75.09    6.70
   2   8  -2  112.59    6.50
   2   8  -2  129.69    7.20
   2   8  -2  130.79    7.30
  -2  -8   2  125.79   10.00
  -2  -8   2  125.49    6.80
  -2  -8   2  124.59    7.60
  -2  -8   2  126.99    7.80
   1   8  -2  804.02   21.30
   1   8  -2  823.92   23.80
   1   8  -2  818.52   25.90
  -1  -8   2  853.31   33.80
  -1  -8   2  827.02   40.40
  -1  -8   2  786.82   37.70
  -1  -8   2  799.62   42.10
   0   8  -2   49.30    5.80
   0   8  -2   56.79    4.90
   0   8  -2   68.19    3.70
   0  -8   2   60.99    6.20
   0  -8   2   68.69    6.10
   0  -8   2   62.99    4.90
   0  -8   2   51.09    4.10
  -1   8  -2  668.23   20.20
  -1   8  -2  671.13   24.20
  -1   8  -2  687.03   20.20
   1  -8   2  667.83   21.00
   1  -8   2  679.83   21.00
   1  -8   2  685.73   20.20
   1  -8   2  659.93   24.20
  -2   8  -2  742.93   18.40
  -2   8  -2  662.63   19.50
  -2   8  -2  728.83   21.40
   2  -8   2  707.43   21.40
   2  -8   2  724.73   34.30
  -3   8  -2  540.65   14.10
  -3   8  -2  549.35   21.00
  -3   8  -2  508.65   12.30
   3  -8   2  527.35   24.50
   3  -8   2  539.45   14.90
  -4   8  -2   46.10    5.80
  -4   8  -2   53.79    4.40
  -4   8  -2   57.09    4.70
   4  -8   2   50.39    7.10
   4  -8   2   42.60    5.90
  -5   8  -2   57.49    6.60
  -5   8  -2   65.19    4.70
  -5   8  -2   56.09    5.10
  -5   8  -2   56.09    4.00
  -5   8  -2   57.79    5.20
   5  -8   2   49.99    7.00
   5  -8   2   53.59    6.00
  -6   8  -2    0.00    2.40
  -6   8  -2    1.20    2.50
  -6   8  -2    0.00    2.60
  -6   8  -2    2.10    2.60
  -6   8  -2    3.30    6.30
   6  -8   2    0.00    4.90
   6  -8   2   10.60    4.90
  -7   8  -2  159.08   11.80
   7  -8   2  125.99   10.10
   7  -8   2  121.09   10.40
  -8   8  -2   15.50    5.80
   8  -8   2   17.70    8.50
   8  -8   2   12.60    6.00
  -9   8  -2  144.79   13.50
   9  -8   2  139.39   12.10
   7   7  -2   14.30    5.70
   7   7  -2    6.60    4.80
   7   7  -2    0.00    4.30
  -7  -7   2    0.00    6.90
  -7  -7   2    2.40    7.30
   6   7  -2   10.60    4.60
   6   7  -2   20.00    6.00
   6   7  -2   20.70    6.30
  -6  -7   2   10.30    6.90
  -6  -7   2    3.10    6.50
   5   7  -2  117.39    9.30
   5   7  -2  127.59    8.10
   5   7  -2  116.69    9.40
  -5  -7   2  126.49    9.10
  -5  -7   2  128.09    8.00
  -5  -7   2  121.69   10.20
   4   7  -2   73.49    6.50
   4   7  -2   57.99    6.20
   4   7  -2   56.99    6.00
  -4  -7   2   70.59    5.90
  -4  -7   2   53.39    5.60
  -4  -7   2   54.29    5.30
  -4  -7   2   74.69    5.30
  -4  -7   2   65.49    5.60
   3   7  -2    5.40    3.80
   3   7  -2    0.80    2.60
   3   7  -2    2.30    3.80
  -3  -7   2    0.00    2.50
  -3  -7   2    5.30    3.10
  -3  -7   2    0.00    3.90
  -3  -7   2    2.00    4.20
  -3  -7   2    1.20    2.70
  -3  -7   2    5.00    3.30
   2   7  -2   20.10    4.50
   2   7  -2   28.20    4.60
   2   7  -2   24.70    4.10
  -2  -7   2   15.00    3.00
  -2  -7   2   18.20    3.10
  -2  -7   2   21.70    3.50
  -2  -7   2   17.60    3.10
  -2  -7   2   16.00    3.00
  -2  -7   2   18.80    3.70
   1   7  -2    0.10    2.40
   1   7  -2    0.60    2.30
   1   7  -2    2.10    2.40
  -1  -7   2    0.00    4.40
  -1  -7   2    0.00    2.80
  -1  -7   2    3.70    3.00
  -1  -7   2    0.00    3.10
  -1  -7   2    0.00    3.40
  -1  -7   2    0.00    3.20
  -1  -7   2   10.10    3.20
   0   7  -2  691.13   15.40
   0   7  -2  722.13   13.30
   0   7  -2  677.73   20.30
   0   7  -2  688.23   27.20
   0  -7   2  675.43   23.80
   0  -7   2  745.43   44.00
   0  -7   2  708.63   20.20
   0  -7   2  715.73   22.00
   0  -7   2  718.53   27.60
  -1   7  -2 1601.14   30.00
  -1   7  -2 1586.24   32.10
  -1   7  -2 1574.84   39.80
  -1   7  -2 1551.54   83.89
   1  -7   2 1690.23   57.29
   1  -7   2 1653.43  128.69
   1  -7   2 1692.33   95.49
   1  -7   2 1660.23   41.40
  -2   7  -2  941.61   17.40
  -2   7  -2  974.40   24.00
  -2   7  -2  942.41   23.10
   2  -7   2 1022.70   28.60
   2  -7   2  999.20   33.10
  -3   7  -2  551.34   14.00
  -3   7  -2  532.35   12.50
  -3   7  -2  557.54   18.60
   3  -7   2  536.05   16.50
   3  -7   2  544.85   16.50
  -4   7  -2   61.99    4.20
  -4   7  -2   67.69    4.30
  -4   7  -2   64.49    4.90
   4  -7   2   60.89    5.40
   4  -7   2   67.89    5.40
  -5   7  -2  404.46   14.50
  -5   7  -2  387.06   18.30
  -5   7  -2  396.96   13.30
  -5   7  -2  396.56   11.90
  -5   7  -2  397.16   13.90
   5  -7   2  410.36   17.30
   5  -7   2  410.36   12.90
  -6   7  -2  654.33   35.20
  -6   7  -2  661.23   33.40
  -6   7  -2  649.24   19.40
  -6   7  -2  643.64   33.20
  -6   7  -2  642.84   32.10
   6  -7   2  677.33   25.30
  -7   7  -2    8.40    5.80
   7  -7   2   13.80    4.20
  -8   7  -2    1.20    3.90
  -8   7  -2    0.00    4.40
   8  -7   2    0.00    5.20
  -9   7  -2  713.63   41.30
  -9   7  -2  683.33   48.50
   9  -7   2  690.03   38.20
   8   6  -2    2.10    3.80
   8   6  -2    0.80    5.80
   8   6  -2    5.70    4.90
   7   6  -2    8.00    5.10
   7   6  -2    0.00    5.20
   7   6  -2    3.20    4.90
  -7  -6   2    5.70    3.90
  -7  -6   2    9.70    7.70
  -7  -6   2    0.00    6.80
  -7  -6   2    9.20    5.10
   6   6  -2 1608.64   64.89
   6   6  -2 1575.34   55.59
   6   6  -2 1610.24   43.80
  -6  -6   2 1573.74   75.39
  -6  -6   2 1607.24   71.09
  -6  -6   2 1563.34   75.29
   5   6  -2    0.00    4.50
   5   6  -2    0.00    2.90
   5   6  -2    3.10    3.20
  -5  -6   2    2.50    4.70
  -5  -6   2    0.00    3.30
  -5  -6   2    0.00    4.90
   4   6  -2  169.58    8.20
   4   6  -2  178.78    9.50
   4   6  -2  184.48    8.60
  -4  -6   2  162.58    7.60
  -4  -6   2  162.38   10.20
  -4  -6   2  161.28    7.90
  -4  -6   2  145.99    7.50
   3   6  -2  286.57    9.80
   3   6  -2  287.17   10.10
   3   6  -2  309.07   12.00
  -3  -6   2  287.77   18.90
  -3  -6   2  299.57   10.50
  -3  -6   2  294.87   14.70
  -3  -6   2  315.77   12.10
  -3  -6   2  307.87   13.50
  -3  -6   2  302.57   11.90
   2   6  -2   30.60    2.90
   2   6  -2   33.00    3.00
   2   6  -2   28.80    3.40
   2   6  -2   27.90    3.10
  -2  -6   2   22.80    3.70
  -2  -6   2   24.10    4.10
  -2  -6   2   31.10    3.50
  -2  -6   2   26.90    3.50
  -2  -6   2   28.10    4.40
  -2  -6   2   24.90    3.20
   1   6  -2  567.64   27.30
   1   6  -2  557.44   14.60
   1   6  -2  550.54   19.90
   1   6  -2  559.54   14.20
  -1  -6   2  555.84   20.00
  -1  -6   2  579.84   29.20
  -1  -6   2  567.24   38.60
  -1  -6   2  543.55   15.70
  -1  -6   2  557.04   17.00
  -1  -6   2  572.24   32.60
  -1  -6   2  557.84   16.00
   0   6  -2  270.67    9.30
   0   6  -2  244.78    6.30
   0   6  -2  260.57    9.20
   0   6  -2  262.87    8.40
   0  -6   2  249.08    9.70
   0  -6   2  276.77    8.70
   0  -6   2  255.37   17.20
   0  -6   2  259.87    8.80
   0  -6   2  281.77   13.70
   0  -6   2  252.57    8.30
   0  -6   2  261.27    9.00
  -1   6  -2   17.80    1.20
  -1   6  -2   15.10    2.60
  -1   6  -2   18.70    2.50
  -1   6  -2   22.10    2.40
   1  -6   2   14.50    3.10
   1  -6   2   23.30    3.70
   1  -6   2   15.00    2.70
   1  -6   2   17.90    4.00
   1  -6   2   18.70    2.70
  -2   6  -2 3589.34  114.19
  -2   6  -2 3600.24   84.29
  -2   6  -2 3565.64   89.29
   2  -6   2 3708.43  143.99
   2  -6   2 3765.72  198.68
   2  -6   2 3639.54   90.89
   2  -6   2 3699.83   57.59
  -3   6  -2  435.66   11.50
  -3   6  -2  468.35   12.70
  -3   6  -2  446.46   12.10
   3  -6   2  442.46   19.10
   3  -6   2  430.56   12.70
   3  -6   2  449.95   21.30
   3  -6   2  443.46   14.20
  -4   6  -2   72.09    4.40
  -4   6  -2   66.59    3.50
  -4   6  -2   64.69    5.30
  -4   6  -2   66.59    3.50
  -4   6  -2   67.89    4.30
   4  -6   2   59.29    4.40
   4  -6   2   61.69    4.80
  -5   6  -2  380.16   12.80
  -5   6  -2  385.26   17.10
  -5   6  -2  362.36   10.10
  -5   6  -2  347.77    9.00
  -5   6  -2  356.46   10.40
   5  -6   2  364.56   10.30
  -6   6  -2  163.48   11.40
  -6   6  -2  166.08    7.10
  -6   6  -2  171.68    8.50
  -6   6  -2  167.18    7.70
  -6   6  -2  167.88    9.00
  -6   6  -2  160.88    7.30
  -6   6  -2  172.18   10.40
   6  -6   2  178.48    8.00
   6  -6   2  148.19    9.30
  -7   6  -2    8.50    3.30
  -7   6  -2   13.50    5.70
   7  -6   2    9.20    6.40
  -8   6  -2  103.79    8.40
  -8   6  -2  101.39    9.10
   8  -6   2  106.79    9.50
  -9   6  -2   19.80    8.50
  -9   6  -2   13.50    7.00
   9  -6   2   26.30    6.60
 -10   6  -2  268.17   20.20
 -10   6  -2  253.67   16.60
  10  -6   2  306.97   17.00
   9   5  -2   43.10   12.00
   8   5  -2    1.60    3.90
   8   5  -2   10.60    5.20
   8   5  -2    5.40    4.10
  -8  -5   2    7.30    4.10
  -8  -5   2    1.20    5.80
   7   5  -2 1235.18   50.59
   7   5  -2 1211.68   42.90
   7   5  -2 1211.98   40.60
  -7  -5   2 1215.58   48.30
  -7  -5   2 1187.58   52.39
  -7  -5   2 1253.57   52.49
  -7  -5   2 1218.78   46.50
   6   5  -2  564.64   24.10
   6   5  -2  572.74   22.20
   6   5  -2  601.84   17.00
  -6  -5   2  612.14   23.10
  -6  -5   2  576.94   22.30
  -6  -5   2  562.64   19.00
   5   5  -2  860.41   21.80
   5   5  -2  902.51   27.20
   5   5  -2  867.21   22.20
  -5  -5   2  909.01   34.30
  -5  -5   2  931.41   30.40
  -5  -5   2  919.21   33.80
   4   5  -2  267.27    8.80
   4   5  -2  284.37    9.40
   4   5  -2  243.68    9.90
  -4  -5   2  274.47    8.50
  -4  -5   2  288.97   11.00
  -4  -5   2  299.77    9.40
  -4  -5   2  266.97    9.30
  -4  -5   2  275.57   13.10
   3   5  -2   98.69    5.00
   3   5  -2   96.99    7.40
   3   5  -2  107.99    4.30
   3   5  -2   90.49    6.30
   3   5  -2   89.29    6.70
   3   5  -2   89.39    4.70
  -3  -5   2   83.59    5.70
  -3  -5   2   96.19    4.70
  -3  -5   2   86.49    5.20
  -3  -5   2   89.49    4.70
  -3  -5   2   92.29    4.20
  -3  -5   2  101.39    5.20
   2   5  -2 1962.70   39.40
   2   5  -2 1999.40   46.60
   2   5  -2 1926.81   57.69
   2   5  -2 1809.62   52.79
   2   5  -2 1869.41   55.49
   2   5  -2 1950.70   37.10
  -2  -5   2 2006.70   68.39
  -2  -5   2 1984.50   47.70
  -2  -5   2 1984.10   50.89
  -2  -5   2 1965.10   47.30
  -2  -5   2 1921.11   43.70
  -2  -5   2 2017.50  111.59
   1   5  -2  283.87    8.40
   1   5  -2  305.97    8.30
   1   5  -2  284.37   10.00
   1   5  -2  299.27    9.20
   1   5  -2  299.07    9.50
  -1  -5   2  315.37    6.20
  -1  -5   2  305.57    8.00
  -1  -5   2  288.37    8.40
  -1  -5   2  313.27    8.50
  -1  -5   2  297.37    8.60
  -1  -5   2  290.37    8.60
   0   5  -2  567.44   13.70
   0   5  -2  538.35   11.60
   0   5  -2  560.04   13.20
   0   5  -2  552.24   14.70
   0   5  -2  588.64   13.90
   0  -5   2  572.04   13.30
   0  -5   2  589.34   19.40
   0  -5   2  566.94   10.30
   0  -5   2  580.44   11.80
   0  -5   2  588.04   12.70
   0  -5   2  562.14   24.20
   0  -5   2  565.34   23.30
   0  -5   2  582.74   17.80
   0  -5   2  585.24   14.60
  -1   5  -2  257.37   11.30
  -1   5  -2  271.97    7.50
  -1   5  -2  264.67    7.50
  -1   5  -2  270.27    7.70
   1  -5   2  287.57   13.90
   1  -5   2  268.87    8.60
   1  -5   2  282.47    8.30
   1  -5   2  302.27   14.00
   1  -5   2  287.57    8.90
   1  -5   2  272.77   10.60
  -2   5  -2   19.50    1.80
  -2   5  -2   21.70    2.80
  -2   5  -2   25.60    2.10
  -2   5  -2   23.40    2.40
   2  -5   2   19.60    3.00
   2  -5   2   24.90    2.40
   2  -5   2   20.90    2.10
   2  -5   2   20.90    2.60
   2  -5   2   18.50    2.40
   2  -5   2   15.90    3.30
   2  -5   2   19.20    3.30
  -3   5  -2  141.49    4.70
  -3   5  -2  146.59    5.30
  -3   5  -2  142.89    4.70
  -3   5  -2  158.58    5.30
  -3   5  -2  149.59    6.60
   3  -5   2  146.59    6.00
   3  -5   2  140.39    6.90
   3  -5   2  139.79    7.20
   3  -5   2  149.59    8.10
   3  -5   2  143.29    5.70
  -4   5  -2  721.13   23.70
  -4   5  -2  705.63   22.90
  -4   5  -2  711.43   22.70
  -4   5  -2  711.63   22.10
  -4   5  -2  723.93   15.20
  -4   5  -2  706.83   12.60
   4  -5   2  729.63   25.20
   4  -5   2  689.93   19.40
   4  -5   2  748.73   23.00
   4  -5   2  696.13   26.40
  -5   5  -2   46.10    2.30
  -5   5  -2   41.70    2.60
  -5   5  -2   46.90    5.00
  -5   5  -2   41.10    2.40
  -5   5  -2   40.20    2.50
  -5   5  -2   38.80    2.50
  -5   5  -2   52.19    5.50
   5  -5   2   35.80    2.60
   5  -5   2   37.60    2.80
   5  -5   2   37.20    3.10
   5  -5   2   39.80    3.90
  -6   5  -2   47.30    2.40
  -6   5  -2   37.80    3.20
  -6   5  -2   44.90    4.80
  -6   5  -2   47.30    2.40
  -6   5  -2   39.60    4.90
   6  -5   2   58.99    6.10
   6  -5   2   34.10    3.50
  -7   5  -2 1145.39   42.60
  -7   5  -2 1134.59   39.00
   7  -5   2 1209.68   25.50
   7  -5   2 1201.08   88.59
  -8   5  -2   28.00    6.20
  -8   5  -2   42.00    6.40
   8  -5   2   31.50    6.30
  -9   5  -2    4.10    5.40
  -9   5  -2    9.40    5.50
   9  -5   2    0.00    5.10
 -10   5  -2  515.25   29.40
 -10   5  -2  502.05   29.00
  10  -5   2  536.25   27.30
   9   4  -2   16.30    9.20
  -9  -4   2    4.40    7.50
  -9  -4   2    5.20    7.30
   8   4  -2  404.96   16.90
   8   4  -2  460.55   23.90
   8   4  -2  454.85   17.60
  -8  -4   2  446.36   18.70
  -8  -4   2  462.35   27.30
   7   4  -2   57.39    5.60
   7   4  -2   70.79    6.50
   7   4  -2   51.39    5.20
  -7  -4   2   58.89    6.10
  -7  -4   2   67.99    6.20
   6   4  -2  165.58    7.40
   6   4  -2  172.18    9.50
   6   4  -2  179.98    6.50
  -6  -4   2  163.58    8.70
  -6  -4   2  187.78    8.10
  -6  -4   2  182.38    8.70
   5   4  -2  980.70   22.20
   5   4  -2 1008.10   26.40
   5   4  -2  970.90   22.60
  -5  -4   2 1011.60   21.30
  -5  -4   2 1064.59   22.80
  -5  -4   2 1031.50   25.30
   4   4  -2  750.42   40.30
   4   4  -2  761.72   21.10
   4   4  -2  738.03   18.30
   4   4  -2  730.63   21.30
   4   4  -2  730.43   39.40
   4   4  -2  739.13   32.40
  -4  -4   2  739.83   21.60
  -4  -4   2  722.23   19.20
  -4  -4   2  738.63   16.40
  -4  -4   2  751.72   14.10
  -4  -4   2  720.53   18.10
   3   4  -2 1051.59   40.20
   3   4  -2 1009.40   47.30
   3   4  -2 1051.29   38.80
   3   4  -2  984.20   25.40
   3   4  -2 1032.10   30.90
   3   4  -2 1086.79   43.40
   3   4  -2  979.40   27.00
  -3  -4   2 1057.89   45.40
  -3  -4   2 1047.30   27.40
  -3  -4   2 1046.40   19.50
  -3  -4   2 1037.90   21.90
  -3  -4   2 1051.39   57.19
  -3  -4   2 1081.79   22.90
   2   4  -2 2529.15   80.09
   2   4  -2 2758.92   95.69
   2   4  -2 2728.73   80.99
   2   4  -2 2686.33   72.69
   2   4  -2 2637.64   66.69
   2   4  -2 2737.63   92.09
   2   4  -2 2654.33   87.69
  -2  -4   2 2814.72   78.59
  -2  -4   2 2790.22   67.49
  -2  -4   2 2730.03   71.29
  -2  -4   2 2854.11  140.19
  -2  -4   2 2767.32   66.39
  -2  -4   2 2775.72   70.99
   1   4  -2  386.16   15.40
   1   4  -2  376.46   11.90
   1   4  -2  381.56    9.50
   1   4  -2  387.66   11.50
   1   4  -2  359.66   11.20
  -1  -4   2  408.06   12.80
  -1  -4   2  382.86   10.50
  -1  -4   2  385.96    7.30
  -1  -4   2  378.86   11.60
  -1  -4   2  382.16   12.70
  -1  -4   2  365.16   11.50
  -1  -4   2  370.46    8.80
  -1  -4   2  378.56    9.30
   0   4  -2  709.73   19.30
   0   4  -2  713.63   22.30
   0   4  -2  720.93   22.90
   0   4  -2  719.73   15.20
   0   4  -2  737.33   23.50
   0  -4   2  760.32   27.60
   0  -4   2  762.92   20.00
   0  -4   2  757.02   18.90
   0  -4   2  767.42   20.10
   0  -4   2  751.92   24.50
   0  -4   2  694.13   24.90
  -1   4  -2    1.60    0.40
  -1   4  -2    0.00    1.70
  -1   4  -2    0.00    1.20
  -1   4  -2    1.40    1.40
  -1   4  -2    2.80    1.80
   1  -4   2    0.90    1.20
   1  -4   2    1.30    1.80
   1  -4   2    4.00    1.50
   1  -4   2    2.00    0.60
   1  -4   2    0.00    1.80
   1  -4   2    0.30    2.00
   1  -4   2    0.00    1.90
  -2   4  -2    1.80    1.70
  -2   4  -2    0.00    2.10
  -2   4  -2    0.00    1.60
  -2   4  -2    4.00    1.50
   2  -4   2    0.00    1.70
   2  -4   2    0.00    1.50
   2  -4   2    0.00    1.70
   2  -4   2    2.60    2.40
   2  -4   2    1.70    2.50
   2  -4   2    0.00    1.70
  -3   4  -2 3740.23   89.69
  -3   4  -2 3783.82   84.59
  -3   4  -2 3753.92   94.59
  -3   4  -2 3682.83   81.29
  -3   4  -2 3613.74   77.69
  -3   4  -2 3693.23   95.59
   3  -4   2 3998.60   85.19
   3  -4   2 3772.92   64.09
   3  -4   2 3847.72  138.39
   3  -4   2 3811.92  134.59
   3  -4   2 3977.50   80.39
   3  -4   2 3878.11  151.78
   3  -4   2 4092.49   81.29
  -4   4  -2  763.32   19.20
  -4   4  -2  778.52   22.60
  -4   4  -2  763.62   20.30
  -4   4  -2  768.62   21.70
  -4   4  -2  759.62   20.00
  -4   4  -2  761.62   19.90
  -4   4  -2  777.32   21.90
   4  -4   2  818.82   13.90
   4  -4   2  820.22   15.10
   4  -4   2  792.02   38.70
   4  -4   2  762.22   15.30
   4  -4   2  802.92   28.40
  -5   4  -2  164.28    9.90
  -5   4  -2  161.98    6.50
  -5   4  -2  162.88    6.90
  -5   4  -2  157.48    7.20
  -5   4  -2  158.28    6.00
   5  -4   2  172.68    6.50
   5  -4   2  155.88    6.30
   5  -4   2  162.58    8.60
   5  -4   2  161.58    6.30
  -6   4  -2  344.17   22.90
  -6   4  -2  360.56   11.20
  -6   4  -2  356.56   12.00
   6  -4   2  349.87   11.60
   6  -4   2  360.86   14.80
   6  -4   2  341.67   14.00
   6  -4   2  349.07   12.90
  -7   4  -2  385.86   12.50
  -7   4  -2  369.76   13.10
   7  -4   2  382.16   17.70
   7  -4   2  407.56   12.80
  -8   4  -2   35.40    7.10
  -8   4  -2   43.10    7.20
   8  -4   2   28.90    5.20
   8  -4   2   31.10    5.20
  -9   4  -2  160.38   11.10
  -9   4  -2  164.88   13.10
   9  -4   2  166.78   13.00
   9  -4   2  176.48   10.60
 -10   4  -2    6.80    7.50
 -10   4  -2    8.20    8.50
  10  -4   2    0.00   10.00
 -10  -3   2    5.70    5.60
   9   3  -2  512.85   32.80
  -9  -3   2  548.95   33.30
  -9  -3   2  546.95   27.80
   8   3  -2   49.50    5.40
   8   3  -2   40.70    5.40
   8   3  -2   40.10    4.80
  -8  -3   2   52.49    5.50
  -8  -3   2   45.30    6.70
   7   3  -2   84.59    5.50
   7   3  -2   72.59    5.60
   7   3  -2   78.39    8.10
  -7  -3   2   87.99    6.70
  -7  -3   2   80.09    6.40
   6   3  -2  185.28   10.00
   6   3  -2  171.58    6.20
   6   3  -2  187.18    5.70
  -6  -3   2  179.78    6.10
   5   3  -2   62.89    3.70
   5   3  -2   53.39    3.40
   5   3  -2   47.30    4.50
   5   3  -2   58.89    4.70
  -5  -3   2   63.19    4.00
  -5  -3   2   66.09    4.20
  -5  -3   2   56.29    4.90
   4   3  -2  135.39    4.90
   4   3  -2  137.39    6.30
   4   3  -2  132.89    7.20
   4   3  -2  135.99    7.80
   4   3  -2  146.39    6.60
   4   3  -2  119.29    4.60
  -4  -3   2  125.69    4.70
  -4  -3   2  130.79    3.70
  -4  -3   2  134.99    4.10
   3   3  -2 1603.74   36.90
   3   3  -2 1674.73   42.80
   3   3  -2 1624.84   31.80
   3   3  -2 1728.83   50.39
   3   3  -2 1652.53   52.79
   3   3  -2 1761.02   66.19
   3   3  -2 1715.93   47.60
  -3  -3   2 1654.23   56.09
  -3  -3   2 1725.73   48.90
  -3  -3   2 1732.63   40.70
  -3  -3   2 1680.13   44.50
  -3  -3   2 1702.33   42.40
   2   3  -2    0.50    1.10
   2   3  -2    0.00    1.10
   2   3  -2    0.00    1.70
   2   3  -2    0.50    0.90
   2   3  -2    0.20    1.50
   2   3  -2    0.30    1.20
   2   3  -2    0.00    0.90
  -2  -3   2    0.00    1.20
  -2  -3   2    2.50    1.60
  -2  -3   2    0.00    1.40
  -2  -3   2    1.40    0.90
  -2  -3   2    0.20    2.10
  -2  -3   2    1.10    1.10
  -2  -3   2    0.00    1.50
  -2  -3   2    3.10    1.10
   1   3  -2 1427.96   54.19
   1   3  -2 1477.65   51.19
   1   3  -2 1462.25   50.29
   1   3  -2 1400.36   60.69
   1   3  -2 1455.65   60.99
   1   3  -2 1485.05   57.29
   1   3  -2 1462.05   57.89
  -1  -3   2 1451.45   39.10
  -1  -3   2 1482.55   48.80
  -1  -3   2 1478.55   45.20
  -1  -3   2 1473.55   34.40
  -1  -3   2 1476.85   34.20
  -1  -3   2 1435.86   37.90
  -1  -3   2 1479.75   43.20
   0   3  -2   38.40    1.60
   0   3  -2   40.30    2.10
   0   3  -2   36.90    2.10
   0   3  -2   40.00    2.90
   0   3  -2   44.10    2.50
   0  -3   2   37.50    2.40
   0  -3   2   42.40    1.80
   0  -3   2   37.10    1.60
   0  -3   2   41.00    2.80
   0  -3   2   41.90    2.30
   0  -3   2   39.80    2.50
  -1   3  -2 1996.40   80.69
  -1   3  -2 2013.20   58.99
  -1   3  -2 1979.50   72.99
  -1   3  -2 2038.70   82.29
   1  -3   2 2066.19   82.59
   1  -3   2 2011.40   67.09
   1  -3   2 1929.61   37.70
   1  -3   2 2025.80   53.49
   1  -3   2 2085.69   79.29
   1  -3   2 1987.60   58.59
  -2   3  -2  375.56    9.80
  -2   3  -2  365.16    8.60
  -2   3  -2  345.27   12.40
  -2   3  -2  369.26    9.00
  -2   3  -2  365.86    8.70
  -2   3  -2  365.46   12.40
   2  -3   2  373.76    9.30
   2  -3   2  371.26   14.70
   2  -3   2  362.56    9.40
   2  -3   2  372.86   13.70
   2  -3   2  374.96   12.60
   2  -3   2  372.46   13.80
  -3   3  -2  880.71   20.90
  -3   3  -2  864.51   20.20
  -3   3  -2  894.31   29.00
  -3   3  -2  877.71   28.40
  -3   3  -2  849.52   25.50
  -3   3  -2  889.91   17.10
  -3   3  -2  858.81   25.90
  -3   3  -2  908.21   28.60
   3  -3   2  935.31   16.20
   3  -3   2  837.92   14.80
   3  -3   2  915.91   28.20
   3  -3   2  936.11   16.30
   3  -3   2  884.51   21.50
   3  -3   2  931.21   26.60
  -4   3  -2  909.91   22.90
  -4   3  -2  910.11   27.10
  -4   3  -2  921.11   22.20
  -4   3  -2  913.81   24.30
  -4   3  -2  940.31   27.70
   4  -3   2  950.90   22.30
   4  -3   2  948.01   23.80
   4  -3   2  927.01   18.20
   4  -3   2  926.31   20.20
   4  -3   2  904.21   36.10
   4  -3   2  983.70   21.90
   4  -3   2  970.80   24.90
  -5   3  -2  576.24   17.00
  -5   3  -2  529.55   32.60
  -5   3  -2  552.84   15.30
   5  -3   2  585.84   13.90
   5  -3   2  566.94   25.90
   5  -3   2  563.84   25.20
   5  -3   2  589.24   22.10
   5  -3   2  556.24    9.70
  -6   3  -2  163.18   10.30
  -6   3  -2  170.58    6.50
  -6   3  -2  172.78    6.20
   6  -3   2  184.08    7.50
   6  -3   2  177.58    7.80
   6  -3   2  170.68    6.70
   6  -3   2  202.48    8.70
   6  -3   2  157.18    9.20
  -7   3  -2   51.19    5.20
  -7   3  -2   48.90    4.90
   7  -3   2   40.70    4.50
   7  -3   2   41.20    4.70
  -8   3  -2  166.58   10.30
  -8   3  -2  178.48   10.50
   8  -3   2  182.18    9.90
   8  -3   2  191.58    9.70
  -9   3  -2   28.90    5.70
  -9   3  -2   13.80    4.90
   9  -3   2   15.90    6.90
   9  -3   2    7.00    4.50
 -10   3  -2  367.26   27.10
 -10   3  -2  352.76   22.70
  10  -3   2  389.86   26.10
  10  -3   2  340.47   28.70
  10   2  -2  318.57   25.20
 -10  -2   2  350.96   25.60
 -10  -2   2  365.06   21.20
   9   2  -2  283.57   18.70
  -9  -2   2  280.37   16.10
  -9  -2   2  270.87   15.50
   8   2  -2    0.00    5.80
  -8  -2   2    0.00    4.80
  -8  -2   2    1.90    3.50
   7   2  -2  135.49    9.60
   7   2  -2  131.19    5.70
   7   2  -2  135.59    6.40
  -7  -2   2  156.68    6.90
  -7  -2   2  135.29    7.10
   6   2  -2  238.28    8.70
   6   2  -2  240.08    8.50
   6   2  -2  255.07   10.90
  -6  -2   2  257.07    9.00
  -6  -2   2  252.77    8.50
   5   2  -2  894.81   27.20
   5   2  -2  898.71   21.20
   5   2  -2  917.41   38.40
   5   2  -2  888.81   26.90
  -5  -2   2  862.21   15.80
   4   2  -2  992.70   24.00
   4   2  -2  980.80   34.20
   4   2  -2  988.60   23.90
   4   2  -2 1051.79   34.40
   4   2  -2 1004.80   41.30
   4   2  -2 1002.70   33.70
   4   2  -2  962.40   22.90
   4   2  -2 1034.20   24.50
  -4  -2   2 1003.20   38.30
  -4  -2   2  959.40   19.80
  -4  -2   2  929.21   29.10
   3   2  -2   27.50    2.60
   3   2  -2   25.60    1.90
   3   2  -2   26.60    2.20
   3   2  -2   27.80    2.10
   3   2  -2   29.70    1.90
   3   2  -2   26.80    2.30
   3   2  -2   29.10    2.00
   3   2  -2   30.30    2.30
  -3  -2   2   26.90    1.70
  -3  -2   2   28.40    1.80
  -3  -2   2   28.50    1.90
  -3  -2   2   31.10    2.50
  -3  -2   2   32.20    2.30
  -3  -2   2   29.60    2.10
  -3  -2   2   27.80    1.40
   2   2  -2   37.70    2.30
   2   2  -2   37.10    2.50
   2   2  -2   36.50    2.10
   2   2  -2   34.70    2.10
   2   2  -2   35.90    2.10
   2   2  -2   37.20    2.60
   2   2  -2   39.50    2.40
  -2  -2   2   42.20    2.00
  -2  -2   2   35.20    1.50
  -2  -2   2   40.60    2.00
  -2  -2   2   40.10    2.60
  -2  -2   2   43.90    3.00
  -2  -2   2   41.60    2.30
  -2  -2   2   39.10    2.10
  -2  -2   2   38.40    2.60
   1   2  -2  956.30   37.00
   1   2  -2  947.71   30.00
   1   2  -2  920.21   38.20
   1   2  -2  953.00   39.10
   1   2  -2  924.31   38.30
   1   2  -2  956.90   30.80
   1   2  -2  915.91   34.90
  -1  -2   2  937.61   24.70
  -1  -2   2  954.10   29.40
  -1  -2   2  942.81   32.90
  -1  -2   2  935.31   28.40
  -1  -2   2  950.30   33.60
  -1  -2   2  924.51   24.70
  -1  -2   2  913.71   21.10
   0   2  -2 1371.36   46.30
   0   2  -2 1343.47   45.30
   0   2  -2 1370.16   60.59
   0   2  -2 1324.47   34.00
   0   2  -2 1317.57   36.60
   0   2  -2 1377.96   44.90
   0  -2   2 1375.56   34.80
   0  -2   2 1397.76   37.20
   0  -2   2 1395.76   56.59
   0  -2   2 1403.56   49.70
   0  -2   2 1304.17   36.90
  -2   2  -2  233.38    8.20
  -2   2  -2  227.98    7.00
  -2   2  -2  230.88    9.00
  -2   2  -2  242.18    8.50
  -2   2  -2  229.48    8.10
  -2   2  -2  240.58    8.70
  -2   2  -2  226.58    8.00
   2  -2   2  239.78   12.30
   2  -2   2  242.08    4.50
   2  -2   2  233.88    4.40
   2  -2   2  234.48    5.70
   2  -2   2  241.58    5.50
   2  -2   2  241.08    8.60
   2  -2   2  239.88    4.80
   2  -2   2  235.88    5.10
   2  -2   2  227.58    5.90
   2  -2   2  236.58    7.50
  -3   2  -2 2610.54   89.89
  -3   2  -2 2489.85   55.49
  -3   2  -2 2534.75   54.99
  -3   2  -2 2527.55   54.19
  -3   2  -2 2550.64   86.09
   3  -2   2 2630.34   48.50
   3  -2   2 2671.83   63.39
   3  -2   2 2656.03   83.29
   3  -2   2 2698.43   58.89
   3  -2   2 2630.24   48.30
   3  -2   2 2568.74   71.59
   3  -2   2 2685.63   80.29
   3  -2   2 2683.73   53.99
   3  -2   2 2642.94   70.29
   3  -2   2 2663.83   52.09
  -4   2  -2  835.12   29.50
  -4   2  -2  812.12   24.90
  -4   2  -2  819.22   18.50
   4  -2   2  835.52   19.40
   4  -2   2  833.02   35.70
   4  -2   2  813.82   16.20
   4  -2   2  816.12   21.60
   4  -2   2  825.82   27.90
   4  -2   2  843.12   21.40
   4  -2   2  851.31   31.50
   4  -2   2  826.22   34.30
   4  -2   2  816.72   23.00
   4  -2   2  837.42   27.70
  -5   2  -2  604.34   19.60
  -5   2  -2  563.14   29.80
  -5   2  -2  585.44   17.40
   5  -2   2  601.54   12.20
   5  -2   2  589.94   15.00
   5  -2   2  584.84   14.50
   5  -2   2  595.84   19.90
   5  -2   2  580.54   19.30
   5  -2   2  574.84   14.80
   5  -2   2  600.54   31.10
  -6   2  -2  860.01   22.20
  -6   2  -2  936.71   32.20
   6  -2   2  882.61   23.20
   6  -2   2  867.81   35.10
   6  -2   2  868.01   33.20
   6  -2   2  891.31   33.40
   6  -2   2  869.31   23.40
   6  -2   2  841.62   44.80
   6  -2   2  881.01   34.30
  -7   2  -2    1.20    4.60
  -7   2  -2    8.60    2.80
   7  -2   2    8.30    5.10
   7  -2   2    3.00    3.50
  -8   2  -2  318.37   14.20
  -8   2  -2  312.27   13.80
   8  -2   2  331.67   13.40
   8  -2   2  309.47   15.70
  -9   2  -2  159.48   11.00
  -9   2  -2  163.58   10.30
   9  -2   2  153.18   10.90
   9  -2   2  139.89   10.00
 -10   2  -2  114.69   10.20
 -10   2  -2  105.49   10.80
  10  -2   2  129.09   13.20
  10  -2   2  127.69   12.80
  10   1  -2    0.00    5.20
 -10  -1   2    0.00    5.40
 -10  -1   2   10.40    7.20
   9   1  -2   10.10    5.80
  -9  -1   2   20.30    4.70
  -9  -1   2   27.50    6.90
   8   1  -2  170.68    9.60
  -8  -1   2  186.18    9.50
  -8  -1   2  160.98    8.90
   7   1  -2  214.58    9.80
   7   1  -2  199.78    9.20
   7   1  -2  207.78   10.90
  -7  -1   2  225.78    9.90
  -7  -1   2  234.38   11.30
   6   1  -2 1912.31   58.29
   6   1  -2 1880.01   53.09
   6   1  -2 1898.11   71.29
   6   1  -2 1847.92   52.89
  -6  -1   2 1814.92   28.80
  -6  -1   2 1895.91   42.00
   5   1  -2  589.54   10.30
   5   1  -2  587.14   19.70
   5   1  -2  597.04   13.90
   5   1  -2  605.24   19.80
   5   1  -2  606.84   34.00
   5   1  -2  593.64   24.20
   5   1  -2  576.84   20.30
  -5  -1   2  574.24   16.70
  -5  -1   2  573.74   10.30
   4   1  -2  668.73   22.60
   4   1  -2  653.23   15.20
   4   1  -2  655.33   20.60
   4   1  -2  666.13   16.90
   4   1  -2  668.43   26.90
   4   1  -2  664.43   17.40
   4   1  -2  667.83   19.20
  -4  -1   2  649.74   14.50
  -4  -1   2  609.34   17.30
  -4  -1   2  631.64   13.00
   3   1  -2 3359.36   94.79
   3   1  -2 3229.38  135.89
   3   1  -2 3348.57  108.99
   3   1  -2 3417.86   73.49
   3   1  -2 3377.16  111.29
   3   1  -2 3372.06   66.19
   3   1  -2 3426.46   71.29
  -3  -1   2 3350.86   94.79
  -3  -1   2 3270.37   82.09
  -3  -1   2 3303.77   97.69
  -3  -1   2 3315.67  100.99
  -3  -1   2 3252.97   75.09
   2   1  -2 3340.07  109.79
   2   1  -2 3421.46   87.99
   2   1  -2 3325.47  111.19
   2   1  -2 3376.46  141.79
   2   1  -2 3455.55   83.39
   2   1  -2 3340.77   79.29
   2   1  -2 3444.96  119.49
   2   1  -2 3436.06   85.19
  -2  -1   2 3373.06  126.29
  -2  -1   2 3437.06   57.09
  -2  -1   2 3233.68  127.09
  -2  -1   2 3387.06   63.49
  -2  -1   2 3284.67   82.89
   1   1  -2 2129.89   78.79
   1   1  -2 2232.68   59.29
   1   1  -2 2141.59   56.79
   1   1  -2 2104.79  108.59
   1   1  -2 2232.68   53.99
   1   1  -2 2212.68   50.29
   1   1  -2 2216.38   60.89
  -1  -1   2 2216.68   56.99
  -1  -1   2 2195.98   65.09
  -1  -1   2 2207.88   53.59
  -1  -1   2 2213.08   73.09
  -1  -1   2 2160.18   69.99
  -1  -1   2 2128.29   54.89
  -1  -1   2 2210.88   61.29
   0   1  -2 5707.23  162.28
   0   1  -2 5693.73  164.08
   0   1  -2 5663.23  158.38
   0   1  -2 5738.43  166.28
   0  -1   2 5718.23  209.88
   0  -1   2 5686.83  182.98
   0  -1   2 5610.84  202.18
   0  -1   2 5607.84  189.38
   0  -1   2 5699.63  189.58
  -1   1  -2   42.20    1.60
  -1   1  -2   43.00    1.70
  -1   1  -2   42.80    1.50
  -1   1  -2   43.20    1.60
  -1   1  -2   43.00    1.50
  -1   1  -2   42.70    1.40
  -1   1  -2   41.70    2.00
   1  -1   2   41.40    2.30
   1  -1   2   47.40    2.20
   1  -1   2   39.90    2.00
   1  -1   2   42.60    1.80
   1  -1   2   43.50    1.80
   1  -1   2   44.40    2.00
   1  -1   2   41.60    1.70
   1  -1   2   42.40    2.20
   1  -1   2   40.80    1.60
  -2   1  -2  686.33   23.60
  -2   1  -2  696.73   15.30
  -2   1  -2  668.93   25.50
  -2   1  -2  672.83   18.70
  -2   1  -2  675.43   17.30
  -2   1  -2  685.43   15.60
  -2   1  -2  689.13   26.00
   2  -1   2  688.73   19.10
   2  -1   2  694.63   15.80
   2  -1   2  694.23   21.70
   2  -1   2  679.93   20.40
   2  -1   2  700.63   22.70
   2  -1   2  680.33   28.80
   2  -1   2  691.43   26.30
   2  -1   2  687.73   30.30
   2  -1   2  683.83   14.90
  -3   1  -2  459.35   13.30
  -3   1  -2  455.85   11.40
  -3   1  -2  462.05   12.80
  -3   1  -2  462.65   14.10
  -3   1  -2  458.45   13.90
   3  -1   2  454.45   12.30
   3  -1   2  467.55   14.10
   3  -1   2  468.95   16.50
   3  -1   2  459.75   14.40
   3  -1   2  485.75   13.20
   3  -1   2  471.55   13.50
   3  -1   2  455.05   12.90
   3  -1   2  480.05   19.60
   3  -1   2  460.45   13.00
  -4   1  -2    2.20    2.20
  -4   1  -2    4.20    1.90
  -4   1  -2    1.20    2.30
   4  -1   2    1.30    1.70
   4  -1   2    3.10    2.40
   4  -1   2    5.70    2.70
   4  -1   2    1.90    2.10
   4  -1   2    0.30    1.30
   4  -1   2    1.80    1.40
   4  -1   2    0.30    1.30
   4  -1   2    0.90    1.50
   4  -1   2    0.00    2.00
  -5   1  -2   88.39    5.00
  -5   1  -2   88.79    4.50
  -5   1  -2   81.69    6.30
   5  -1   2   77.89    5.90
   5  -1   2   80.09    3.20
   5  -1   2   89.89    4.10
   5  -1   2   92.69    6.30
   5  -1   2   87.19    5.70
   5  -1   2   81.29    4.30
   5  -1   2   85.79    4.90
   5  -1   2   82.89    4.40
  -6   1  -2  409.46   12.00
  -6   1  -2  396.46   10.10
   6  -1   2  391.26   22.10
   6  -1   2  397.16   11.70
   6  -1   2  388.16   12.60
   6  -1   2  379.56   12.00
   6  -1   2  411.26   11.00
   6  -1   2  375.66   10.70
  -7   1  -2    7.00    4.40
  -7   1  -2    6.80    4.30
   7  -1   2    9.60    4.30
   7  -1   2    6.20    2.30
  -8   1  -2  480.05   17.70
  -8   1  -2  458.35   18.20
   8  -1   2  464.05   18.10
  -9   1  -2  203.48   13.30
  -9   1  -2  222.18   13.30
   9  -1   2  220.68   14.70
   9  -1   2  214.18   14.30
 -10   1  -2    0.00    8.30
 -10   1  -2    8.10    7.00
  10  -1   2    1.80    7.90
  10  -1   2    0.00    6.60
  10   0  -2   32.50    9.30
 -10   0   2   33.20    8.30
 -10   0   2   23.60    8.20
   9   0  -2  271.17   14.00
  -9   0   2  334.57   14.20
  -9   0   2  309.97   13.30
   8   0  -2   15.90    6.10
  -8   0   2   31.40    6.30
  -8   0   2   30.50    4.20
   7   0  -2   48.20    2.90
   7   0  -2   41.10    2.60
   7   0  -2   40.80    2.70
   7   0  -2   42.30    2.80
   7   0  -2   34.90    2.70
   7   0  -2   48.30    5.30
  -7   0   2   54.09    4.40
  -7   0   2   48.80    4.50
   6   0  -2  827.52   28.60
   6   0  -2  827.72   28.10
   6   0  -2  822.72   23.40
   6   0  -2  822.82   27.00
   6   0  -2  824.32   28.20
   6   0  -2  818.22   22.20
  -6   0   2  835.72   13.40
  -6   0   2  818.62   21.60
  -6   0   2  810.92   17.70
   5   0  -2   90.99    3.40
   5   0  -2   90.59    5.80
   5   0  -2   93.69    3.70
   5   0  -2   92.39    3.00
   5   0  -2   89.09    5.80
   5   0  -2   93.59    3.50
   5   0  -2   77.49    4.30
   5   0  -2   81.89    5.70
   5   0  -2   90.69    3.30
  -5   0   2   92.79    4.80
  -5   0   2   90.59    5.80
  -5   0   2   96.59    2.80
  -5   0   2   88.19    4.70
   4   0  -2 4392.26  119.79
   4   0  -2 4351.66  164.08
   4   0  -2 4356.06  116.19
   4   0  -2 4276.27   83.59
   4   0  -2 4366.76  160.78
   4   0  -2 4253.67  111.19
   4   0  -2 4351.06  150.08
  -4   0   2 4316.47  111.49
  -4   0   2 4114.69  114.19
  -4   0   2 4024.00  141.09
  -4   0   2 4231.08  112.29
  -4   0   2 4140.99  114.79
   3   0  -2   70.39    4.10
   3   0  -2   69.39    2.50
   3   0  -2   68.99    3.30
   3   0  -2   70.89    2.30
   3   0  -2   69.99    2.60
   3   0  -2   77.09    3.60
   3   0  -2   65.79    2.90
  -3   0   2   70.39    3.20
  -3   0   2   76.89    4.50
  -3   0   2   72.69    3.00
  -3   0   2   76.29    3.80
  -3   0   2   70.19    3.10
   2   0  -2  119.89    3.70
   2   0  -2  119.99    4.00
   2   0  -2  125.79    4.30
   2   0  -2  121.79    4.10
   2   0  -2  124.29    4.70
   2   0  -2  128.59    4.90
   2   0  -2  131.99    3.60
  -2   0   2  125.19    5.00
  -2   0   2  126.89    4.20
  -2   0   2  127.39    3.60
  -2   0   2  120.99    5.00
  -2   0   2  121.89    3.80
  -2   0   2  121.79    3.50
  -2   0   2  115.29    4.80
   0   0  -2  482.15   16.90
   0   0  -2  482.95   16.80
   0   0  -2  434.06   14.50
   0   0  -2  465.95   13.10
   0   0  -2  460.95   10.80
   0   0  -2  472.55   17.50
   0   0   2  463.65   17.10
   0   0   2  467.15   16.00
   0   0   2  469.15   18.40
   0   0   2  457.45    6.60
   0   0   2  465.35    6.80
   0   0   2  452.45   12.20
  -1   0  -2 1422.56   41.30
  -1   0  -2 1388.06   55.19
  -1   0  -2 1405.06   41.90
  -1   0  -2 1416.96   46.00
  -1   0  -2 1351.96   42.90
   1   0   2 1444.66   43.20
   1   0   2 1429.26   45.10
   1   0   2 1389.06   51.29
   1   0   2 1413.36   40.00
   1   0   2 1442.56   39.30
   1   0   2 1394.06   37.40
   1   0   2 1428.06   45.80
   1   0   2 1401.76   51.79
   1   0   2 1412.36   37.50
  -2   0  -2  294.87   10.10
  -2   0  -2  295.07    7.80
  -2   0  -2  302.27    8.40
  -2   0  -2  284.27   10.10
  -2   0  -2  287.47   15.40
   2   0   2  297.57    9.20
   2   0   2  292.07    9.30
   2   0   2  280.27    7.50
   2   0   2  290.47    8.60
   2   0   2  292.67    9.70
   2   0   2  289.57    7.70
   2   0   2  300.67   11.40
   2   0   2  289.17    7.30
   2   0   2  287.97   12.00
  -3   0  -2  382.86   12.10
  -3   0  -2  399.46   11.30
  -3   0  -2  388.46    9.00
  -3   0  -2  376.96   10.30
  -3   0  -2  369.26   10.20
   3   0   2  384.56   10.60
   3   0   2  394.16   12.20
   3   0   2  401.96   12.20
   3   0   2  374.56   13.00
   3   0   2  377.36   14.10
   3   0   2  369.16    9.70
   3   0   2  396.26   12.60
   3   0   2  393.56   16.80
   3   0   2  393.76   14.10
  -4   0  -2  110.59    3.90
  -4   0  -2  112.79    4.80
  -4   0  -2  108.19    3.70
  -4   0  -2  108.49    6.20
  -4   0  -2  108.89    4.80
   4   0   2  113.29    3.50
   4   0   2  115.89    5.00
   4   0   2  108.79    5.80
   4   0   2  106.29    6.20
   4   0   2  112.39    4.60
   4   0   2  117.29    5.70
   4   0   2  115.09    5.70
   4   0   2  117.59    6.60
   4   0   2  110.89    5.70
  -5   0  -2    3.50    3.70
  -5   0  -2    2.80    3.40
  -5   0  -2   12.80    3.10
  -5   0  -2    7.30    2.70
   5   0   2    0.00    2.50
   5   0   2    3.00    1.20
   5   0   2    1.30    1.70
   5   0   2    4.20    2.50
   5   0   2    3.40    1.20
   5   0   2    5.00    2.20
  -6   0  -2   28.00    3.20
  -6   0  -2   30.20    3.80
   6   0   2   20.60    3.10
   6   0   2   24.20    1.90
   6   0   2   19.10    3.10
   6   0   2   22.70    5.00
   6   0   2   21.80    2.40
  -7   0  -2 2154.18   51.69
  -7   0  -2 2160.48   53.49
   7   0   2 2162.38   56.09
  -8   0  -2  846.72   35.70
  -8   0  -2  887.91   35.30
   8   0   2  892.91   36.20
  -9   0  -2    4.80    5.10
  -9   0  -2    0.10    4.60
   9   0   2    2.80    6.00
  10  -1  -2  390.46   19.80
  10  -1  -2  398.16   21.80
 -10   1   2  398.56   20.00
 -10   1   2  391.26   19.60
   9  -1  -2   53.99    5.20
   9  -1  -2   40.20    7.90
  -9   1   2   53.69    7.10
  -9   1   2   41.00    5.50
   8  -1  -2  189.28    8.60
  -8   1   2  191.88   10.10
  -8   1   2  178.18    8.60
   7  -1  -2  299.87   11.80
   7  -1  -2  288.27   16.30
  -7   1   2  310.37   10.70
  -7   1   2  330.67   11.60
   6  -1  -2   25.60    3.20
   6  -1  -2   21.60    2.90
  -6   1   2   25.20    3.60
  -6   1   2   30.20    2.70
  -6   1   2   22.10    3.20
   5  -1  -2 1607.84   53.79
   5  -1  -2 1642.74   66.99
   5  -1  -2 1634.14   34.10
  -5   1   2 1608.44   43.40
  -5   1   2 1588.24   51.59
  -5   1   2 1641.54   46.50
  -5   1   2 1619.74   37.60
   4  -1  -2  447.26   12.90
   4  -1  -2  434.66   10.70
   4  -1  -2  417.36   15.70
   4  -1  -2  410.16   10.90
   4  -1  -2  410.66   10.50
  -4   1   2  416.56   10.80
  -4   1   2  421.86   13.60
  -4   1   2  411.76   11.20
  -4   1   2  415.16    9.60
  -4   1   2  421.66    9.90
  -4   1   2  432.76   13.50
   3  -1  -2   18.70    1.50
   3  -1  -2   15.60    0.90
   3  -1  -2   17.80    2.00
   3  -1  -2   14.10    2.00
   3  -1  -2   17.00    2.30
   3  -1  -2   14.10    0.90
  -3   1   2   17.20    1.00
  -3   1   2   17.60    2.30
  -3   1   2   14.90    1.00
  -3   1   2   17.00    2.20
  -3   1   2   15.20    0.80
  -3   1   2   15.50    1.90
  -3   1   2   14.20    1.00
  -3   1   2   16.70    1.80
   2  -1  -2 3977.20  106.49
   2  -1  -2 3775.42  107.99
   2  -1  -2 3776.82  128.99
   2  -1  -2 3789.72  114.09
  -2   1   2 3762.22  118.39
  -2   1   2 3785.72  105.59
  -2   1   2 3891.11   89.09
  -2   1   2 3871.11  111.39
  -2   1   2 3801.82  107.09
   1  -1  -2 2853.61  103.99
   1  -1  -2 2820.42   62.59
   1  -1  -2 2832.22   99.19
   1  -1  -2 2904.01  103.19
  -1   1   2 2894.51  127.89
  -1   1   2 2988.20   89.39
  -1   1   2 2958.30  106.09
  -1   1   2 2917.61   94.79
  -1   1   2 2879.51   78.69
  -1   1   2 2886.51   78.39
   0  -1  -2  948.81   31.60
   0  -1  -2  960.30   31.10
   0  -1  -2  960.40   31.40
   0  -1  -2  991.20   32.50
   0  -1  -2 1002.60   36.80
   0   1   2  970.20   30.60
   0   1   2  947.11   33.30
   0   1   2 1014.70   40.60
   0   1   2  950.50   31.50
  -1  -1  -2   21.40    1.90
  -1  -1  -2   19.60    1.60
  -1  -1  -2   17.20    1.20
  -1  -1  -2   15.40    1.00
  -1  -1  -2   18.20    1.90
   1   1   2   17.90    1.60
   1   1   2   16.10    1.00
   1   1   2   20.40    1.60
   1   1   2   16.70    1.40
   1   1   2   15.80    1.50
   1   1   2   16.20    1.80
   1   1   2   19.40    0.90
   1   1   2   17.50    0.80
  -2  -1  -2  189.48    7.90
  -2  -1  -2  190.38    7.50
  -2  -1  -2  196.08    5.90
  -2  -1  -2  198.08    7.30
  -2  -1  -2  195.88    6.90
  -2  -1  -2  188.78    8.50
  -2  -1  -2  195.18    6.00
   2   1   2  198.08    7.30
   2   1   2  202.08    6.10
   2   1   2  191.38    7.60
   2   1   2  195.88    8.00
   2   1   2  201.28    6.60
   2   1   2  202.98    8.40
   2   1   2  200.58    5.20
  -3  -1  -2  255.07    8.60
  -3  -1  -2  235.18    6.70
  -3  -1  -2  230.98    7.60
  -3  -1  -2  239.28    6.90
  -3  -1  -2  247.58    8.00
   3   1   2  247.88    7.70
   3   1   2  242.28    7.40
   3   1   2  244.68    9.60
   3   1   2  246.98    9.00
   3   1   2  233.38    9.00
   3   1   2  252.37    9.30
  -4  -1  -2  134.49    5.70
  -4  -1  -2  128.89    5.50
  -4  -1  -2  129.49    4.10
  -4  -1  -2  144.79    5.00
   4   1   2  128.69    3.90
   4   1   2  147.09    5.40
   4   1   2  129.59    6.90
  -5  -1  -2  207.68    7.30
  -5  -1  -2  201.48    8.50
  -5  -1  -2  210.98    9.10
  -5  -1  -2  206.08    7.50
   5   1   2  203.58   10.00
   5   1   2  188.48   11.70
   5   1   2  200.88    7.70
   5   1   2  186.48    9.40
   5   1   2  198.58    7.90
   5   1   2  191.18   11.00
  -6  -1  -2   87.59    5.70
  -6  -1  -2   76.99    5.40
  -6  -1  -2   75.79    5.20
  -6  -1  -2   84.29    4.90
   6   1   2   81.79    6.40
   6   1   2   60.99    6.80
   6   1   2   76.79    3.20
   6   1   2   57.09    4.50
  -7  -1  -2  745.13   33.10
  -7  -1  -2  745.03   23.20
   7   1   2  694.33   20.70
  -8  -1  -2    0.00    4.60
  -8  -1  -2    1.90    5.70
   8   1   2    5.50    7.00
  -9  -1  -2  227.08   17.80
  -9  -1  -2  222.48   18.40
   9   1   2  209.88   15.30
  11  -2  -2  244.78   20.90
  11  -2  -2  223.38   19.50
 -11   2   2  251.97   21.90
 -11   2   2  237.98   18.70
  10  -2  -2  116.89   11.00
  10  -2  -2  132.39   10.90
 -10   2   2  123.99   11.40
 -10   2   2  117.79   12.50
   9  -2  -2  392.56   19.70
   9  -2  -2  395.16   24.10
  -9   2   2  393.86   15.20
  -9   2   2  392.96   17.50
   8  -2  -2  597.84   22.70
   8  -2  -2  624.74   19.20
  -8   2   2  602.44   18.10
  -8   2   2  582.44   17.10
   7  -2  -2    8.20    4.30
   7  -2  -2   22.70    3.30
   7  -2  -2    6.80    3.80
  -7   2   2   13.90    4.00
  -7   2   2   12.90    2.60
  -7   2   2   22.10    4.90
   6  -2  -2  121.09    7.40
   6  -2  -2  134.89    5.90
   6  -2  -2  140.99    4.90
  -6   2   2  150.88    6.20
  -6   2   2  137.09    5.80
  -6   2   2  115.59    6.20
  -6   2   2  123.19    8.70
   5  -2  -2  658.83   13.40
   5  -2  -2  655.23   27.00
   5  -2  -2  658.13   10.60
  -5   2   2  661.23   24.90
  -5   2   2  633.44   15.00
  -5   2   2  670.93   16.10
  -5   2   2  648.94   27.80
   4  -2  -2   74.79    4.60
   4  -2  -2   69.69    3.90
   4  -2  -2   90.09    4.80
   4  -2  -2   80.79    3.50
  -4   2   2   76.39    2.40
  -4   2   2   78.99    2.40
  -4   2   2   77.29    2.50
  -4   2   2   71.19    3.50
  -4   2   2   75.99    2.20
  -4   2   2   78.49    4.40
  -4   2   2   85.69    4.20
  -4   2   2   86.39    3.70
   3  -2  -2  489.85   12.10
   3  -2  -2  476.95   10.80
   3  -2  -2  490.55   17.30
   3  -2  -2  494.75   18.90
  -3   2   2  468.85   14.10
  -3   2   2  476.15   12.20
  -3   2   2  482.65   16.50
  -3   2   2  498.45   12.70
  -3   2   2  482.85   15.10
  -3   2   2  493.45   12.40
  -3   2   2  486.75    8.70
   2  -2  -2   10.40    1.50
   2  -2  -2   11.40    1.70
   2  -2  -2    9.20    1.30
   2  -2  -2    6.20    1.40
  -2   2   2    7.90    1.00
  -2   2   2    8.10    1.70
  -2   2   2   13.40    1.80
  -2   2   2   11.60    1.20
  -2   2   2    9.20    1.20
   1  -2  -2 2139.59   58.89
   1  -2  -2 2092.99   66.99
   1  -2  -2 2170.58   65.69
   1  -2  -2 2160.78   60.49
  -1   2   2 2116.09   75.29
  -1   2   2 2173.38   54.99
  -1   2   2 2162.18   68.49
  -1   2   2 2156.58   58.89
  -1   2   2 2095.39   73.19
   0  -2  -2 1970.00   51.09
   0  -2  -2 2010.10   62.49
   0  -2  -2 2003.00   62.59
   0  -2  -2 2037.00   61.69
   0  -2  -2 1936.51   51.09
   0   2   2 2004.70   92.59
   0   2   2 1990.00   46.10
   0   2   2 1932.11   51.29
   0   2   2 1912.91   36.00
  -1  -2  -2 1302.77   33.80
  -1  -2  -2 1312.87   32.90
  -1  -2  -2 1243.88   35.30
  -1  -2  -2 1234.78   34.20
  -1  -2  -2 1320.97   35.60
  -1  -2  -2 1275.37   42.90
   1   2   2 1324.37   65.69
   1   2   2 1301.57   54.89
   1   2   2 1304.17   40.90
   1   2   2 1317.17   51.79
   1   2   2 1285.27   46.70
   1   2   2 1308.37   42.40
  -2  -2  -2 1990.10   50.69
  -2  -2  -2 1941.71   57.99
  -2  -2  -2 1970.20   58.69
  -2  -2  -2 1977.40   53.89
  -2  -2  -2 1951.30   61.09
  -2  -2  -2 2022.70   58.19
  -2  -2  -2 1942.01   61.79
   2   2   2 1974.00   51.69
   2   2   2 2002.50   73.99
   2   2   2 2023.60   48.70
   2   2   2 2012.00   32.80
   2   2   2 1943.51   57.09
   2   2   2 2025.60   45.90
   2   2   2 2027.90   34.10
  -3  -2  -2  430.36   11.90
  -3  -2  -2  415.36   12.10
  -3  -2  -2  428.56   10.80
  -3  -2  -2  432.16   12.10
  -3  -2  -2  434.56   10.70
  -3  -2  -2  419.76   24.80
  -3  -2  -2  416.16   15.70
   3   2   2  410.76   12.90
   3   2   2  429.56   17.40
   3   2   2  422.16   16.80
   3   2   2  450.05    9.70
   3   2   2  416.56   10.60
   3   2   2  424.76   16.40
   3   2   2  435.36   10.60
  -4  -2  -2  570.74   13.90
  -4  -2  -2  579.24   13.20
  -4  -2  -2  590.04   17.20
  -4  -2  -2  574.14   15.40
   4   2   2  591.64   18.00
   4   2   2  566.34   15.80
   4   2   2  590.54   22.40
  -5  -2  -2  794.72   20.50
  -5  -2  -2  782.92   21.80
  -5  -2  -2  840.22   22.10
  -5  -2  -2  802.22   24.60
   5   2   2  840.92   33.20
   5   2   2  820.42   22.40
  -6  -2  -2  512.75   19.50
  -6  -2  -2  528.25   19.30
  -6  -2  -2  522.15   18.90
  -6  -2  -2  509.85   20.10
   6   2   2  535.45   15.70
  -7  -2  -2   97.19    7.00
  -7  -2  -2   99.79    7.90
  -7  -2  -2   95.79    8.00
  -7  -2  -2   95.89    6.70
   7   2   2   85.69    7.30
   7   2   2   89.09    6.50
   7   2   2   95.79    8.70
  -8  -2  -2  238.48   16.30
  -8  -2  -2  260.27   17.20
   8   2   2  250.17   16.50
   9   2   2    0.00    6.20
  11  -3  -2   49.50   11.00
 -11   3   2   29.40    7.80
  10  -3  -2  413.86   24.00
  10  -3  -2  415.46   21.20
 -10   3   2  385.76   22.30
 -10   3   2  422.36   24.50
   9  -3  -2  350.26   21.40
   9  -3  -2  373.46   19.90
  -9   3   2  368.06   16.30
  -9   3   2  369.86   19.20
   8  -3  -2  120.89    8.70
   8  -3  -2  111.59    8.40
  -8   3   2  120.39    8.30
  -8   3   2  117.59    8.80
   7  -3  -2  543.55   23.70
   7  -3  -2  573.14   17.00
  -7   3   2  507.35   16.20
  -7   3   2  561.74   14.00
  -7   3   2  530.75   14.50
   6  -3  -2  133.29    5.60
   6  -3  -2  153.68    6.60
  -6   3   2  132.99    7.00
  -6   3   2  129.49    6.20
  -6   3   2  149.49    5.90
  -6   3   2  131.69    8.70
   5  -3  -2   57.59    3.60
   5  -3  -2   57.19    5.00
   5  -3  -2   62.49    3.70
  -5   3   2   62.69    1.80
  -5   3   2   66.09    4.60
  -5   3   2   59.29    2.00
  -5   3   2   58.19    1.80
  -5   3   2   62.39    1.80
  -5   3   2   63.59    1.90
  -5   3   2   66.59    4.60
  -5   3   2   61.09    2.00
  -5   3   2   70.19    4.60
  -5   3   2   66.89    4.00
   4  -3  -2   86.89    3.40
   4  -3  -2   91.39    3.80
   4  -3  -2   92.59    4.50
   4  -3  -2   82.29    5.00
  -4   3   2   93.09    3.10
  -4   3   2   86.69    5.20
  -4   3   2   92.69    4.10
  -4   3   2   87.49    4.00
  -4   3   2   84.09    4.90
  -4   3   2   92.59    3.30
  -4   3   2   89.09    4.10
   3  -3  -2  208.88    6.30
   3  -3  -2  212.28    7.90
   3  -3  -2  199.58    6.20
   3  -3  -2  193.98    6.70
  -3   3   2  208.18    6.20
  -3   3   2  199.08    6.50
  -3   3   2  200.68    5.60
  -3   3   2  206.38    6.60
  -3   3   2  211.88    7.30
   2  -3  -2  128.19    5.80
   2  -3  -2  134.49    4.00
   2  -3  -2  135.39    3.90
   2  -3  -2  136.79    4.40
   2  -3  -2  132.29    5.30
  -2   3   2  129.69    4.20
  -2   3   2  144.09    7.50
  -2   3   2  147.09    6.60
  -2   3   2  133.59    5.50
  -2   3   2  128.19    4.60
  -2   3   2  128.29    4.60
   1  -3  -2 1989.20   44.70
   1  -3  -2 2107.19   53.59
   1  -3  -2 2063.49   65.09
   1  -3  -2 2027.20   54.89
   1  -3  -2 2075.39   63.19
  -1   3   2 1994.90   45.30
  -1   3   2 2001.60   53.19
  -1   3   2 2028.10   51.59
  -1   3   2 2054.39   63.99
  -1   3   2 2030.20   65.59
   0  -3  -2  541.35   13.40
   0  -3  -2  526.85   14.90
   0  -3  -2  555.04   15.70
   0  -3  -2  528.25   23.90
   0  -3  -2  535.95   14.00
   0  -3  -2  558.44   14.20
   0   3   2  582.14   13.20
   0   3   2  548.45   16.00
   0   3   2  559.94   13.50
   0   3   2  555.54   19.80
  -1  -3  -2 2986.60   67.19
  -1  -3  -2 3071.39   69.99
  -1  -3  -2 3017.20   69.99
  -1  -3  -2 3051.19   94.69
  -1  -3  -2 3067.09   77.19
   1   3   2 3102.99   85.09
   1   3   2 2966.30   92.19
   1   3   2 3100.69   65.59
   1   3   2 3001.90   64.99
   1   3   2 2967.50  119.69
   1   3   2 3062.79   66.89
  -2  -3  -2 1859.61   56.09
  -2  -3  -2 1869.01   55.39
  -2  -3  -2 1835.02   33.30
  -2  -3  -2 1871.31   42.50
  -2  -3  -2 1907.71   50.79
  -2  -3  -2 1890.71   52.39
   2   3   2 1903.71   60.49
   2   3   2 1846.82   62.49
   2   3   2 1918.01   60.89
   2   3   2 1945.51   53.59
   2   3   2 1906.41   60.99
   2   3   2 1839.12   76.69
  -3  -3  -2 1722.63   38.70
  -3  -3  -2 1755.22   39.70
  -3  -3  -2 1700.23   45.70
  -3  -3  -2 1748.93   50.29
  -3  -3  -2 1690.13   49.00
  -3  -3  -2 1708.93   45.30
   3   3   2 1721.03   45.50
   3   3   2 1717.83   51.99
   3   3   2 1745.13   46.30
  -4  -3  -2  273.07    8.50
  -4  -3  -2  269.47    9.60
  -4  -3  -2  276.67    7.90
  -4  -3  -2  244.68   10.00
   4   3   2  258.87    8.00
   4   3   2  250.07    9.20
   4   3   2  259.77   15.20
  -5  -3  -2  347.77   12.80
  -5  -3  -2  352.96   12.20
  -5  -3  -2  365.46   14.00
  -5  -3  -2  341.07   14.60
   5   3   2  341.87   12.40
   5   3   2  343.67   21.70
  -6  -3  -2  334.57   17.20
  -6  -3  -2  368.86   16.90
  -6  -3  -2  342.47   14.50
  -6  -3  -2  346.27   14.80
   6   3   2  326.37   13.60
  -7  -3  -2   45.70    5.90
  -7  -3  -2   48.30    7.40
  -7  -3  -2   56.19    8.20
  -7  -3  -2   54.09    6.40
   7   3   2   42.60    8.40
   7   3   2   48.80    6.00
   7   3   2   56.39    7.10
  -8  -3  -2   45.60    7.80
  -8  -3  -2   54.19    9.40
   8   3   2   37.60    8.00
  10  -4  -2  416.56   20.80
 -10   4   2  387.46   21.00
 -10   4   2  397.26   26.00
   9  -4  -2    9.90    6.00
   9  -4  -2    4.10    4.50
  -9   4   2    9.50    5.90
  -9   4   2   15.80    6.20
   8  -4  -2  673.33   26.20
   8  -4  -2  684.43   37.50
  -8   4   2  680.53   26.80
  -8   4   2  656.83   24.50
   7  -4  -2  124.49    5.60
   7  -4  -2  136.79    8.20
  -7   4   2  129.39    7.30
  -7   4   2  122.99    6.90
  -7   4   2  145.79    9.20
   6  -4  -2    9.60    3.00
   6  -4  -2    7.30    2.70
  -6   4   2   10.80    2.80
  -6   4   2   10.80    3.50
  -6   4   2    3.90    3.50
  -6   4   2    9.00    3.10
   5  -4  -2 1962.10   45.20
   5  -4  -2 2007.50   41.60
   5  -4  -2 1978.80   48.10
  -5   4   2 2000.60   51.79
  -5   4   2 1908.41   52.89
  -5   4   2 2071.29   55.29
  -5   4   2 1924.71   39.00
  -5   4   2 1902.11   53.29
  -5   4   2 1982.40   49.90
  -5   4   2 1927.51   59.89
  -5   4   2 2074.19   51.49
   4  -4  -2  684.93   24.10
   4  -4  -2  729.03   33.50
   4  -4  -2  708.23   19.20
  -4   4   2  739.53   17.90
  -4   4   2  741.53   16.70
  -4   4   2  728.93   18.40
  -4   4   2  704.33   17.20
  -4   4   2  720.23   22.70
  -4   4   2  712.33   17.50
  -4   4   2  694.53   17.80
   3  -4  -2   91.79    4.90
   3  -4  -2   92.89    3.60
   3  -4  -2   93.59    3.60
   3  -4  -2   91.29    5.80
   3  -4  -2   94.79    4.00
  -3   4   2   91.29    4.00
  -3   4   2   93.29    4.30
  -3   4   2   92.09    3.50
  -3   4   2   92.89    4.60
  -3   4   2   99.79    4.80
   2  -4  -2 1904.91   53.99
   2  -4  -2 1968.90   37.80
   2  -4  -2 1911.81   39.00
   2  -4  -2 1887.81   37.10
   2  -4  -2 1918.71   72.89
  -2   4   2 1919.61   40.50
  -2   4   2 1941.01   55.89
  -2   4   2 1929.11   49.99
  -2   4   2 1893.71   47.90
  -2   4   2 1977.60   43.70
   1  -4  -2  305.57   11.70
   1  -4  -2  310.37   13.20
   1  -4  -2  307.07   10.10
   1  -4  -2  310.97    9.70
   1  -4  -2  296.47    9.60
  -1   4   2  293.87    8.40
  -1   4   2  302.27    7.60
  -1   4   2  326.87   11.50
  -1   4   2  303.77    7.70
   0  -4  -2  564.64   13.20
   0  -4  -2  558.64   14.00
   0  -4  -2  567.94   16.80
   0  -4  -2  546.25   15.90
   0  -4  -2  561.64   21.80
   0  -4  -2  554.84   15.30
   0  -4  -2  527.35   16.10
   0   4   2  559.84   18.30
   0   4   2  559.94   12.40
   0   4   2  566.84   16.70
   0   4   2  557.54   13.30
  -1  -4  -2   74.89    4.20
  -1  -4  -2   63.29    3.50
  -1  -4  -2   69.29    4.30
  -1  -4  -2   61.89    3.80
  -1  -4  -2   73.29    3.80
   1   4   2   55.19    4.20
   1   4   2   64.69    4.20
   1   4   2   72.09    4.20
   1   4   2   61.29    3.20
  -2  -4  -2   17.90    2.40
  -2  -4  -2   23.80    4.30
  -2  -4  -2   21.70    4.00
  -2  -4  -2   15.10    3.70
  -2  -4  -2   20.70    1.20
  -2  -4  -2   17.90    1.20
   2   4   2   16.00    1.90
   2   4   2   24.30    4.00
  -3  -4  -2 3555.54   78.19
  -3  -4  -2 3551.34   86.19
  -3  -4  -2 3563.64  122.89
  -3  -4  -2 3549.84  189.48
  -3  -4  -2 3549.84   80.69
   3   4   2 3538.95   85.69
   3   4   2 3582.04   79.79
  -4  -4  -2  254.77   13.10
  -4  -4  -2  252.57   11.30
  -4  -4  -2  257.77   13.60
  -4  -4  -2  261.07   11.60
  -4  -4  -2  250.77   12.90
  -4  -4  -2  250.77    9.30
   4   4   2  231.98   10.80
   4   4   2  234.48    9.80
  -5  -4  -2  223.48   10.00
  -5  -4  -2  210.68   13.00
  -5  -4  -2  203.68   10.90
  -5  -4  -2  224.28   10.90
   5   4   2  223.28   11.90
  -6  -4  -2  116.09   10.10
  -6  -4  -2  112.99    7.40
  -6  -4  -2  105.19    9.80
  -6  -4  -2  111.39    9.90
   6   4   2  110.09    8.40
   6   4   2  118.89   10.00
   6   4   2   97.29    7.80
  -7  -4  -2    2.00    7.20
  -7  -4  -2    0.00    7.40
   7   4   2    3.90    5.30
   7   4   2    0.00    4.30
  -8  -4  -2    4.20    6.10
  -8  -4  -2    0.00    5.60
   8   4   2    5.70    6.50
  10  -5  -2   77.69    7.50
 -10   5   2   83.59   10.50
 -10   5   2   68.19    9.80
   9  -5  -2  249.97   13.60
  -9   5   2  224.68   16.50
  -9   5   2  253.47   16.10
   8  -5  -2  157.38   12.40
   8  -5  -2  164.48    9.20
  -8   5   2  152.18    9.90
  -8   5   2  147.99   10.40
   7  -5  -2    3.20    2.40
   7  -5  -2    0.00    4.70
  -7   5   2    0.00    3.80
  -7   5   2    6.90    4.80
  -7   5   2    0.00    3.90
   6  -5  -2 2194.58   51.49
   6  -5  -2 2146.59   63.79
  -6   5   2 2096.09   56.39
  -6   5   2 2174.98   53.19
  -6   5   2 2129.89   48.60
  -6   5   2 2087.69   55.19
  -6   5   2 2051.69   55.79
   5  -5  -2    5.50    2.90
   5  -5  -2    0.00    2.50
  -5   5   2    2.40    1.60
  -5   5   2    0.00    2.00
  -5   5   2    0.00    3.10
  -5   5   2    1.70    2.10
  -5   5   2    1.30    1.50
  -5   5   2    4.90    3.30
   4  -5  -2  421.46   11.90
   4  -5  -2  430.46   11.90
   4  -5  -2  386.86   27.20
   4  -5  -2  416.66   24.20
  -4   5   2  407.16   11.00
  -4   5   2  427.06   12.50
  -4   5   2  425.36   12.80
  -4   5   2  424.66   13.40
  -4   5   2  406.86   11.30
  -4   5   2  452.55   10.10
   3  -5  -2  220.18    9.40
   3  -5  -2  209.78    7.30
   3  -5  -2  211.28    9.30
   3  -5  -2  212.18   10.60
  -3   5   2  214.98    7.20
  -3   5   2  219.38    9.50
  -3   5   2  224.78    6.60
  -3   5   2  208.48   10.40
  -3   5   2  230.68    7.70
   2  -5  -2  329.47   10.50
   2  -5  -2  319.87   14.00
   2  -5  -2  322.27    8.30
   2  -5  -2  321.07   11.90
  -2   5   2  318.47   10.30
  -2   5   2  305.17    9.00
  -2   5   2  302.27   12.50
   1  -5  -2 1007.20   27.40
   1  -5  -2 1032.10   19.40
   1  -5  -2 1013.80   54.99
   1  -5  -2 1008.30   32.90
   1  -5  -2 1023.90   39.70
   1  -5  -2  997.60   30.80
   1  -5  -2 1032.30   22.90
  -1   5   2 1013.20   44.70
  -1   5   2 1007.10   29.90
  -1   5   2 1013.10   28.20
  -1   5   2 1048.60   21.50
   0  -5  -2  396.26   12.60
   0  -5  -2  363.06   12.30
   0  -5  -2  368.76   18.60
   0  -5  -2  378.46   13.30
   0  -5  -2  386.16   11.60
   0  -5  -2  363.36   12.80
   0  -5  -2  354.86   11.90
   0   5   2  352.06   11.20
   0   5   2  369.06   12.30
   0   5   2  363.06   12.50
  -1  -5  -2    6.00    2.50
  -1  -5  -2    0.00    3.20
  -1  -5  -2    9.70    2.70
  -1  -5  -2    3.90    2.60
  -1  -5  -2    2.00    2.50
   1   5   2   10.50    2.80
   1   5   2    5.80    2.10
  -2  -5  -2 2859.21   83.09
  -2  -5  -2 2868.11   93.19
  -2  -5  -2 2863.81  120.99
  -2  -5  -2 2896.91   82.59
  -2  -5  -2 2909.71   87.89
   2   5   2 2776.62   92.39
   2   5   2 2840.92  102.79
  -3  -5  -2   90.19    6.60
  -3  -5  -2   87.39    4.10
  -3  -5  -2   75.69    7.60
  -3  -5  -2   83.19    3.60
  -3  -5  -2   88.89    7.30
  -3  -5  -2   81.19    5.40
   3   5   2   76.49    5.50
   3   5   2   98.69    6.80
  -4  -5  -2  258.47   14.80
  -4  -5  -2  247.58   13.50
  -4  -5  -2  278.47   16.30
  -4  -5  -2  263.67   14.10
  -4  -5  -2  253.27   12.80
   4   5   2  262.87   15.00
  -5  -5  -2    3.10    6.70
  -5  -5  -2   12.10    6.20
   5   5   2    8.40    4.50
   5   5   2   16.10    5.00
   5   5   2   13.40    4.40
  -6  -5  -2  163.58   15.00
  -6  -5  -2  133.09   13.80
   6   5   2  152.88   12.00
   6   5   2  149.49   11.10
   6   5   2  157.38   11.20
  -7  -5  -2    0.00    8.20
  -7  -5  -2    3.80    9.10
   7   5   2    4.60    3.90
   7   5   2    1.70    5.10
   7   5   2    7.00    4.80
  10  -6  -2   96.99   12.40
  10  -6  -2   91.89   10.30
 -10   6   2   70.59   10.60
 -10   6   2   82.69   10.70
   9  -6  -2  158.08   12.40
   9  -6  -2  171.68   11.60
  -9   6   2  162.28   13.30
  -9   6   2  146.49   12.00
   8  -6  -2   82.19    7.50
   8  -6  -2   72.19    6.30
  -8   6   2   64.49    7.20
  -8   6   2   69.49    6.80
   7  -6  -2  304.37   15.60
   7  -6  -2  298.87   14.40
  -7   6   2  294.57   12.70
  -7   6   2  310.87   13.80
  -7   6   2  291.07   13.40
   6  -6  -2  125.49    7.90
   6  -6  -2  108.19    9.90
  -6   6   2  111.29    6.10
  -6   6   2  121.79    8.50
  -6   6   2  102.49    5.50
  -6   6   2  118.29    6.50
  -6   6   2  117.09    9.00
  -6   6   2   90.69    7.50
  -6   6   2  109.69    7.30
  -6   6   2  114.59    7.70
   5  -6  -2  231.48    8.80
   5  -6  -2  223.48    7.70
  -5   6   2  227.38    9.80
  -5   6   2  211.88   11.80
  -5   6   2  227.78    9.10
  -5   6   2  214.48    8.10
  -5   6   2  212.78    9.10
  -5   6   2  214.18   10.00
   4  -6  -2  375.56   12.80
   4  -6  -2  339.87   12.10
  -4   6   2  362.76   10.70
  -4   6   2  368.46   11.20
  -4   6   2  342.47   15.50
  -4   6   2  379.56   12.10
  -4   6   2  384.56   11.70
  -4   6   2  339.17   13.50
   3  -6  -2  442.86   23.20
   3  -6  -2  448.06    9.90
   3  -6  -2  441.36   16.50
   3  -6  -2  454.45   18.60
  -3   6   2  466.25   12.00
  -3   6   2  449.16   21.80
  -3   6   2  448.56   17.90
  -3   6   2  455.55   16.80
  -3   6   2  444.46   10.10
  -3   6   2  451.25   13.50
   2  -6  -2   79.29    4.90
   2  -6  -2   75.99    5.40
   2  -6  -2   72.09    5.50
   2  -6  -2   74.99    5.40
  -2   6   2   71.89    4.10
  -2   6   2   78.89    5.10
  -2   6   2   71.59    4.50
   1  -6  -2 2042.90   43.50
   1  -6  -2 2076.79   76.39
   1  -6  -2 2058.99   71.09
   1  -6  -2 2003.40   59.29
   1  -6  -2 2038.50   74.39
   1  -6  -2 2068.19  100.49
  -1   6   2 2026.60   65.89
  -1   6   2 2087.69   55.79
   0  -6  -2   42.30    2.50
   0  -6  -2   41.50    5.00
   0  -6  -2   49.40    5.70
   0  -6  -2   43.90    5.20
   0  -6  -2   46.10    2.40
   0  -6  -2   57.59    5.00
   0   6   2   44.20    3.60
   0   6   2   49.00    4.10
  -1  -6  -2  570.64   18.40
  -1  -6  -2  556.44   18.80
  -1  -6  -2  544.95   17.90
  -1  -6  -2  574.74   24.70
   1   6   2  588.34   15.60
   1   6   2  562.54   16.80
  -2  -6  -2  166.98    9.40
  -2  -6  -2  162.18    9.80
  -2  -6  -2  137.59    9.60
  -2  -6  -2  156.68    8.40
   2   6   2  163.88    9.00
   2   6   2  159.58    8.10
  -3  -6  -2    6.60    4.90
  -3  -6  -2    7.20    3.60
  -3  -6  -2    8.90    4.10
   3   6   2    9.30    4.70
   3   6   2    7.50    2.00
  -4  -6  -2   76.59    7.80
  -4  -6  -2   75.69    8.80
  -4  -6  -2   65.29    9.00
   4   6   2   71.29    7.50
   4   6   2   64.49    6.90
   4   6   2   78.39    7.80
  -5  -6  -2   51.99    6.50
  -5  -6  -2   51.89    6.90
   5   6   2   48.40    6.80
   5   6   2   52.89    6.50
   5   6   2   52.49    6.20
  -6  -6  -2   77.79   10.60
  -6  -6  -2   75.19    8.70
   6   6   2   85.79    8.50
   6   6   2   72.89    8.50
   6   6   2   81.39    7.40
   9  -7  -2   78.99    8.00
   9  -7  -2   71.19   10.80
  -9   7   2   58.29    7.60
  -9   7   2   57.69    9.90
   8  -7  -2   87.99    9.20
   8  -7  -2   89.29    9.40
  -8   7   2   99.89    9.30
  -8   7   2   88.19    8.90
   7  -7  -2   84.39    9.50
   7  -7  -2   72.49    8.20
  -7   7   2   63.29    7.00
  -7   7   2   52.09    6.30
   6  -7  -2  696.23   33.00
   6  -7  -2  699.33   31.00
  -6   7   2  677.13   31.70
  -6   7   2  730.23   32.50
  -6   7   2  706.03   30.60
  -6   7   2  695.43   34.30
  -6   7   2  729.53   39.00
   5  -7  -2  526.85   21.30
   5  -7  -2  476.55   21.20
  -5   7   2  536.55   17.20
  -5   7   2  521.05   17.60
  -5   7   2  508.25   21.70
  -5   7   2  532.65   18.50
  -5   7   2  522.05   24.10
   4  -7  -2 1337.27   40.00
   4  -7  -2 1347.07   39.00
  -4   7   2 1352.36   53.69
  -4   7   2 1376.26   51.29
  -4   7   2 1283.17   67.79
  -4   7   2 1327.97   42.00
  -4   7   2 1296.57   66.59
   3  -7  -2   60.79    6.10
   3  -7  -2   78.29    7.20
   3  -7  -2   55.49    4.60
   3  -7  -2   65.19    7.50
  -3   7   2   50.09    4.80
  -3   7   2   61.49    4.60
  -3   7   2   66.99    5.80
  -3   7   2   60.39    4.80
  -3   7   2   64.39    4.60
   2  -7  -2  598.94   20.40
   2  -7  -2  583.64   32.70
   2  -7  -2  601.44   16.10
   2  -7  -2  575.24   34.00
  -2   7   2  604.04   20.40
  -2   7   2  600.04   23.80
  -2   7   2  588.44   31.80
  -2   7   2  617.54   23.00
  -2   7   2  603.44   23.50
   1  -7  -2   14.10    3.40
   1  -7  -2    8.90    3.70
   1  -7  -2   12.50    2.10
   1  -7  -2    8.60    4.30
   1  -7  -2    6.90    4.10
   1  -7  -2    8.90    2.60
  -1   7   2   11.80    2.80
  -1   7   2   14.30    3.80
  -1   7   2    5.00    3.80
  -1   7   2   11.10    2.50
   0  -7  -2   13.30    5.10
   0  -7  -2    5.30    3.80
   0  -7  -2    2.30    1.30
   0  -7  -2    2.10    1.40
   0  -7  -2    4.60    3.20
   0  -7  -2    4.50    3.30
   0   7   2    6.90    2.50
   0   7   2    6.90    2.90
   0   7   2    2.70    2.80
   0   7   2    3.70    2.90
  -1  -7  -2   12.70    4.40
  -1  -7  -2    8.20    5.00
  -1  -7  -2   12.40    4.50
  -1  -7  -2   14.10    5.10
   1   7   2   17.80    3.80
   1   7   2   23.50    4.90
   1   7   2   13.80    4.60
   1   7   2   11.80    3.70
  -2  -7  -2  454.25   21.20
  -2  -7  -2  479.95   23.40
  -2  -7  -2  430.86   20.80
  -2  -7  -2  426.66   18.40
   2   7   2  471.05   22.60
   2   7   2  438.06   26.90
   2   7   2  440.76   19.50
   2   7   2  450.85   18.40
  -3  -7  -2  168.28   10.10
  -3  -7  -2  174.28   10.80
  -3  -7  -2  180.88   11.40
   3   7   2  207.78   13.40
   3   7   2  209.18   11.00
   3   7   2  181.08    9.40
  -4  -7  -2    6.50    7.40
  -4  -7  -2   16.20    8.70
  -4  -7  -2    7.40    7.50
   4   7   2    6.50    5.90
   4   7   2   18.30    5.00
   4   7   2    1.70    5.80
  -5  -7  -2  330.87   23.80
  -5  -7  -2  347.87   24.00
   5   7   2  362.36   19.20
   5   7   2  350.86   24.00
   5   7   2  352.66   18.30
  -6  -7  -2  264.97   18.10
  -6  -7  -2  218.38   19.40
   6   7   2  222.88   17.00
   6   7   2  286.17   25.50
   6   7   2  257.67   19.60
   9  -8  -2  200.88   17.40
   9  -8  -2  202.98   16.50
  -9   8   2  197.78   15.00
  -9   8   2  209.48   17.30
   8  -8  -2  108.99   10.50
   8  -8  -2   91.99    9.80
  -8   8   2   92.99    9.80
  -8   8   2   99.39   10.10
   7  -8  -2   16.90    5.30
   7  -8  -2    4.40    8.80
  -7   8   2   23.90    6.30
  -7   8   2   21.50    6.00
   6  -8  -2  289.17   18.60
   6  -8  -2  304.57   17.20
  -6   8   2  286.17   19.10
  -6   8   2  288.37   17.40
  -6   8   2  276.57   17.10
  -6   8   2  291.17   19.60
  -6   8   2  298.87   18.10
   5  -8  -2   22.10    5.70
   5  -8  -2    3.70    4.20
  -5   8   2    7.10    3.30
  -5   8   2    0.00    3.50
  -5   8   2    0.90    2.70
  -5   8   2    6.20    3.10
   4  -8  -2  101.69    6.00
   4  -8  -2   87.09    9.20
  -4   8   2   88.99    8.80
  -4   8   2  103.09    7.50
  -4   8   2  112.89    7.10
  -4   8   2  107.49    6.90
  -4   8   2   95.69    8.50
   3  -8  -2 1051.39   40.40
   3  -8  -2 1019.20   37.40
  -3   8   2 1028.10   35.30
  -3   8   2 1044.50   38.80
  -3   8   2 1083.79   47.90
  -3   8   2 1045.50   63.39
  -3   8   2 1079.39   39.70
   2  -8  -2   47.20    6.00
   2  -8  -2   53.19    6.80
   2  -8  -2   48.70    4.90
   2  -8  -2   57.39    5.80
  -2   8   2   49.90    6.00
  -2   8   2   53.79    4.40
  -2   8   2   48.80    5.20
  -2   8   2   52.89    5.20
   1  -8  -2  288.37   14.80
   1  -8  -2  253.37   15.10
   1  -8  -2  278.67   13.70
   1  -8  -2  260.17   13.00
  -1   8   2  272.67   16.00
  -1   8   2  282.57   12.70
  -1   8   2  287.37   13.80
  -1   8   2  315.27   13.60
   0  -8  -2   16.20    5.00
   0  -8  -2   15.00    4.80
   0  -8  -2   11.40    4.40
   0  -8  -2    6.90    4.60
   0   8   2   15.40    4.30
   0   8   2   21.50    4.50
   0   8   2   11.90    4.20
   0   8   2   27.00    4.70
  -1  -8  -2   62.09    6.80
  -1  -8  -2   48.60    7.20
  -1  -8  -2   53.99    6.70
  -1  -8  -2   44.60    5.80
   1   8   2   51.59    5.50
   1   8   2   50.69    6.00
   1   8   2   63.09    6.90
   1   8   2   46.70    5.90
  -2  -8  -2 1113.99   41.10
  -2  -8  -2 1097.79   44.90
  -2  -8  -2 1079.99   52.49
  -2  -8  -2 1050.59   37.20
   2   8   2 1164.58   36.50
   2   8   2 1166.58   36.70
   2   8   2 1175.88   43.60
  -3  -8  -2   37.40    6.50
  -3  -8  -2   36.70    8.90
  -3  -8  -2   37.20    8.30
   3   8   2   40.60    6.00
   3   8   2   41.70    6.50
   3   8   2   41.80    7.40
  -4  -8  -2  175.28   16.90
  -4  -8  -2  177.28   15.70
  -4  -8  -2  168.98   16.10
   4   8   2  185.08   15.30
   4   8   2  188.08   15.20
   4   8   2  177.58   16.70
   8  -9  -2   15.70   10.90
   8  -9  -2    0.40    6.90
  -8   9   2    0.40    6.90
   7  -9  -2   75.19    8.20
   7  -9  -2   51.29    7.10
  -7   9   2   58.79    8.90
   6  -9  -2   86.99    9.60
   6  -9  -2   88.49   12.20
  -6   9   2   82.59    8.30
   5  -9  -2  416.76   20.00
   5  -9  -2  403.36   22.90
  -5   9   2  406.76   19.30
  -5   9   2  402.96   24.40
  -5   9   2  409.26   23.20
   4  -9  -2  174.48   13.40
   4  -9  -2  177.68   12.80
  -4   9   2  178.78   10.60
  -4   9   2  164.18   11.90
  -4   9   2  152.98   11.90
  -4   9   2  167.38   11.60
   3  -9  -2  117.39    7.80
   3  -9  -2  107.49    8.50
  -3   9   2  140.69    9.70
  -3   9   2  114.69    8.20
  -3   9   2  117.39   10.00
   2  -9  -2  988.70   42.30
   2  -9  -2  956.50   48.00
   2  -9  -2  992.80   46.80
   2  -9  -2  962.90   55.39
  -2   9   2  937.71   62.99
  -2   9   2 1036.00   50.09
  -2   9   2 1034.00   48.40
  -2   9   2  961.60   47.30
   1  -9  -2   88.49   10.40
   1  -9  -2  100.19   10.40
   1  -9  -2   92.79    8.90
   1  -9  -2   96.89    9.30
  -1   9   2   87.99    7.20
  -1   9   2   97.99    7.50
  -1   9   2   84.09    6.90
  -1   9   2   95.69    7.90
   0  -9  -2   82.59    9.40
   0  -9  -2   80.79    7.60
   0  -9  -2   93.59    7.80
   0  -9  -2   88.79   10.90
   0   9   2  103.29    9.90
   0   9   2   86.89    8.30
   0   9   2   76.89    7.20
  -1  -9  -2  576.04   24.70
  -1  -9  -2  587.94   33.00
  -1  -9  -2  580.04   29.80
  -1  -9  -2  589.44   28.60
   1   9   2  641.54   38.30
   1   9   2  599.14   36.80
   1   9   2  605.34   30.20
  -2  -9  -2    0.00    6.60
  -2  -9  -2    9.00    5.20
  -2  -9  -2   21.30    9.50
  -2  -9  -2    3.80    8.70
   2   9   2    7.60    5.10
   2   9   2    3.70    6.10
   2   9   2    5.80    4.50
  -3  -9  -2   28.50    7.20
  -3  -9  -2   39.30    9.70
  -3  -9  -2   41.10   10.30
   3   9   2   52.49    7.80
   3   9   2   19.50    7.00
   3   9   2   32.60    6.90
   6 -10  -2  149.59   13.10
   6 -10  -2  138.09   13.20
   5 -10  -2   85.99   13.10
   5 -10  -2  122.29   10.70
  -5  10   2   90.49   10.70
  -5  10   2   86.59    9.70
   4 -10  -2    3.70    7.60
   4 -10  -2    2.90    5.20
  -4  10   2    7.90    4.40
  -4  10   2    0.00    3.50
   3 -10  -2  245.08   17.10
   3 -10  -2  224.48   14.90
   3 -10  -2  268.47   17.60
   3 -10  -2  247.08   14.80
  -3  10   2  296.87   17.00
  -3  10   2  277.97   17.40
   2 -10  -2  125.99   10.60
   2 -10  -2  107.59   12.50
   2 -10  -2  108.99   10.70
   2 -10  -2  132.89   11.10
  -2  10   2  124.19   10.20
  -2  10   2  117.09    9.80
   1 -10  -2  179.48   15.80
   1 -10  -2  186.28   12.60
   1 -10  -2  198.08   13.80
   1 -10  -2  196.68   13.60
  -1  10   2  171.18   13.10
  -1  10   2  171.08   13.00
   0 -10  -2  319.87   21.00
   0 -10  -2  311.97   19.50
   0 -10  -2  338.67   20.50
   0 -10  -2  356.76   21.50
   0  10   2  376.56   23.00
   0  10   2  368.56   20.60
  -1 -10  -2   44.10   11.30
  -1 -10  -2   38.50    8.00
  -1 -10  -2   29.30    8.00
   1  10   2   19.90    8.80
   1  10   2   44.80    9.50
   1  10   2   45.90    8.80
   4 -11  -2   21.20   10.90
   4 -11  -2   20.10    9.80
   4 -11  -2   32.00    8.30
   4 -11  -2   39.60    7.70
  -4  11   2   38.00    9.40
  -4  11   2   51.29   10.60
   3 -11  -2   50.29   10.70
   3 -11  -2   50.79   11.70
   3 -11  -2   45.70   11.50
   3 -11  -2   44.80   11.00
  -3  11   2   59.19    7.00
  -3  11   2   43.00    7.50
   2 -11  -2   56.69   11.10
   2 -11  -2   24.00   12.10
   2 -11  -2   28.10   10.60
   2 -11  -2   45.60   10.80
  -2  11   2   31.50    7.10
  -2  11   2   48.30    7.60
   0  12  -3    4.10    5.50
   0  12  -3   11.40    7.20
   0 -12   3   23.40    8.70
  -1  12  -3  366.06   25.30
  -1  12  -3  342.77   24.20
   1 -12   3  323.27   23.70
  -2  12  -3   13.10    7.10
  -2  12  -3    9.60    7.20
   2 -12   3    1.70    6.80
  -3  12  -3   69.79    8.10
  -3  12  -3  101.19   10.90
   3 -12   3   88.59   13.70
  -4  12  -3  250.57   17.70
  -4  12  -3  260.57   19.30
   4 -12   3  303.17   22.80
   3  11  -3  293.87   20.30
   3  11  -3  334.37   27.70
  -3 -11   3  314.07   23.80
   2  11  -3  223.48   16.80
   2  11  -3  230.38   14.00
  -2 -11   3  206.88   15.40
   1  11  -3   17.10    5.80
   1  11  -3    4.40    5.10
  -1 -11   3    6.60    9.20
  -1 -11   3    0.00    7.60
  -1 -11   3   10.80    5.60
  -1 -11   3    2.80    3.80
   0  11  -3  631.94   31.30
   0  11  -3  616.04   30.70
   0 -11   3  544.25   32.90
   0 -11   3  665.33   28.50
   0 -11   3  597.54   35.20
   0 -11   3  578.04   41.10
  -1  11  -3  102.09    9.20
  -1  11  -3   97.29    9.70
   1 -11   3   75.69    7.60
   1 -11   3   85.69   10.30
   1 -11   3  101.39   10.10
   1 -11   3   88.59    9.50
  -2  11  -3    9.90    4.50
  -2  11  -3    9.60    4.60
   2 -11   3    2.50    4.30
   2 -11   3    7.10    4.70
   2 -11   3    1.00    3.80
   2 -11   3    7.70    6.00
  -3  11  -3  119.19   11.60
  -3  11  -3  116.19   11.40
   3 -11   3  111.19   10.20
   3 -11   3  124.69   12.70
  -4  11  -3   40.00    5.60
  -4  11  -3   38.40    7.10
   4 -11   3   40.60    8.40
   4 -11   3   41.10    9.50
  -5  11  -3   27.40    7.50
  -5  11  -3   45.10   13.10
  -5  11  -3   28.10    7.50
  -5  11  -3   35.00   10.20
   5 -11   3   20.60    7.80
   5 -11   3   40.50    7.50
  -6  11  -3  210.98   18.90
   6 -11   3  180.28   15.20
   6 -11   3  213.98   17.10
   4  10  -3  286.87   19.60
   4  10  -3  261.77   21.00
   4  10  -3  289.07   18.10
  -4 -10   3  290.87   18.30
  -4 -10   3  214.78   17.00
  -4 -10   3  236.18   16.20
   3  10  -3    2.20    5.10
   3  10  -3    4.80    4.30
   3  10  -3    0.00    3.20
  -3 -10   3    8.50    7.60
  -3 -10   3    4.50    5.50
  -3 -10   3    0.00    4.90
  -3 -10   3    0.20    5.40
   2  10  -3    0.00    4.40
   2  10  -3    0.00    3.90
   2  10  -3    5.40    4.60
  -2 -10   3    0.00    4.30
  -2 -10   3    4.00    4.00
  -2 -10   3   17.40    6.00
  -2 -10   3    2.40    4.50
   1  10  -3  130.09   11.10
   1  10  -3  127.19    8.90
   1  10  -3  150.78    9.30
  -1 -10   3  128.39   11.30
  -1 -10   3  138.89    8.60
  -1 -10   3  122.99   10.10
  -1 -10   3  134.69    8.40
   0  10  -3   29.80    5.30
   0  10  -3   22.20    4.50
   0 -10   3   21.80    4.50
   0 -10   3   24.80    6.00
   0 -10   3   27.70    5.00
   0 -10   3   20.80    5.10
  -1  10  -3    2.50    3.30
  -1  10  -3    4.10    3.10
   1 -10   3    1.80    3.80
   1 -10   3   12.10    5.60
   1 -10   3    7.10    4.80
  -2  10  -3    0.00    4.80
  -2  10  -3    0.00    4.20
   2 -10   3    9.80    5.40
   2 -10   3    1.50    4.70
   2 -10   3    1.10    4.90
   2 -10   3    0.00    4.90
  -3  10  -3   65.39    6.40
  -3  10  -3   46.20    5.70
   3 -10   3   53.79    6.30
   3 -10   3   63.59    7.50
  -4  10  -3  328.57   16.20
  -4  10  -3  334.07   17.90
   4 -10   3  316.27   15.90
   4 -10   3  310.97   20.00
  -5  10  -3    9.90    4.60
  -5  10  -3    5.20    5.00
  -5  10  -3    6.00    3.90
  -5  10  -3    5.70    3.10
  -5  10  -3    9.40    3.80
   5 -10   3    4.40    7.20
   5 -10   3    4.20    4.70
  -6  10  -3   68.79    8.30
   6 -10   3   50.49    9.20
   6 -10   3   70.49    9.50
  -7  10  -3  274.07   17.20
   7 -10   3  338.17   21.30
   7 -10   3  262.07   16.50
   6   9  -3    7.40    8.10
   6   9  -3   23.20    8.90
   6   9  -3    0.00    8.10
  -6  -9   3   12.60    6.80
  -6  -9   3    9.90    6.10
   5   9  -3  129.89   11.20
   5   9  -3  126.09   11.00
   5   9  -3  147.39   12.20
  -5  -9   3  133.89   13.30
  -5  -9   3  119.89    9.70
   4   9  -3    9.10    6.30
   4   9  -3   19.50    6.60
   4   9  -3   20.40    6.70
  -4  -9   3    6.40    6.00
  -4  -9   3    5.40    6.80
  -4  -9   3    8.10    5.70
   3   9  -3  405.56   20.80
   3   9  -3  371.66   21.20
   3   9  -3  417.36   18.50
  -3  -9   3  394.36   23.10
  -3  -9   3  415.36   22.30
  -3  -9   3  420.86   24.60
  -3  -9   3  406.66   22.10
  -3  -9   3  365.36   22.10
   2   9  -3  231.98   12.70
   2   9  -3  210.98   12.40
   2   9  -3  219.98   11.20
  -2  -9   3  202.28   10.40
  -2  -9   3  248.98   13.10
  -2  -9   3  225.08    9.90
  -2  -9   3  231.88   13.60
   1   9  -3   11.60    4.90
   1   9  -3   13.10    2.80
   1   9  -3   15.00    5.00
  -1  -9   3   13.50    5.00
  -1  -9   3    7.30    4.40
  -1  -9   3   23.40    5.00
  -1  -9   3    1.80    4.80
   0   9  -3    5.70    2.70
   0   9  -3   16.50    4.90
   0   9  -3    3.90    4.30
   0  -9   3    2.10    4.20
   0  -9   3    5.50    5.00
   0  -9   3    5.10    4.00
   0  -9   3    0.00    5.50
  -1   9  -3  335.47   12.50
  -1   9  -3  301.37   11.40
  -1   9  -3  312.37   12.80
   1  -9   3  327.77   14.90
   1  -9   3  319.97   18.80
   1  -9   3  337.37   14.80
   1  -9   3  327.57   16.70
  -2   9  -3    2.70    4.20
  -2   9  -3   13.00    3.90
   2  -9   3   10.00    5.30
   2  -9   3    7.10    5.40
  -3   9  -3  159.38    7.40
  -3   9  -3  166.48    9.90
   3  -9   3  156.98    9.00
   3  -9   3  140.29   10.20
  -4   9  -3    4.00    3.30
  -4   9  -3    5.10    4.40
  -4   9  -3    5.80    4.10
  -4   9  -3    0.90    3.50
  -4   9  -3   11.30    4.00
   4  -9   3    4.40    3.90
   4  -9   3    0.00    4.50
  -5   9  -3   44.20    5.20
  -5   9  -3   43.30    5.10
  -5   9  -3   38.00    4.60
  -5   9  -3   39.70    6.10
  -5   9  -3   41.10    5.30
   5  -9   3   28.10    5.20
   5  -9   3   37.90    6.70
  -6   9  -3  417.56   24.30
   6  -9   3  429.66   19.90
   6  -9   3  386.06   18.80
  -7   9  -3   89.69   11.40
   7  -9   3   81.09    9.80
   7  -9   3   90.99   11.50
  -8   9  -3   28.80    6.00
   8  -9   3   51.99    9.30
   8  -9   3   33.90    7.70
   7   8  -3   13.30    6.70
   7   8  -3   16.00    6.10
   7   8  -3    9.50    6.20
  -7  -8   3   17.70    7.40
  -7  -8   3   18.60    6.30
   6   8  -3  380.26   22.90
   6   8  -3  398.46   21.10
   6   8  -3  421.46   25.30
  -6  -8   3  374.36   20.20
  -6  -8   3  392.86   21.60
   5   8  -3   14.40    6.30
   5   8  -3   18.10    6.10
   5   8  -3   15.60    6.20
  -5  -8   3    4.70    5.90
  -5  -8   3   13.30    4.30
  -5  -8   3   15.80    6.60
   4   8  -3   14.50    4.00
   4   8  -3    8.90    3.40
   4   8  -3   13.30    4.50
  -4  -8   3   18.00    5.20
  -4  -8   3   20.80    5.80
  -4  -8   3   15.60    4.40
  -4  -8   3   19.90    5.30
   3   8  -3  279.97   11.10
   3   8  -3  249.18   11.70
   3   8  -3  261.07   11.10
  -3  -8   3  242.28   15.60
  -3  -8   3  254.37   14.30
  -3  -8   3  246.58   12.70
  -3  -8   3  266.37   14.20
  -3  -8   3  269.37   15.60
   2   8  -3   32.20    4.40
   2   8  -3   34.50    4.60
   2   8  -3   41.00    4.40
  -2  -8   3   36.20    4.30
  -2  -8   3   38.40    3.90
  -2  -8   3   38.30    5.10
  -2  -8   3   31.80    3.40
   1   8  -3 1254.07   33.40
   1   8  -3 1234.98   33.40
   1   8  -3 1255.27   33.60
  -1  -8   3 1262.87   49.99
  -1  -8   3 1260.77   49.20
  -1  -8   3 1231.48   47.90
  -1  -8   3 1239.28   64.69
   0   8  -3  391.36   15.90
   0   8  -3  384.16   14.00
   0   8  -3  401.36   16.80
   0  -8   3  400.66   14.40
   0  -8   3  392.76   20.00
   0  -8   3  382.06   22.10
   0  -8   3  399.66   21.10
  -1   8  -3    8.80    3.10
  -1   8  -3   10.20    2.70
  -1   8  -3    8.80    1.80
   1  -8   3    4.90    3.40
   1  -8   3   13.90    5.10
   1  -8   3    3.30    3.10
   1  -8   3    6.60    3.50
  -2   8  -3 1205.48   44.30
  -2   8  -3 1227.78   42.80
   2  -8   3 1233.38   48.70
   2  -8   3 1250.97   29.60
  -3   8  -3  303.87    9.70
  -3   8  -3  300.47   10.10
  -3   8  -3  307.27   11.10
   3  -8   3  266.27   15.90
   3  -8   3  293.27   11.70
  -4   8  -3  104.89    6.30
  -4   8  -3  120.59    6.80
  -4   8  -3  112.09    6.40
  -4   8  -3   99.09    5.70
  -4   8  -3   95.99    7.00
   4  -8   3   89.29    7.90
   4  -8   3  106.79    8.70
  -5   8  -3  386.46   13.60
  -5   8  -3  399.36   15.30
  -5   8  -3  374.56   15.60
  -5   8  -3  392.86   14.50
  -5   8  -3  395.46   16.50
   5  -8   3  371.46   19.00
   5  -8   3  371.56   15.70
  -6   8  -3  351.86   21.90
  -6   8  -3  348.77   22.40
  -6   8  -3  337.27   22.80
  -6   8  -3  343.77   20.30
  -6   8  -3  329.77   23.70
   6  -8   3  334.27   17.50
   6  -8   3  339.97   17.30
  -7   8  -3  167.18   10.20
   7  -8   3  177.08   12.30
   7  -8   3  172.28   13.20
  -8   8  -3  361.36   23.90
   8  -8   3  396.66   21.30
  -9   8  -3    0.00    5.50
   9  -8   3    5.30   10.20
   7   7  -3  435.86   23.00
   7   7  -3  426.56   28.80
   7   7  -3  459.55   24.10
  -7  -7   3  403.46   27.20
  -7  -7   3  407.46   26.00
   6   7  -3   11.70    4.60
   6   7  -3   13.10    6.00
   6   7  -3   18.30    4.60
  -6  -7   3   22.70    5.80
  -6  -7   3   18.40    5.10
  -6  -7   3    7.70    3.90
   5   7  -3   54.19    5.40
   5   7  -3   43.70    5.30
   5   7  -3   50.79    5.80
  -5  -7   3   56.69    5.30
  -5  -7   3   47.90    5.30
  -5  -7   3   48.20    5.80
   4   7  -3   21.60    4.80
   4   7  -3   26.40    4.80
   4   7  -3   15.40    4.50
  -4  -7   3   15.30    4.50
  -4  -7   3   14.10    4.10
  -4  -7   3   19.00    4.80
  -4  -7   3   13.10    3.40
   3   7  -3  102.49    7.30
   3   7  -3   79.79    6.30
   3   7  -3   88.39    6.70
  -3  -7   3   81.09    6.40
  -3  -7   3   76.99    7.50
  -3  -7   3   80.69    5.30
  -3  -7   3   67.69    6.90
  -3  -7   3   76.89    6.30
  -3  -7   3   71.89    5.60
   2   7  -3  467.15   15.20
   2   7  -3  446.86   29.10
   2   7  -3  457.95   14.20
   2   7  -3  471.35   16.40
  -2  -7   3  450.05   20.30
  -2  -7   3  492.75   21.60
  -2  -7   3  483.15   20.40
  -2  -7   3  440.46   16.80
  -2  -7   3  490.15   33.10
   1   7  -3 2387.16   68.89
   1   7  -3 2402.06   75.29
   1   7  -3 2374.86   68.89
   1   7  -3 2418.66   80.99
  -1  -7   3 2406.26  145.49
  -1  -7   3 2459.05   74.29
  -1  -7   3 2469.65  129.89
  -1  -7   3 2463.15  110.59
  -1  -7   3 2497.15  113.89
   0   7  -3    2.60    2.90
   0   7  -3    3.60    1.70
   0   7  -3    6.20    3.40
   0   7  -3    1.30    1.80
   0  -7   3    4.00    2.00
   0  -7   3    3.40    2.10
   0  -7   3    5.90    1.90
   0  -7   3    7.90    3.90
   0  -7   3    6.30    2.60
   0  -7   3    4.40    2.10
  -1   7  -3  481.85   13.60
  -1   7  -3  502.25   11.50
  -1   7  -3  494.75   13.80
   1  -7   3  482.35   12.90
   1  -7   3  529.35   18.50
  -2   7  -3 2375.06   67.69
  -2   7  -3 2436.66   70.49
   2  -7   3 2515.75   82.79
   2  -7   3 2518.15   93.29
  -3   7  -3   19.40    4.40
  -3   7  -3   12.20    3.10
  -3   7  -3   13.80    3.40
   3  -7   3   19.50    4.20
   3  -7   3    7.30    3.20
  -4   7  -3   64.99    3.50
  -4   7  -3   56.69    5.70
  -4   7  -3   67.39    4.40
  -4   7  -3   76.99    3.60
  -4   7  -3   72.39    4.20
   4  -7   3   51.39    6.00
   4  -7   3   59.29    4.60
   4  -7   3   58.59    6.70
   4  -7   3   61.69    5.30
  -5   7  -3  430.66   14.40
  -5   7  -3  455.35   14.60
  -5   7  -3  419.06   14.10
  -5   7  -3  459.15   15.90
  -5   7  -3  467.55   13.70
   5  -7   3  433.26   15.90
   5  -7   3  472.25   13.80
  -6   7  -3    0.30    2.20
  -6   7  -3    2.40    2.20
  -6   7  -3    5.40    3.00
  -6   7  -3    2.60    2.10
  -6   7  -3    0.90    2.10
   6  -7   3    3.40    3.70
  -7   7  -3  222.38   13.10
   7  -7   3  225.38   13.60
  -8   7  -3   61.89    8.90
   8  -7   3   68.29    9.10
  -9   7  -3   17.80    8.30
   9  -7   3   25.30    9.80
   8   6  -3 1009.00   55.59
   8   6  -3 1017.50   56.79
   8   6  -3  986.80   56.79
  -8  -6   3 1012.30   49.10
  -8  -6   3 1056.09   62.79
   7   6  -3  112.79    7.80
   7   6  -3  121.59   10.60
   7   6  -3  116.19    9.20
  -7  -6   3  109.39    7.40
  -7  -6   3  114.99    9.70
  -7  -6   3   99.39    9.20
   6   6  -3    4.50    4.50
   6   6  -3    3.40    3.60
   6   6  -3    0.30    4.60
  -6  -6   3    6.00    5.50
  -6  -6   3    0.00    5.00
  -6  -6   3    0.00    2.90
   5   6  -3  387.06   13.00
   5   6  -3  425.76   16.80
   5   6  -3  435.46   13.50
  -5  -6   3  415.26   19.00
  -5  -6   3  428.36   15.30
  -5  -6   3  404.96   19.50
   4   6  -3   86.19    6.20
   4   6  -3   97.59    6.80
   4   6  -3   85.99    6.80
  -4  -6   3   84.09    6.10
  -4  -6   3   92.49    6.90
  -4  -6   3   84.09    6.90
  -4  -6   3   87.99    4.90
  -4  -6   3   87.19    5.20
  -4  -6   3   93.09    5.60
   3   6  -3   85.49    5.70
   3   6  -3   88.29    5.50
   3   6  -3  101.99    6.90
   3   6  -3  100.39    6.30
   3   6  -3   96.39    6.00
   3   6  -3   86.59    5.90
  -3  -6   3   87.59    5.10
  -3  -6   3   97.59    5.80
  -3  -6   3   92.49    6.20
  -3  -6   3   94.29    5.10
  -3  -6   3   87.39    5.80
  -3  -6   3   99.39    4.80
   2   6  -3  496.45   16.70
   2   6  -3  523.15   21.50
   2   6  -3  490.15   16.10
   2   6  -3  510.45   18.40
  -2  -6   3  491.15   19.50
  -2  -6   3  486.65   18.80
  -2  -6   3  494.25   18.10
  -2  -6   3  490.95   16.90
  -2  -6   3  500.05   25.50
  -2  -6   3  513.65   24.70
   1   6  -3  188.58    6.30
   1   6  -3  195.68    7.90
   1   6  -3  202.18    8.10
   1   6  -3  190.28    5.70
  -1  -6   3  181.48   11.10
  -1  -6   3  190.08    7.20
  -1  -6   3  183.78    8.30
  -1  -6   3  200.18    7.30
  -1  -6   3  187.08    6.70
  -1  -6   3  206.68    9.40
  -1  -6   3  211.78   10.80
   0   6  -3  567.54   16.00
   0   6  -3  567.64   17.10
   0   6  -3  604.34   15.50
   0   6  -3  613.74   22.60
   0  -6   3  665.63   41.40
   0  -6   3  647.04   35.40
   0  -6   3  639.14   23.50
   0  -6   3  615.24   21.70
   0  -6   3  629.14   16.60
   0  -6   3  627.94   21.20
   0  -6   3  644.64   15.90
  -1   6  -3    4.10    2.90
  -1   6  -3    7.00    0.90
  -1   6  -3    5.50    2.50
   1  -6   3    4.30    1.00
   1  -6   3    8.60    2.20
   1  -6   3    3.40    3.00
   1  -6   3    2.60    2.70
   1  -6   3    2.80    3.20
   1  -6   3   10.20    3.50
  -2   6  -3  352.66   10.10
  -2   6  -3  347.27   15.30
  -2   6  -3  353.36    8.80
   2  -6   3  362.06   21.50
   2  -6   3  356.96   11.60
   2  -6   3  363.76   20.50
   2  -6   3  342.27   13.30
  -3   6  -3  749.33   18.50
  -3   6  -3  744.33   16.10
  -3   6  -3  727.23   16.20
  -3   6  -3  723.73   17.20
  -3   6  -3  729.33   21.30
   3  -6   3  749.82   18.90
   3  -6   3  762.22   38.30
   3  -6   3  754.12   24.10
   3  -6   3  763.52   39.70
  -4   6  -3   34.40    3.30
  -4   6  -3   38.80    3.00
  -4   6  -3   37.50    3.30
  -4   6  -3   36.30    4.60
  -4   6  -3   36.30    3.00
   4  -6   3   34.10    3.50
   4  -6   3   30.80    3.50
   4  -6   3   36.40    4.60
  -5   6  -3   26.60    2.70
  -5   6  -3   34.50    2.90
  -5   6  -3   31.50    2.70
  -5   6  -3   31.80    2.70
  -5   6  -3   23.80    4.20
   5  -6   3   35.40    5.20
   5  -6   3   24.30    3.30
   5  -6   3   31.60    1.80
   5  -6   3   32.50    3.50
  -6   6  -3  194.08   12.00
  -6   6  -3  217.48    9.00
  -6   6  -3  223.58    8.90
  -6   6  -3  218.98    8.00
  -6   6  -3  204.28    8.90
   6  -6   3  206.98   11.20
  -7   6  -3   12.80    6.20
   7  -6   3    2.40    4.20
  -8   6  -3   54.99    7.50
  -8   6  -3   43.50    6.90
   8  -6   3   57.99    7.60
  -9   6  -3  187.48   13.00
  -9   6  -3  188.88   14.50
   9  -6   3  194.88   13.50
   9   5  -3  154.18   16.00
  -9  -5   3  146.79   12.10
  -9  -5   3  173.68   14.50
   8   5  -3   68.59    9.00
   8   5  -3   66.29    7.80
   8   5  -3   65.29    7.90
  -8  -5   3   80.49    9.20
  -8  -5   3   86.29    7.80
   7   5  -3  110.49    7.90
   7   5  -3   93.29    6.30
   7   5  -3  119.89    9.20
  -7  -5   3  116.79    8.10
   6   5  -3  515.85   20.60
   6   5  -3  545.25   25.20
   6   5  -3  570.24   13.50
  -6  -5   3  527.35   23.10
  -6  -5   3  528.95   16.80
  -6  -5   3  544.35   16.50
   5   5  -3   46.00    4.20
   5   5  -3   43.80    5.80
   5   5  -3   42.10    3.60
  -5  -5   3   43.60    3.90
  -5  -5   3   49.30    4.60
  -5  -5   3   47.20    5.10
   4   5  -3 1034.50   24.50
   4   5  -3 1052.89   23.30
   4   5  -3 1040.00   24.10
   4   5  -3  951.10   90.79
   4   5  -3 1016.40   50.49
   4   5  -3 1019.20   60.09
  -4  -5   3 1038.50   32.20
  -4  -5   3 1078.39   61.39
  -4  -5   3 1070.39   48.30
  -4  -5   3 1013.20   25.70
  -4  -5   3  998.60   24.80
   3   5  -3  280.77   10.20
   3   5  -3  279.47   15.00
   3   5  -3  271.07    8.50
   3   5  -3  282.17   13.20
   3   5  -3  264.27    9.20
   3   5  -3  277.87   11.10
  -3  -5   3  293.57    8.50
  -3  -5   3  279.47    7.90
  -3  -5   3  281.67   12.30
  -3  -5   3  277.27    8.50
  -3  -5   3  261.27   14.10
  -3  -5   3  289.17    7.40
   2   5  -3 1081.69   26.10
   2   5  -3 1078.09   33.80
   2   5  -3 1033.40   21.30
   2   5  -3 1069.69   24.60
   2   5  -3 1059.19   31.80
   2   5  -3 1098.39   23.40
  -2  -5   3 1061.09   32.50
  -2  -5   3 1087.49   44.30
  -2  -5   3 1038.60   33.30
  -2  -5   3 1073.39   36.20
  -2  -5   3 1052.79   37.50
  -2  -5   3 1065.99   25.20
   1   5  -3   84.29    4.20
   1   5  -3   77.39    5.20
   1   5  -3   83.49    3.40
   1   5  -3   79.09    4.30
   1   5  -3   79.79    4.20
  -1  -5   3   74.89    3.50
  -1  -5   3   75.09    4.20
  -1  -5   3   87.29    4.00
  -1  -5   3   72.59    3.80
  -1  -5   3   78.29    5.80
  -1  -5   3   82.79    3.50
  -1  -5   3   66.19    4.80
   0   5  -3   36.20    2.50
   0   5  -3   32.90    2.60
   0   5  -3   39.40    2.10
   0   5  -3   38.70    3.20
   0   5  -3   42.40    2.20
   0  -5   3   36.90    2.60
   0  -5   3   37.80    2.20
   0  -5   3   31.10    3.40
   0  -5   3   34.20    3.80
   0  -5   3   34.40    2.20
   0  -5   3   32.90    1.90
   0  -5   3   39.20    3.40
   0  -5   3   38.90    3.60
  -1   5  -3  197.18    6.70
  -1   5  -3  192.98    6.70
  -1   5  -3  206.78    7.70
  -1   5  -3  204.88    7.50
   1  -5   3  199.88    8.60
   1  -5   3  201.38    7.40
   1  -5   3  203.98    6.70
   1  -5   3  211.28    4.90
   1  -5   3  204.88    9.00
   1  -5   3  199.38    5.30
  -2   5  -3 4297.97  107.39
  -2   5  -3 4313.57  113.49
  -2   5  -3 4284.17  133.19
  -2   5  -3 4305.47  178.98
  -2   5  -3 4254.57  120.69
  -2   5  -3 4312.17  126.89
   2  -5   3 4430.66   72.19
   2  -5   3 4539.95  128.99
   2  -5   3 4681.33  101.29
   2  -5   3 4526.25  139.69
   2  -5   3 4596.74  107.39
   2  -5   3 4367.06  110.19
  -3   5  -3    7.40    2.20
  -3   5  -3   11.30    2.00
  -3   5  -3   14.40    2.30
  -3   5  -3    6.10    2.20
  -3   5  -3   12.80    2.10
   3  -5   3   14.20    2.90
   3  -5   3    9.10    2.30
   3  -5   3   15.30    2.70
  -4   5  -3   14.70    4.30
  -4   5  -3   24.70    2.40
  -4   5  -3   16.20    2.20
  -4   5  -3   19.20    2.40
  -4   5  -3   18.90    2.60
   4  -5   3   17.30    1.30
   4  -5   3   19.20    1.70
   4  -5   3   17.30    2.20
   4  -5   3   15.30    2.70
  -5   5  -3 1427.56   44.00
  -5   5  -3 1442.66   30.80
  -5   5  -3 1410.66   45.20
  -5   5  -3 1432.56   45.50
  -5   5  -3 1412.26   46.70
   5  -5   3 1472.05   72.69
   5  -5   3 1481.15   37.40
   5  -5   3 1495.85   38.20
   5  -5   3 1364.76   27.30
  -6   5  -3  403.86   16.10
  -6   5  -3  380.96   13.00
  -6   5  -3  399.36   18.60
  -6   5  -3  366.76   13.70
   6  -5   3  379.16   15.80
   6  -5   3  381.66   10.00
  -7   5  -3  146.49    9.60
  -7   5  -3  140.89    9.70
   7  -5   3  155.98    7.70
   7  -5   3  141.49   10.30
  -8   5  -3  249.38   14.80
  -8   5  -3  230.08   13.50
   8  -5   3  252.67   15.70
  -9   5  -3  216.78   13.30
  -9   5  -3  211.08   14.00
   9  -5   3  205.78   14.50
 -10   5  -3  336.27   23.40
 -10   5  -3  296.97   23.60
  10  -5   3  325.17   25.20
   9   4  -3   12.20    8.10
  -9  -4   3   15.20    5.60
   8   4  -3   69.89    6.30
   8   4  -3   57.49    6.50
   8   4  -3   69.69    8.50
  -8  -4   3   74.89    7.10
  -8  -4   3   63.49    7.70
   7   4  -3 1352.66   71.49
   7   4  -3 1416.06   36.90
   7   4  -3 1369.46   75.89
  -7  -4   3 1362.96   48.80
   6   4  -3  365.96   12.60
   6   4  -3  349.07   13.60
   6   4  -3  382.16   12.10
  -6  -4   3  332.17   11.90
   5   4  -3  667.83   18.90
   5   4  -3  683.03   15.40
   5   4  -3  692.23   11.40
  -5  -4   3  683.23   19.00
  -5  -4   3  666.83   17.90
  -5  -4   3  690.13   14.90
   4   4  -3 1375.46   42.30
   4   4  -3 1324.57   41.80
   4   4  -3 1342.27   30.60
   4   4  -3 1338.07   25.50
   4   4  -3 1317.17   23.10
   4   4  -3 1359.56   37.30
  -4  -4   3 1280.37   30.50
  -4  -4   3 1321.77   23.70
  -4  -4   3 1362.06   23.30
  -4  -4   3 1298.97   58.89
   3   4  -3  258.47    9.10
   3   4  -3  248.98    8.40
   3   4  -3  224.78   10.60
   3   4  -3  237.98    6.90
   3   4  -3  249.48    7.20
   3   4  -3  233.88    8.10
   3   4  -3  246.98    7.20
  -3  -4   3  230.08    7.90
  -3  -4   3  222.18    7.70
  -3  -4   3  249.18    6.00
  -3  -4   3  236.58   11.60
  -3  -4   3  237.38    5.10
  -3  -4   3  245.78   10.90
  -3  -4   3  230.68    5.60
  -3  -4   3  225.98   10.10
   2   4  -3  576.94   15.80
   2   4  -3  585.24   14.20
   2   4  -3  581.54   13.70
   2   4  -3  592.14   18.20
   2   4  -3  564.74   15.40
   2   4  -3  604.14   21.50
   2   4  -3  569.34   14.50
  -2  -4   3  572.04   13.40
  -2  -4   3  546.45   22.00
  -2  -4   3  572.54   13.60
  -2  -4   3  564.44   19.00
  -2  -4   3  567.34   16.90
  -2  -4   3  569.24   12.80
  -2  -4   3  558.74   18.40
   1   4  -3  113.19    5.40
   1   4  -3  116.19    4.80
   1   4  -3  117.49    3.80
   1   4  -3  110.89    4.30
   1   4  -3  111.49    3.80
  -1  -4   3  113.49    3.70
  -1  -4   3  105.79    5.80
  -1  -4   3  118.39    7.20
  -1  -4   3  110.39    3.20
  -1  -4   3  110.39    3.60
  -1  -4   3  106.29    3.60
  -1  -4   3   99.89    3.70
   0   4  -3  203.58    8.60
   0   4  -3  218.68    7.90
   0   4  -3  221.78    8.50
   0   4  -3  211.68    8.80
   0   4  -3  219.48    7.20
   0  -4   3  225.98    8.10
   0  -4   3  240.38    6.90
   0  -4   3  225.68    9.80
   0  -4   3  220.78    8.20
   0  -4   3  208.68   10.80
   0  -4   3  223.18    5.80
  -1   4  -3 2362.16   54.69
  -1   4  -3 2373.06   86.49
  -1   4  -3 2367.26   85.89
  -1   4  -3 2310.47   43.00
  -1   4  -3 2360.46   54.29
   1  -4   3 2375.26   54.89
   1  -4   3 2329.57   58.09
   1  -4   3 2283.97   57.79
   1  -4   3 2306.67   62.39
   1  -4   3 2319.37   42.90
   1  -4   3 2387.16   74.09
  -2   4  -3  557.14   15.10
  -2   4  -3  552.64   13.70
  -2   4  -3  571.14   14.70
  -2   4  -3  564.54   16.20
  -2   4  -3  570.04   16.90
  -2   4  -3  567.44   17.40
   2  -4   3  559.24   12.80
   2  -4   3  548.05   19.30
   2  -4   3  578.34   15.80
   2  -4   3  576.24   16.60
   2  -4   3  577.44   14.50
   2  -4   3  560.74   13.80
   2  -4   3  591.54   12.70
  -3   4  -3  135.89    4.40
  -3   4  -3  145.29    4.80
  -3   4  -3  140.19    4.30
  -3   4  -3  144.89    6.00
  -3   4  -3  140.49    5.90
  -3   4  -3  143.19    4.30
   3  -4   3  134.09    6.70
   3  -4   3  138.09    7.50
   3  -4   3  136.89    6.90
   3  -4   3  135.29    4.00
   3  -4   3  132.49    5.20
   3  -4   3  135.99    6.80
  -4   4  -3   23.30    2.30
  -4   4  -3   23.20    3.30
  -4   4  -3   24.00    2.00
  -4   4  -3   27.00    2.20
  -4   4  -3   22.30    2.20
   4  -4   3   25.00    2.10
   4  -4   3   24.70    2.80
   4  -4   3   23.20    3.30
   4  -4   3   30.50    3.60
   4  -4   3   26.40    2.30
  -5   4  -3    5.90    2.60
  -5   4  -3    2.90    1.90
  -5   4  -3    0.50    1.70
  -5   4  -3    0.30    1.80
  -5   4  -3    5.80    3.30
   5  -4   3    4.20    1.90
   5  -4   3    3.80    2.20
   5  -4   3    6.20    4.20
   5  -4   3    3.20    1.80
  -6   4  -3  869.01   22.90
  -6   4  -3  923.71   23.00
  -6   4  -3  898.71   47.70
   6  -4   3  921.51   19.10
   6  -4   3  919.41   28.30
   6  -4   3  917.01   41.60
   6  -4   3  931.41   30.00
  -7   4  -3  126.89    7.30
  -7   4  -3  141.19    8.80
   7  -4   3  127.19    7.90
   7  -4   3  137.39    9.20
  -8   4  -3   23.30    6.60
  -8   4  -3   33.00    8.20
   8  -4   3   27.20    5.70
   8  -4   3   36.90    6.50
  -9   4  -3  875.21   47.60
  -9   4  -3  884.41   44.40
   9  -4   3  920.51   39.50
 -10   4  -3  114.39   12.60
 -10   4  -3  119.39   14.10
  10  -4   3  123.59   12.90
  10   3  -3   62.09    8.90
 -10  -3   3   68.29    7.60
 -10  -3   3   64.79    9.10
   9   3  -3   11.20    6.40
  -9  -3   3    0.00    6.30
  -9  -3   3    6.70    6.00
   8   3  -3    8.90    5.10
   8   3  -3    6.00    3.40
   8   3  -3    2.10    3.00
  -8  -3   3   15.20    6.30
  -8  -3   3   17.40    4.30
   7   3  -3    1.50    4.50
   7   3  -3    1.50    3.00
   7   3  -3    5.10    3.40
  -7  -3   3    0.00    2.80
  -7  -3   3    2.80    3.90
   6   3  -3 1255.97   39.00
   6   3  -3 1263.57   34.00
   6   3  -3 1280.07   33.30
  -6  -3   3 1232.88   30.90
   5   3  -3 1509.95   24.80
   5   3  -3 1461.35   34.00
   5   3  -3 1504.75   21.50
  -5  -3   3 1475.45   41.30
  -5  -3   3 1533.15   32.30
   4   3  -3  769.22   21.40
   4   3  -3  797.82   51.69
   4   3  -3  752.72   20.80
   4   3  -3  809.62   38.30
   4   3  -3  786.62   37.30
   4   3  -3  807.02   23.70
   4   3  -3  827.22   30.50
  -4  -3   3  782.52   34.40
  -4  -3   3  774.52   28.90
  -4  -3   3  791.62   19.10
  -4  -3   3  801.42   29.50
  -4  -3   3  786.12   18.30
  -4  -3   3  763.42   12.90
  -4  -3   3  800.62   26.80
   3   3  -3  778.12   27.60
   3   3  -3  727.13   18.00
   3   3  -3  762.62   23.90
   3   3  -3  748.03   12.90
   3   3  -3  747.83   26.70
   3   3  -3  798.12   20.70
   3   3  -3  760.42   20.90
  -3  -3   3  751.12   19.00
  -3  -3   3  782.02   19.50
  -3  -3   3  741.93   18.40
  -3  -3   3  786.92   30.20
  -3  -3   3  757.82   15.00
  -3  -3   3  757.52   18.40
  -3  -3   3  752.02   21.10
  -3  -3   3  750.62   18.40
   2   3  -3   53.79    2.70
   2   3  -3   58.09    1.90
   2   3  -3   45.20    2.40
   2   3  -3   54.59    2.50
   2   3  -3   53.09    2.30
   2   3  -3   53.79    3.30
   2   3  -3   55.59    2.90
  -2  -3   3   53.59    3.20
  -2  -3   3   47.80    2.40
  -2  -3   3   49.99    3.60
  -2  -3   3   45.20    3.00
  -2  -3   3   47.90    2.30
  -2  -3   3   45.70    2.90
  -2  -3   3   52.09    2.40
   1   3  -3   12.20    1.00
   1   3  -3   12.40    1.10
   1   3  -3   20.00    2.30
   1   3  -3   12.80    2.20
   1   3  -3   11.80    0.80
   1   3  -3   12.30    1.20
   1   3  -3   12.50    1.70
  -1  -3   3   15.80    1.90
  -1  -3   3   12.10    1.60
  -1  -3   3   12.80    0.90
  -1  -3   3   12.40    0.90
  -1  -3   3   12.40    1.50
  -1  -3   3   12.30    1.00
  -1  -3   3   12.90    1.90
   0   3  -3  302.17   11.20
   0   3  -3  294.47   12.50
   0   3  -3  284.07    9.70
   0   3  -3  294.17   11.00
   0   3  -3  289.27   12.10
   0   3  -3  301.27   10.30
   0  -3   3  295.67    7.10
   0  -3   3  280.37    7.00
   0  -3   3  292.57    7.70
   0  -3   3  302.17    9.00
   0  -3   3  292.27    9.90
  -1   3  -3 2300.27   74.59
  -1   3  -3 2249.77   57.19
  -1   3  -3 2241.58   54.09
  -1   3  -3 2274.97   60.99
  -1   3  -3 2230.88   59.79
  -1   3  -3 2200.88   50.49
   1  -3   3 2365.86   57.99
   1  -3   3 2284.67  109.49
   1  -3   3 2192.88   45.90
   1  -3   3 2300.37   58.79
   1  -3   3 2337.07   58.39
  -2   3  -3 1218.38   41.60
  -2   3  -3 1154.68   30.40
  -2   3  -3 1182.18   32.30
  -2   3  -3 1167.08   39.10
  -2   3  -3 1198.28   32.10
  -2   3  -3 1185.88   39.00
   2  -3   3 1212.68   28.30
   2  -3   3 1186.68   37.40
   2  -3   3 1187.78   40.70
   2  -3   3 1235.48   40.50
   2  -3   3 1219.58   67.19
   2  -3   3 1210.58   41.00
   2  -3   3 1196.88   22.30
   2  -3   3 1227.48   66.59
  -3   3  -3  233.18    7.60
  -3   3  -3  225.98    7.20
  -3   3  -3  218.68    6.10
  -3   3  -3  224.38    5.20
   3  -3   3  227.78    5.00
   3  -3   3  230.18   11.00
   3  -3   3  237.88    5.80
   3  -3   3  241.78    8.40
   3  -3   3  234.58    9.00
   3  -3   3  230.08    9.20
   3  -3   3  237.78    9.20
   3  -3   3  230.88    5.30
   3  -3   3  228.88    6.00
   3  -3   3  230.18    6.60
  -4   3  -3  193.88    5.90
  -4   3  -3  187.18    7.20
  -4   3  -3  180.88    6.40
  -4   3  -3  199.28    5.70
  -4   3  -3  212.18    7.60
   4  -3   3  180.98    9.40
   4  -3   3  192.68    5.50
   4  -3   3  189.28    7.50
   4  -3   3  185.88    8.30
   4  -3   3  195.78    5.50
   4  -3   3  182.98    6.80
   4  -3   3  184.98    8.10
   4  -3   3  186.48    7.10
   4  -3   3  190.28    7.00
   4  -3   3  199.38    6.50
  -5   3  -3 1092.59   26.00
  -5   3  -3 1122.49   25.50
  -5   3  -3 1115.79   58.49
   5  -3   3 1140.19   32.40
   5  -3   3 1135.89   55.79
   5  -3   3 1124.99   31.50
   5  -3   3 1131.29   53.09
   5  -3   3 1153.78   42.50
   5  -3   3 1178.38   22.40
   5  -3   3 1085.69   20.90
  -6   3  -3 2454.05   66.99
  -6   3  -3 2433.06   52.69
   6  -3   3 2436.16   49.10
   6  -3   3 2414.86   55.79
  -7   3  -3  446.66   16.00
  -7   3  -3  478.65   20.20
   7  -3   3  474.55   24.30
   7  -3   3  465.95   11.30
  -8   3  -3   74.69    7.30
  -8   3  -3   83.69    8.60
   8  -3   3   75.69    7.70
   8  -3   3   69.29    7.20
  -9   3  -3  694.53   39.00
  -9   3  -3  699.83   35.90
   9  -3   3  699.53   44.30
   9  -3   3  723.33   40.00
 -10   3  -3   32.30    8.00
 -10   3  -3   37.60    9.70
  10  -3   3   27.20    7.80
  10   2  -3   25.50    9.20
 -10  -2   3   22.10    7.10
 -10  -2   3   22.90    8.70
   9   2  -3   83.89    9.60
  -9  -2   3   84.99    7.60
  -9  -2   3   94.19    8.80
   8   2  -3   18.60    4.80
  -8  -2   3   11.10    5.60
  -8  -2   3   14.20    5.70
   7   2  -3  171.48    8.20
   7   2  -3  168.48   10.50
   7   2  -3  170.48    7.80
  -7  -2   3  178.48    7.40
  -7  -2   3  174.38    7.30
   6   2  -3 2866.31   43.70
   6   2  -3 2853.81   92.69
   6   2  -3 2885.21   95.49
  -6  -2   3 2819.52   49.10
  -6  -2   3 2867.21   74.29
   5   2  -3    3.30    1.60
   5   2  -3    1.90    1.90
   5   2  -3    5.30    1.50
   5   2  -3    5.80    2.40
   5   2  -3    5.90    1.00
   5   2  -3    1.40    2.20
  -5  -2   3    4.50    0.90
  -5  -2   3    0.00    2.70
   4   2  -3  781.02   30.90
   4   2  -3  782.42   22.20
   4   2  -3  755.92   18.10
   4   2  -3  794.52   20.30
   4   2  -3  768.32   19.10
   4   2  -3  798.42   29.30
   4   2  -3  768.12   18.20
   4   2  -3  790.02   23.60
  -4  -2   3  758.32   27.60
  -4  -2   3  767.72   22.60
  -4  -2   3  761.72   12.00
  -4  -2   3  769.62   13.00
  -4  -2   3  726.33   38.70
   3   2  -3  210.78    7.80
   3   2  -3  198.78    5.10
   3   2  -3  208.18    7.20
   3   2  -3  211.88    5.00
   3   2  -3  195.38    7.70
   3   2  -3  209.68    5.70
   3   2  -3  214.08    5.40
  -3  -2   3  207.68    4.70
  -3  -2   3  197.28    5.70
  -3  -2   3  188.08    6.30
  -3  -2   3  206.78    5.50
  -3  -2   3  198.98    5.50
   2   2  -3  112.79    3.80
   2   2  -3  112.29    4.60
   2   2  -3  107.09    3.40
   2   2  -3  107.79    4.00
   2   2  -3  102.79    4.30
   2   2  -3  106.09    4.10
   2   2  -3  108.09    4.50
   2   2  -3  114.19    5.30
  -2  -2   3  109.09    3.80
  -2  -2   3   98.89    4.50
  -2  -2   3  109.19    3.10
  -2  -2   3  106.39    4.40
  -2  -2   3  102.89    5.40
  -2  -2   3  104.99    3.90
   1   2  -3 9999.00  209.18
   1   2  -3 9776.52  208.68
   1   2  -3 9923.21  312.17
   1   2  -3 9850.42  308.77
   1   2  -3 9654.13  393.76
   0   2  -3 1668.73   55.69
   0   2  -3 1652.83   54.89
   0   2  -3 1609.54   44.90
   0   2  -3 1647.24   51.79
   0   2  -3 1688.63   53.29
   0  -2   3 1707.13   37.40
   0  -2   3 1685.03   71.49
   0  -2   3 1680.03   40.10
   0  -2   3 1717.83   64.39
   0  -2   3 1690.13   48.00
   0  -2   3 1707.13   40.90
   0  -2   3 1659.13   38.80
   0  -2   3 1675.73   43.80
   0  -2   3 1705.23   41.70
  -1   2  -3  276.37    7.70
  -1   2  -3  290.17    7.00
  -1   2  -3  281.57   11.30
  -1   2  -3  278.77    7.60
  -1   2  -3  280.97   12.20
  -1   2  -3  288.97    7.00
   1  -2   3  282.87    7.10
   1  -2   3  274.87    7.90
   1  -2   3  288.47    5.90
   1  -2   3  294.67    7.00
   1  -2   3  306.07    7.30
   1  -2   3  290.07    6.00
   1  -2   3  298.07    6.50
   1  -2   3  277.67   11.20
  -2   2  -3  850.61   18.40
  -2   2  -3  840.72   27.50
  -2   2  -3  839.72   17.40
  -2   2  -3  826.82   27.50
  -2   2  -3  841.52   32.50
   2  -2   3  853.21   21.00
   2  -2   3  848.72   20.20
   2  -2   3  868.11   27.50
   2  -2   3  872.11   27.30
   2  -2   3  845.62   22.80
   2  -2   3  852.71   28.30
   2  -2   3  853.31   21.10
   2  -2   3  837.12   35.30
   2  -2   3  856.31   27.00
   2  -2   3  856.31   22.90
  -3   2  -3  626.34   20.20
  -3   2  -3  591.64   13.10
  -3   2  -3  597.54   17.40
  -3   2  -3  620.64   12.90
   3  -2   3  617.04   10.90
   3  -2   3  618.54   11.60
   3  -2   3  622.94   16.50
   3  -2   3  613.74   15.80
   3  -2   3  594.74   18.60
   3  -2   3  630.84   14.90
   3  -2   3  607.34   13.30
   3  -2   3  630.94   11.30
   3  -2   3  619.54   10.60
   3  -2   3  613.94   28.70
  -4   2  -3 2208.28   49.99
  -4   2  -3 2219.88   61.19
  -4   2  -3 2211.18   65.89
   4  -2   3 2187.58   62.19
   4  -2   3 2320.17   67.09
   4  -2   3 2282.77   66.49
   4  -2   3 2242.88   86.19
   4  -2   3 2288.77   70.99
   4  -2   3 2261.37   47.70
   4  -2   3 2306.97   63.39
   4  -2   3 2275.27   65.19
   4  -2   3 2284.97   65.69
   4  -2   3 2274.37   61.19
  -5   2  -3 1676.63  108.79
  -5   2  -3 1683.33   40.50
  -5   2  -3 1698.53   39.50
   5  -2   3 1784.72   54.49
   5  -2   3 1719.73   49.20
   5  -2   3 1765.72   53.99
   5  -2   3 1728.13   32.40
   5  -2   3 1777.32   33.70
   5  -2   3 1744.03   52.79
  -6   2  -3  172.18    8.10
  -6   2  -3  162.18    8.00
   6  -2   3  147.79    7.70
   6  -2   3  146.59    7.70
   6  -2   3  143.59    7.10
   6  -2   3  150.08    6.70
   6  -2   3  150.88    7.60
   6  -2   3  135.89    9.20
   6  -2   3  142.09    7.10
  -7   2  -3    8.00    4.30
  -7   2  -3    7.50    4.30
   7  -2   3    7.60    4.00
   7  -2   3    7.10    5.20
  -8   2  -3  265.27   13.40
  -8   2  -3  272.57   16.60
   8  -2   3  271.27   16.00
   8  -2   3  277.57   12.90
  -9   2  -3   23.30    7.60
  -9   2  -3   43.40    6.80
   9  -2   3   32.70    6.00
   9  -2   3   41.80    5.70
 -10   2  -3    0.00   10.40
 -10   2  -3    0.00    5.60
  10  -2   3    0.00    5.70
  10  -2   3    8.70    7.80
  10   1  -3   82.59    9.70
 -10  -1   3   78.39    8.90
 -10  -1   3   84.29    8.20
   9   1  -3   26.20    6.20
  -9  -1   3   31.00    6.00
  -9  -1   3   33.70    7.70
   8   1  -3  975.50   30.30
  -8  -1   3  913.01   24.70
  -8  -1   3  921.51   30.50
   7   1  -3  401.76   19.50
   7   1  -3  412.06   21.60
   7   1  -3  408.26   19.30
   7   1  -3  395.66   19.70
   7   1  -3  427.16   11.70
  -7  -1   3  401.76    9.60
  -7  -1   3  416.26   10.90
   6   1  -3  353.76   12.10
   6   1  -3  345.57   10.10
   6   1  -3  346.07   10.70
   6   1  -3  344.17   10.90
   6   1  -3  343.47    8.40
   6   1  -3  344.17    9.30
  -6  -1   3  342.87   12.90
  -6  -1   3  339.47   12.00
   5   1  -3  575.54   16.10
   5   1  -3  569.64   19.60
   5   1  -3  564.44   13.10
   5   1  -3  572.24   13.30
   5   1  -3  558.54   27.10
   5   1  -3  570.64   27.80
   5   1  -3  566.04   15.00
   5   1  -3  588.64   11.80
  -5  -1   3  554.34   12.80
  -5  -1   3  556.84   13.90
  -5  -1   3  557.74   12.70
  -5  -1   3  560.54   14.30
   4   1  -3  121.79    4.70
   4   1  -3  125.89    3.70
   4   1  -3  128.09    5.70
   4   1  -3  121.29    6.80
   4   1  -3  120.69    3.50
   4   1  -3  133.59    6.40
   4   1  -3  118.59    4.40
   4   1  -3  119.79    3.90
   4   1  -3  117.39    3.60
  -4  -1   3  113.59    5.90
  -4  -1   3  129.79    3.60
  -4  -1   3  136.09    6.10
  -4  -1   3  143.99    6.80
   3   1  -3 1378.96   44.30
   3   1  -3 1363.56   39.50
   3   1  -3 1338.17   35.70
   3   1  -3 1368.56   59.49
   3   1  -3 1317.77   34.30
   3   1  -3 1367.06   41.90
   3   1  -3 1380.26   56.49
   3   1  -3 1345.97   36.30
  -3  -1   3 1313.87   36.30
  -3  -1   3 1329.67   51.69
  -3  -1   3 1301.47   21.30
  -3  -1   3 1314.37   24.80
  -3  -1   3 1323.67   22.40
   2   1  -3 3890.31   92.89
   2   1  -3 3961.90  132.49
   2   1  -3 3952.20  139.59
   2   1  -3 3920.91   90.49
   2   1  -3 3985.10  111.79
   2   1  -3 3936.11  129.29
   2   1  -3 4015.70  116.69
  -2  -1   3 4015.00  141.39
  -2  -1   3 3869.81  126.99
  -2  -1   3 3870.51   96.49
  -2  -1   3 3854.11  129.39
  -2  -1   3 3899.41  140.79
  -2  -1   3 3992.20  137.89
  -2  -1   3 3882.11  116.49
   1   1  -3 2447.85  104.59
   1   1  -3 2467.15  117.19
   1   1  -3 2504.15   60.29
   1   1  -3 2476.25   66.19
   1   1  -3 2517.45   66.79
   1   1  -3 2492.75   62.89
   1   1  -3 2473.55   58.09
   1   1  -3 2387.76  112.49
  -1  -1   3 2493.95   47.00
  -1  -1   3 2435.66   91.19
  -1  -1   3 2495.85   95.69
  -1  -1   3 2474.95  112.49
  -1  -1   3 2473.05  108.89
  -1  -1   3 2437.96   81.89
  -1  -1   3 2429.86   58.89
   0   1  -3 1453.65   51.99
   0   1  -3 1428.36   42.60
   0   1  -3 1410.56   51.19
   0   1  -3 1433.86   43.40
   0   1  -3 1419.16   51.49
   0   1  -3 1456.15   38.30
   0   1  -3 1432.16   58.39
   0   1  -3 1362.26   36.70
   0   1  -3 1455.95   45.00
   0  -1   3 1469.15   31.20
   0  -1   3 1420.76   47.50
   0  -1   3 1460.05   57.59
   0  -1   3 1507.15   44.90
   0  -1   3 1452.75   29.80
   0  -1   3 1509.15   47.10
   0  -1   3 1447.76   30.10
   0  -1   3 1479.95   33.80
   0  -1   3 1522.75   56.19
  -1   1  -3 2250.67   55.79
  -1   1  -3 2248.77   60.39
  -1   1  -3 2252.27  105.19
  -1   1  -3 2221.18   73.19
  -1   1  -3 2218.18   72.49
   1  -1   3 2258.37   80.69
   1  -1   3 2251.77   57.69
   1  -1   3 2285.67   65.69
   1  -1   3 2290.87   58.89
   1  -1   3 2270.97   73.59
   1  -1   3 2322.87   73.19
   1  -1   3 2242.48   65.39
   1  -1   3 2310.37   61.49
   1  -1   3 2319.97   70.49
   1  -1   3 2267.17   62.79
  -2   1  -3  866.51   23.10
  -2   1  -3  833.12   21.90
  -2   1  -3  862.91   20.60
  -2   1  -3  869.51   18.30
  -2   1  -3  862.91   33.50
   2  -1   3  852.81   18.00
   2  -1   3  883.71   34.00
   2  -1   3  910.11   21.70
   2  -1   3  868.51   22.90
   2  -1   3  898.91   24.30
   2  -1   3  895.11   19.80
   2  -1   3  849.52   27.60
   2  -1   3  896.91   25.20
   2  -1   3  859.41   28.90
   2  -1   3  874.31   30.30
   2  -1   3  884.11   23.90
  -3   1  -3  123.09    5.10
  -3   1  -3  118.79    3.90
  -3   1  -3  120.39    3.90
  -3   1  -3  123.19    4.60
   3  -1   3  121.19    5.20
   3  -1   3  122.79    4.20
   3  -1   3  121.59    4.80
   3  -1   3  119.79    3.80
   3  -1   3  117.39    4.10
   3  -1   3  127.39    5.60
   3  -1   3  127.79    5.10
   3  -1   3  118.49    4.00
   3  -1   3  113.19    4.90
   3  -1   3  124.99    3.80
   3  -1   3  122.19    5.90
  -4   1  -3  801.72   22.40
  -4   1  -3  814.92   22.00
  -4   1  -3  828.62   19.50
  -4   1  -3  786.02   25.10
  -4   1  -3  792.52   19.10
   4  -1   3  789.72   23.60
   4  -1   3  809.62   24.70
   4  -1   3  828.02   20.90
   4  -1   3  819.92   19.50
   4  -1   3  826.62   20.30
   4  -1   3  826.62   23.40
   4  -1   3  814.32   21.00
   4  -1   3  806.72   27.50
   4  -1   3  799.72   23.00
   4  -1   3  806.72   26.60
   4  -1   3  812.32   21.80
  -5   1  -3 1886.41   58.29
  -5   1  -3 1855.51   45.50
   5  -1   3 1895.91   62.59
   5  -1   3 1950.40   54.89
   5  -1   3 1856.41   58.19
   5  -1   3 1839.62   74.09
   5  -1   3 1892.11   70.69
   5  -1   3 1913.51   76.79
  -6   1  -3   94.89    6.20
  -6   1  -3   99.19    6.30
   6  -1   3   89.29    6.60
   6  -1   3   78.19    5.70
   6  -1   3   83.69    5.10
   6  -1   3   85.99    7.30
   6  -1   3   94.29    4.30
   6  -1   3   80.89    5.30
   6  -1   3  106.49    7.70
  -7   1  -3  419.76   18.30
  -7   1  -3  401.36   14.00
   7  -1   3  394.76   29.10
   7  -1   3  417.26   13.80
  -8   1  -3   14.20    4.50
  -8   1  -3   17.70    4.70
  -9   1  -3  299.17   18.50
  -9   1  -3  285.77   14.80
   9  -1   3  302.97   16.80
   9  -1   3  242.58   17.40
  10   0  -3   13.00    8.30
 -10   0   3    1.40    6.80
 -10   0   3    8.10    5.40
   9   0  -3  187.68   11.10
  -9   0   3  188.48   10.10
  -9   0   3  209.58   10.90
   8   0  -3 1352.26   50.79
  -8   0   3 1289.67   33.70
  -8   0   3 1328.37   36.20
   7   0  -3  338.07   16.80
   7   0  -3  349.27   12.50
   7   0  -3  309.47   22.70
   7   0  -3  339.87   17.20
   7   0  -3  332.97   13.50
   7   0  -3  336.77   15.20
  -7   0   3  360.16   11.90
  -7   0   3  334.67    9.90
  -7   0   3  327.57   13.60
   6   0  -3  325.87    8.70
   6   0  -3  345.67   10.90
   6   0  -3  339.77   11.60
   6   0  -3  338.97   11.60
   6   0  -3  335.07   10.00
   6   0  -3  339.27   11.20
  -6   0   3  347.37   13.30
  -6   0   3  367.36   11.00
  -6   0   3  346.87   10.70
   5   0  -3   29.30    1.70
   5   0  -3   30.90    2.00
   5   0  -3   28.00    1.60
   5   0  -3   32.30    2.80
   5   0  -3   28.10    3.60
   5   0  -3   31.10    4.50
   5   0  -3   30.60    1.90
  -5   0   3   33.50    2.10
  -5   0   3   34.70    2.40
  -5   0   3   32.90    2.50
  -5   0   3   35.60    2.10
  -5   0   3   32.90    3.80
   4   0  -3  795.02   28.80
   4   0  -3  779.92   28.80
   4   0  -3  803.02   20.20
   4   0  -3  825.02   24.80
   4   0  -3  786.92   27.20
   4   0  -3  802.62   21.10
   4   0  -3  793.42   26.60
  -4   0   3  828.12   18.30
  -4   0   3  794.12   17.60
  -4   0   3  799.52   15.70
  -4   0   3  790.02   16.00
  -4   0   3  788.72   23.80
   3   0  -3 6999.20  236.58
   3   0  -3 7329.57  218.38
   3   0  -3 7093.59  127.49
   3   0  -3 7198.48  134.69
   3   0  -3 6846.51  107.39
   3   0  -3 7008.90  109.89
   3   0  -3 7271.97  232.78
  -3   0   3 7052.79  246.98
  -3   0   3 7208.38  188.88
  -3   0   3 7132.69  145.19
   2   0  -3    1.70    1.20
   2   0  -3    3.50    0.80
   2   0  -3    1.90    1.10
   2   0  -3    3.80    1.20
   2   0  -3    4.60    1.00
   2   0  -3    3.10    1.10
  -2   0   3    4.40    1.10
  -2   0   3    1.00    1.00
  -2   0   3    1.90    1.00
  -2   0   3    3.50    1.20
  -2   0   3    4.30    1.30
  -2   0   3    3.10    1.00
  -2   0   3    2.90    1.20
   1   0  -3 8219.18  216.48
   1   0  -3 8179.48  212.98
  -1   0   3 8320.67  167.58
  -1   0   3 8183.88  296.87
  -1   0   3 8559.24  313.97
  -1   0   3 8263.37  292.37
  -1   0   3 8216.78  258.17
  -1   0   3 8460.45  314.67
  -1   0   3 8329.67  174.48
   0   0  -3 4740.83  131.39
   0   0  -3 4725.23  127.59
   0   0  -3 4803.72  172.48
   0   0  -3 4583.54  118.49
   0   0  -3 4756.42  172.18
   0   0  -3 4851.51  220.88
   0   0   3 4889.51  178.18
   0   0   3 4740.73   95.19
   0   0   3 4677.13  148.29
   0   0   3 4771.22  175.08
   0   0   3 4750.92   90.99
   0   0   3 4885.11  177.98
  -1   0  -3  470.95   12.60
  -1   0  -3  479.95   13.60
  -1   0  -3  474.25   13.40
  -1   0  -3  475.65   15.10
  -1   0  -3  470.15   19.20
  -1   0  -3  481.55   14.60
  -1   0  -3  465.95   13.00
   1   0   3  493.95   12.50
   1   0   3  473.55   17.00
   1   0   3  482.75   13.10
   1   0   3  487.15   17.70
   1   0   3  466.05   12.70
   1   0   3  479.15   12.10
   1   0   3  498.15   13.60
   1   0   3  468.75   16.00
  -2   0  -3  142.49    4.90
  -2   0  -3  148.59    6.50
  -2   0  -3  157.38    5.90
  -2   0  -3  142.09    6.90
   2   0   3  138.09    5.00
   2   0   3  146.09    6.20
   2   0   3  145.89    5.80
   2   0   3  155.18    5.10
   2   0   3  144.09    5.40
   2   0   3  146.69    5.20
   2   0   3  146.29    6.10
   2   0   3  149.19    6.20
   2   0   3  140.49    5.80
  -3   0  -3  695.33   23.20
  -3   0  -3  684.43   24.10
  -3   0  -3  687.03   16.20
  -3   0  -3  679.83   19.80
   3   0   3  690.73   17.50
   3   0   3  698.63   21.40
   3   0   3  692.63   18.90
   3   0   3  667.43   18.90
   3   0   3  688.93   19.50
   3   0   3  704.23   18.10
   3   0   3  693.23   20.70
   3   0   3  709.83   21.20
   3   0   3  689.83   17.80
  -4   0  -3  974.40   25.00
  -4   0  -3  957.50   19.70
  -4   0  -3  969.70   22.80
  -4   0  -3  986.40   32.20
   4   0   3  995.70   24.70
   4   0   3 1005.20   32.50
   4   0   3  990.70   31.20
   4   0   3 1009.60   27.30
   4   0   3  984.20   32.20
   4   0   3  999.60   35.90
  -5   0  -3 1263.07   24.80
  -5   0  -3 1245.48   38.90
  -5   0  -3 1268.27   30.40
  -5   0  -3 1285.37   40.00
   5   0   3 1268.47   37.20
   5   0   3 1298.37   52.49
   5   0   3 1218.18   70.49
   5   0   3 1304.77   36.00
   5   0   3 1286.97   25.40
  -6   0  -3    8.90    3.40
  -6   0  -3   14.10    3.80
  -6   0  -3   22.60    3.60
  -6   0  -3   13.20    4.10
   6   0   3    5.60    4.00
   6   0   3   14.40    5.90
   6   0   3   11.20    1.90
   6   0   3    6.70    3.80
  -7   0  -3    5.70    3.20
  -7   0  -3    1.00    3.20
   7   0   3    7.80    4.10
  -8   0  -3  272.17   17.30
  -8   0  -3  256.77   13.70
   8   0   3  251.67   12.50
  -9   0  -3    0.00    4.80
  -9   0  -3    3.50    6.70
   9   0   3    9.70    8.60
  11  -1  -3   54.19   10.00
  11  -1  -3   44.20    8.70
 -11   1   3   34.50   10.50
 -11   1   3   68.79   10.10
  10  -1  -3  204.38   13.20
  10  -1  -3  187.68   14.60
 -10   1   3  160.98   12.00
 -10   1   3  173.48   13.30
   9  -1  -3 1227.28   56.29
   9  -1  -3 1267.27   46.50
  -9   1   3 1186.28   41.40
  -9   1   3 1234.68   34.60
   8  -1  -3 1050.59   30.70
  -8   1   3  993.80   28.30
  -8   1   3 1032.80   27.20
   7  -1  -3  318.57   11.80
   7  -1  -3  285.57   15.00
  -7   1   3  297.37    8.80
  -7   1   3  325.97   11.30
  -7   1   3  324.77   11.50
   6  -1  -3  486.75   11.60
   6  -1  -3  495.55   17.50
  -6   1   3  492.15   11.90
  -6   1   3  486.65   13.80
  -6   1   3  487.35   13.20
   5  -1  -3  612.44   18.90
   5  -1  -3  633.84   13.30
   5  -1  -3  617.94   22.50
   5  -1  -3  595.54   17.60
  -5   1   3  620.94   15.30
  -5   1   3  626.54   20.30
  -5   1   3  613.04   18.30
  -5   1   3  621.54   23.70
  -5   1   3  638.94   15.10
  -5   1   3  603.74   15.00
   4  -1  -3  146.09    5.40
   4  -1  -3  146.09    6.50
   4  -1  -3  151.88    4.00
   4  -1  -3  160.38    6.00
   4  -1  -3  149.19    4.40
   4  -1  -3  166.48    4.70
  -4   1   3  178.88    5.60
  -4   1   3  162.18    6.70
  -4   1   3  160.08    5.80
  -4   1   3  157.38    5.80
  -4   1   3  158.78    5.20
  -4   1   3  156.58    6.60
  -4   1   3  152.18    5.80
  -4   1   3  155.88    7.00
   3  -1  -3 1484.25   28.00
   3  -1  -3 1433.86   30.80
   3  -1  -3 1531.55   38.40
   3  -1  -3 1471.85   45.50
   3  -1  -3 1507.65   48.50
   3  -1  -3 1494.55   27.50
  -3   1   3 1495.75   51.49
  -3   1   3 1497.45   33.80
  -3   1   3 1523.25   36.60
  -3   1   3 1481.55   32.60
  -3   1   3 1516.05   33.50
  -3   1   3 1481.05   46.30
  -3   1   3 1494.05   49.80
   2  -1  -3 7981.20  370.66
   2  -1  -3 8097.79  228.98
   2  -1  -3 7973.70  237.88
   2  -1  -3 8022.50  145.89
   2  -1  -3 8179.48  220.38
  -2   1   3 7994.10  220.78
  -2   1   3 7948.50  217.48
  -2   1   3 8184.18  183.88
  -2   1   3 7943.01  284.37
  -2   1   3 8139.79  153.38
   1  -1  -3  115.69    3.90
   1  -1  -3  108.59    3.20
   1  -1  -3  113.59    5.00
  -1   1   3  117.29    3.80
  -1   1   3  112.89    3.30
  -1   1   3  111.79    5.00
  -1   1   3  109.59    3.90
  -1   1   3  107.29    4.30
  -1   1   3  111.09    3.80
   0  -1  -3  247.38    7.30
   0  -1  -3  249.48    8.10
   0  -1  -3  249.58    8.50
   0  -1  -3  252.27    8.90
   0   1   3  253.57    6.40
   0   1   3  253.77    6.40
   0   1   3  254.27   11.60
   0   1   3  254.17    9.40
   0   1   3  249.18    6.80
  -1  -1  -3 1716.03   47.60
  -1  -1  -3 1724.03   45.00
  -1  -1  -3 1705.63   45.50
  -1  -1  -3 1721.63   66.09
   1   1   3 1749.32   40.10
   1   1   3 1752.72   67.49
   1   1   3 1681.03   65.49
   1   1   3 1753.52   56.49
   1   1   3 1779.92   49.10
   1   1   3 1766.02   50.09
   1   1   3 1753.92   51.69
   1   1   3 1746.73   45.90
   1   1   3 1720.13   63.69
   1   1   3 1763.82   37.90
  -2  -1  -3  465.65   15.40
  -2  -1  -3  449.86   16.40
  -2  -1  -3  438.66   12.20
  -2  -1  -3  449.56   12.40
  -2  -1  -3  457.35   13.10
   2   1   3  463.85   13.60
   2   1   3  435.76    9.10
   2   1   3  450.55   17.70
   2   1   3  454.85    9.00
   2   1   3  448.56   15.60
   2   1   3  463.95   11.20
   2   1   3  438.86   11.60
   2   1   3  460.35   12.20
   2   1   3  454.65   11.00
  -3  -1  -3  218.58    6.50
  -3  -1  -3  224.88    9.00
  -3  -1  -3  235.98    9.90
  -3  -1  -3  230.88    6.90
  -3  -1  -3  229.88    6.10
   3   1   3  241.98    8.50
   3   1   3  211.18    8.90
   3   1   3  226.18    9.90
   3   1   3  227.88   11.10
   3   1   3  242.28    6.60
   3   1   3  232.28    8.30
   3   1   3  233.28    7.00
   3   1   3  231.18   10.30
   3   1   3  225.28    8.40
  -4  -1  -3  475.15   10.40
  -4  -1  -3  478.85   12.70
  -4  -1  -3  463.75   10.80
  -4  -1  -3  488.15   17.30
   4   1   3  475.55   12.80
   4   1   3  464.15   12.60
   4   1   3  493.45   22.30
   4   1   3  451.25   17.30
   4   1   3  446.56   18.80
  -5  -1  -3  145.59    5.60
  -5  -1  -3  142.09    5.80
  -5  -1  -3  141.89    7.40
  -5  -1  -3  144.59    7.30
   5   1   3  131.49    8.20
   5   1   3  145.39    7.90
   5   1   3  142.99    6.70
  -6  -1  -3    0.00    3.20
  -6  -1  -3   10.80    3.50
  -6  -1  -3    2.00    3.50
  -6  -1  -3    2.80    4.50
   6   1   3    9.90    3.00
  -7  -1  -3  522.55   22.40
  -7  -1  -3  519.45   26.70
  -7  -1  -3  496.65   21.10
  -7  -1  -3  518.85   17.80
   7   1   3  473.75   13.80
  -8  -1  -3  124.79    8.50
  -8  -1  -3  106.19    9.80
   8   1   3  103.09    9.60
  -9  -1  -3    5.80    5.50
  -9  -1  -3    0.00    4.20
   9   1   3    8.60    6.30
  11  -2  -3   78.19   13.40
  11  -2  -3   95.99    9.00
 -11   2   3   77.79   10.50
 -11   2   3   58.49   10.70
  10  -2  -3  373.96   20.20
  10  -2  -3  353.96   22.40
 -10   2   3  364.66   21.70
 -10   2   3  351.36   22.50
   9  -2  -3    0.00    5.60
   9  -2  -3    0.00    5.90
  -9   2   3    3.40    5.60
  -9   2   3    1.30    4.90
   8  -2  -3  129.69    8.80
   8  -2  -3  135.79    8.50
  -8   2   3  135.49    7.50
  -8   2   3  125.29    7.30
  -8   2   3  127.19    7.50
   7  -2  -3  213.28    9.00
   7  -2  -3  222.98    8.90
  -7   2   3  201.58    7.40
  -7   2   3  213.48    8.10
  -7   2   3  229.68    9.80
   6  -2  -3  481.45   22.10
   6  -2  -3  488.85   14.90
   6  -2  -3  510.25   11.70
  -6   2   3  479.35   15.80
  -6   2   3  490.85   12.60
  -6   2   3  491.95   13.10
   5  -2  -3 1467.75   21.60
   5  -2  -3 1467.45   74.19
   5  -2  -3 1475.45   28.20
  -5   2   3 1426.56   31.60
  -5   2   3 1477.75   48.00
  -5   2   3 1454.45   38.60
  -5   2   3 1464.95   49.50
  -5   2   3 1475.95   50.39
  -5   2   3 1510.95   47.60
  -5   2   3 1446.76   47.60
  -5   2   3 1488.95   42.60
   4  -2  -3  160.48    6.60
   4  -2  -3  150.08    3.70
   4  -2  -3  148.49    7.50
   4  -2  -3  157.98    5.70
  -4   2   3  154.48    3.70
  -4   2   3  149.88    5.10
  -4   2   3  151.58    3.50
  -4   2   3  156.38    5.70
  -4   2   3  147.39    3.60
  -4   2   3  145.29    5.30
  -4   2   3  159.38    3.50
  -4   2   3  152.18    5.30
   3  -2  -3  636.14   25.60
   3  -2  -3  629.94   15.10
   3  -2  -3  632.14   14.60
   3  -2  -3  613.94   30.90
   3  -2  -3  618.84   20.30
  -3   2   3  643.04   22.10
  -3   2   3  628.14   14.10
  -3   2   3  627.24   13.50
  -3   2   3  627.04   13.60
  -3   2   3  625.64   11.90
  -3   2   3  638.64   15.30
  -3   2   3  635.74   16.40
   2  -2  -3  792.62   14.20
   2  -2  -3  831.62   27.90
   2  -2  -3  806.12   16.20
   2  -2  -3  805.02   18.20
  -2   2   3  811.52   21.70
  -2   2   3  815.82   24.90
  -2   2   3  833.32   27.20
  -2   2   3  828.22   19.60
  -2   2   3  807.62   24.90
  -2   2   3  832.22   23.20
  -2   2   3  812.62   22.80
  -2   2   3  798.22   18.10
   1  -2  -3  261.07    7.00
   1  -2  -3  273.17    8.40
   1  -2  -3  253.17    7.60
   1  -2  -3  278.87    7.40
  -1   2   3  274.27    8.50
  -1   2   3  267.07    5.60
  -1   2   3  280.77    6.40
  -1   2   3  268.97    8.70
  -1   2   3  269.67   10.60
   0  -2  -3 4843.92  121.69
   0  -2  -3 4684.03   70.59
   0  -2  -3 4855.61  141.59
   0  -2  -3 4812.02  112.59
   0  -2  -3 4812.02  121.69
   0   2   3 4898.91  157.28
   0   2   3 4825.72  146.89
   0   2   3 4895.31  135.39
  -1  -2  -3 4790.72  120.99
  -1  -2  -3 4803.12  160.18
  -1  -2  -3 4781.52  129.79
  -1  -2  -3 4768.72  117.89
   1   2   3 4986.20  149.19
   1   2   3 4882.71  147.99
   1   2   3 4801.42  145.09
   1   2   3 4849.71  146.19
   1   2   3 4762.12  141.29
   1   2   3 4832.32  143.19
  -2  -2  -3 2357.06   53.79
  -2  -2  -3 2311.17   67.09
  -2  -2  -3 2312.97   46.80
  -2  -2  -3 2296.67   45.30
  -2  -2  -3 2296.77   56.19
   2   2   3 2367.26   58.19
   2   2   3 2435.36   65.69
   2   2   3 2275.17   57.89
   2   2   3 2453.25   57.99
   2   2   3 2386.36   64.99
   2   2   3 2343.37  108.19
   2   2   3 2294.17   65.49
  -3  -2  -3 2256.77  102.29
  -3  -2  -3 2180.88   64.59
  -3  -2  -3 2169.28   34.70
  -3  -2  -3 2236.38  110.49
  -3  -2  -3 2247.78   47.00
  -3  -2  -3 2266.37   46.30
   3   2   3 2353.56   47.10
   3   2   3 2316.17   71.89
   3   2   3 2227.08   56.59
   3   2   3 2310.37   65.99
  -4  -2  -3 1582.54   57.19
  -4  -2  -3 1572.94   44.50
  -4  -2  -3 1565.14   69.89
  -4  -2  -3 1563.14   38.00
   4   2   3 1634.54   49.99
   4   2   3 1556.94   45.60
   4   2   3 1566.24   60.69
  -5  -2  -3   16.30    3.60
  -5  -2  -3   26.20    3.30
  -5  -2  -3   22.00    3.00
  -5  -2  -3   27.10    3.30
   5   2   3   14.00    3.20
   5   2   3   17.60    4.20
   5   2   3   21.70    1.70
  -6  -2  -3   66.89    5.70
  -6  -2  -3   74.39    6.20
  -6  -2  -3   73.39    5.20
  -6  -2  -3   52.39    5.70
   6   2   3   64.39    6.20
  -7  -2  -3  529.55   18.10
  -7  -2  -3  533.25   32.30
  -7  -2  -3  543.85   23.40
  -7  -2  -3  537.05   28.30
   7   2   3  526.05   22.40
   8   2   3  164.88   12.90
  11  -3  -3    2.30    5.90
  11  -3  -3    0.00    4.70
 -11   3   3    3.60    6.90
 -11   3   3    5.10    9.10
  10  -3  -3   73.29    9.60
  10  -3  -3   92.29   10.20
 -10   3   3   89.09   10.30
 -10   3   3  104.39   10.60
   9  -3  -3   73.49    8.40
   9  -3  -3   86.49    7.50
  -9   3   3   80.19    7.90
  -9   3   3   76.09    8.20
   8  -3  -3   20.50    5.10
   8  -3  -3   23.10    5.60
  -8   3   3   21.30    4.70
  -8   3   3   22.50    4.50
  -8   3   3   22.50    4.60
   7  -3  -3  108.09    5.40
   7  -3  -3  125.69    7.80
  -7   3   3  124.49    8.00
  -7   3   3  117.29    7.80
  -7   3   3  121.19    6.70
   6  -3  -3 2587.34   38.00
   6  -3  -3 2701.83   71.49
  -6   3   3 2665.83   59.69
  -6   3   3 2672.43   75.99
  -6   3   3 2641.84   69.39
   5  -3  -3    2.20    3.00
   5  -3  -3    5.30    2.70
  -5   3   3    0.00    1.10
  -5   3   3    0.80    1.00
  -5   3   3    0.00    1.90
  -5   3   3    5.50    2.80
  -5   3   3    2.90    2.80
  -5   3   3    2.40    1.30
  -5   3   3    0.00    2.70
  -5   3   3    3.40    0.90
   4  -3  -3   42.60    3.40
   4  -3  -3   50.69    3.90
   4  -3  -3   48.80    3.60
   4  -3  -3   45.70    3.00
  -4   3   3   49.60    3.80
  -4   3   3   41.70    3.30
  -4   3   3   43.80    2.30
  -4   3   3   48.10    2.60
  -4   3   3   47.60    3.70
  -4   3   3   47.30    2.40
  -4   3   3   44.30    3.40
   3  -3  -3  129.39    7.00
   3  -3  -3  123.69    5.50
   3  -3  -3  135.49    5.30
   3  -3  -3  139.19    6.00
  -3   3   3  139.69    5.60
  -3   3   3  134.59    5.30
  -3   3   3  144.59    6.40
  -3   3   3  149.99    5.00
  -3   3   3  133.89    5.30
  -3   3   3  128.69    4.80
  -3   3   3  146.49    5.30
   2  -3  -3  951.70   27.20
   2  -3  -3  926.41   19.20
   2  -3  -3  969.20   23.60
   2  -3  -3  921.71   27.30
  -2   3   3  937.91   18.10
  -2   3   3  927.61   22.80
  -2   3   3  967.60   21.80
  -2   3   3  961.60   25.20
  -2   3   3  918.21   18.70
   1  -3  -3 1687.73   42.80
   1  -3  -3 1744.23   62.99
   1  -3  -3 1733.23   34.80
   1  -3  -3 1718.03   50.69
  -1   3   3 1704.13   50.89
  -1   3   3 1732.33   44.60
  -1   3   3 1678.23   41.00
  -1   3   3 1740.33   49.60
  -1   3   3 1710.23   41.00
   0  -3  -3 1192.68   33.20
   0  -3  -3 1179.38   24.30
   0  -3  -3 1182.08   21.70
   0  -3  -3 1208.68   45.60
   0  -3  -3 1181.28   30.40
   0   3   3 1208.78   31.30
   0   3   3 1277.87   27.60
   0   3   3 1200.78   26.50
  -1  -3  -3    4.40    3.10
  -1  -3  -3    3.40    3.20
  -1  -3  -3    2.00    2.20
  -1  -3  -3    3.50    3.10
  -1  -3  -3    7.00    2.00
   1   3   3    2.80    2.00
   1   3   3    3.50    2.40
   1   3   3    4.80    2.10
   1   3   3    4.30    1.70
   1   3   3    3.90    1.90
   1   3   3    3.70    1.80
  -2  -3  -3   15.00    2.70
  -2  -3  -3   15.20    3.30
  -2  -3  -3   13.50    2.30
  -2  -3  -3    8.70    2.80
   2   3   3   12.50    2.60
   2   3   3   10.40    1.80
   2   3   3   11.70    1.70
  -3  -3  -3  276.57   10.30
  -3  -3  -3  264.97    9.90
  -3  -3  -3  255.47    9.00
  -3  -3  -3  284.27   12.20
  -3  -3  -3  262.17   10.40
  -3  -3  -3  272.87    9.80
   3   3   3  268.47    8.10
   3   3   3  273.07   10.00
   3   3   3  274.27   10.10
  -4  -3  -3    9.70    3.80
  -4  -3  -3   24.00    3.90
  -4  -3  -3   17.30    2.50
  -4  -3  -3   21.20    2.20
  -4  -3  -3   19.10    4.80
   4   3   3   19.30    2.00
   4   3   3   16.20    2.30
   4   3   3   19.10    4.50
  -5  -3  -3    8.10    6.00
  -5  -3  -3    0.00    4.30
  -5  -3  -3    1.80    2.60
  -5  -3  -3    1.70    2.60
   5   3   3    6.90    4.80
  -6  -3  -3  111.49    7.90
  -6  -3  -3  102.29    7.60
  -6  -3  -3  126.39    9.40
  -6  -3  -3  114.29    9.00
   6   3   3  102.49    8.60
  -7  -3  -3    0.40    4.90
  -7  -3  -3    6.60    5.10
   7   3   3   12.30    6.90
  -8  -3  -3  314.87   19.00
  -8  -3  -3  329.67   20.10
   8   3   3  363.46   19.40
  10  -4  -3  293.77   20.30
  10  -4  -3  244.18   23.70
 -10   4   3  230.88   20.00
 -10   4   3  273.67   20.20
   9  -4  -3   93.89    8.50
   9  -4  -3   71.39    9.10
  -9   4   3   73.09    6.70
  -9   4   3   75.19    8.40
   8  -4  -3  415.86   20.90
   8  -4  -3  409.56   18.20
  -8   4   3  406.56   16.30
  -8   4   3  415.96   18.10
  -8   4   3  395.96   18.60
   7  -4  -3 2403.06  115.99
   7  -4  -3 2428.56   54.29
  -7   4   3 2450.85   53.49
  -7   4   3 2345.87   57.49
  -7   4   3 2404.86   55.59
   6  -4  -3  224.58    8.00
   6  -4  -3  208.38    9.00
   6  -4  -3  213.08   11.80
  -6   4   3  210.08    7.80
  -6   4   3  217.78    9.90
  -6   4   3  221.38    8.10
  -6   4   3  201.38   14.90
  -6   4   3  226.48    9.40
  -6   4   3  220.28    9.00
  -6   4   3  221.58    7.90
  -6   4   3  224.18    8.50
  -6   4   3  205.88    8.30
  -6   4   3  216.68    7.80
   5  -4  -3  240.68    6.30
   5  -4  -3  246.08    8.60
  -5   4   3  242.28    9.60
  -5   4   3  241.28    9.00
  -5   4   3  243.48    8.60
  -5   4   3  258.57   10.30
  -5   4   3  251.07    9.10
  -5   4   3  235.38    8.80
   4  -4  -3 2710.23   55.39
   4  -4  -3 2835.92  138.39
   4  -4  -3 2693.13  104.59
  -4   4   3 2696.53   84.89
  -4   4   3 2700.03   60.79
  -4   4   3 2762.12   69.19
  -4   4   3 2728.13  109.79
  -4   4   3 2814.32   69.79
  -4   4   3 2736.73   45.10
  -4   4   3 2727.43   56.69
   3  -4  -3  581.64    9.90
   3  -4  -3  578.84   11.80
   3  -4  -3  600.34   18.20
  -3   4   3  578.54   18.90
  -3   4   3  575.64   15.00
  -3   4   3  587.34   13.10
  -3   4   3  559.54   25.20
  -3   4   3  639.54   19.60
   2  -4  -3  129.59    3.90
   2  -4  -3  130.69    4.10
   2  -4  -3  117.89    6.00
   2  -4  -3  121.49    7.40
  -2   4   3  128.49    8.10
  -2   4   3  123.59    4.30
  -2   4   3  128.39    5.20
  -2   4   3  125.39    5.30
  -2   4   3  115.49    4.80
   1  -4  -3   79.09    4.10
   1  -4  -3   76.09    4.00
   1  -4  -3   82.99    4.00
   1  -4  -3   84.59    3.80
   1  -4  -3   85.09    5.50
   1  -4  -3   72.59    4.30
  -1   4   3   84.19    4.00
  -1   4   3   76.99    3.50
  -1   4   3   83.69    3.70
  -1   4   3   83.79    5.80
   0  -4  -3   64.29    4.20
   0  -4  -3   59.39    3.40
   0  -4  -3   59.59    4.30
   0  -4  -3   62.49    5.30
   0  -4  -3   64.69    4.20
   0   4   3   74.29    4.10
   0   4   3   58.19    3.80
   0   4   3   64.69    4.00
  -1  -4  -3  715.93   31.60
  -1  -4  -3  739.13   16.20
  -1  -4  -3  738.93   20.90
  -1  -4  -3  717.93   21.80
  -1  -4  -3  734.73   19.00
   1   4   3  693.63   31.90
   1   4   3  725.53   18.70
   1   4   3  740.43   22.50
  -2  -4  -3    9.00    4.60
  -2  -4  -3   10.80    2.40
  -2  -4  -3    5.50    3.50
  -2  -4  -3   12.60    4.00
   2   4   3   15.40    3.60
   2   4   3   12.10    2.30
  -3  -4  -3   21.00    2.50
  -3  -4  -3   17.20    1.50
  -3  -4  -3   25.60    3.40
  -3  -4  -3   15.80    5.00
  -3  -4  -3   12.00    3.50
   3   4   3   18.60    2.40
   3   4   3   22.00    4.20
  -4  -4  -3  466.75   30.60
  -4  -4  -3  442.16   18.50
  -4  -4  -3  419.16   25.50
  -4  -4  -3  475.25   27.70
  -4  -4  -3  448.86   21.00
  -4  -4  -3  450.45   18.40
   4   4   3  450.25   19.00
   4   4   3  435.36   13.70
  -5  -4  -3   15.70    5.10
  -5  -4  -3   11.10    4.50
   5   4   3   20.00    4.90
  -6  -4  -3  162.18   12.80
  -6  -4  -3  167.08   13.20
   6   4   3  173.08   13.10
  -7  -4  -3  412.16   23.80
  -7  -4  -3  407.66   24.10
   7   4   3  386.96   24.00
   7   4   3  356.16   21.80
   7   4   3  389.26   23.60
  10  -5  -3  238.48   15.10
 -10   5   3  204.38   16.70
 -10   5   3  204.48   17.40
   9  -5  -3    2.30    6.20
  -9   5   3    7.30    4.10
  -9   5   3    0.80    4.30
   8  -5  -3  492.35   30.50
   8  -5  -3  512.55   25.00
   8  -5  -3  533.75   24.20
  -8   5   3  510.75   22.20
  -8   5   3  478.35   22.60
  -8   5   3  509.55   19.20
   7  -5  -3    7.70    4.20
   7  -5  -3    0.00    5.90
   7  -5  -3    0.00    4.40
  -7   5   3    7.90    4.30
  -7   5   3   11.40    3.20
  -7   5   3   11.80    3.40
   6  -5  -3   58.49    6.10
   6  -5  -3   59.99    5.50
  -6   5   3   61.89    3.90
  -6   5   3   60.69    2.90
  -6   5   3   63.39    3.60
  -6   5   3   52.69    4.40
  -6   5   3   58.49    5.60
  -6   5   3   63.29    3.40
  -6   5   3   53.79    5.70
   5  -5  -3  783.82   25.90
   5  -5  -3  786.12   20.00
  -5   5   3  841.92   31.60
  -5   5   3  803.92   23.80
  -5   5   3  844.22   33.00
  -5   5   3  788.52   28.50
  -5   5   3  802.32   24.50
  -5   5   3  794.12   25.80
  -5   5   3  768.02   27.50
  -5   5   3  784.92   42.80
   4  -5  -3   54.59    4.30
   4  -5  -3   67.89    6.80
   4  -5  -3   61.39    4.20
  -4   5   3   59.19    4.50
  -4   5   3   54.69    4.90
  -4   5   3   63.39    3.90
  -4   5   3   66.49    5.00
  -4   5   3   56.89    4.90
   3  -5  -3  538.55   25.10
   3  -5  -3  546.45   21.20
   3  -5  -3  550.14   18.20
  -3   5   3  561.24   27.90
  -3   5   3  532.35   26.30
  -3   5   3  524.65   17.20
  -3   5   3  526.85   15.30
  -3   5   3  543.95   16.00
   2  -5  -3  421.56    8.00
   2  -5  -3  419.56   15.10
   2  -5  -3  429.96   14.40
  -2   5   3  419.96   14.10
  -2   5   3  427.66   12.10
  -2   5   3  424.46   12.90
  -2   5   3  411.16   15.70
   1  -5  -3  217.68   10.60
   1  -5  -3  220.48   11.20
   1  -5  -3  245.78    9.10
   1  -5  -3  236.88    7.60
   1  -5  -3  238.28   10.30
  -1   5   3  222.58   13.40
  -1   5   3  234.78    8.90
  -1   5   3  234.58    6.90
  -1   5   3  241.48    8.80
   0  -5  -3  291.07   10.20
   0  -5  -3  295.27   12.60
   0  -5  -3  310.27   12.50
   0  -5  -3  302.67    9.70
   0   5   3  278.67   16.40
   0   5   3  291.87   12.00
   0   5   3  273.67    9.60
  -1  -5  -3   50.69    5.70
  -1  -5  -3   44.30    4.40
  -1  -5  -3   40.90    3.40
  -1  -5  -3   40.90    5.10
  -1  -5  -3   45.50    5.70
   1   5   3   45.90    4.30
   1   5   3   48.00    3.80
  -2  -5  -3  603.44   20.20
  -2  -5  -3  637.14   26.30
  -2  -5  -3  587.44   40.60
  -2  -5  -3  614.04   20.90
   2   5   3  626.04   19.80
   2   5   3  653.13   26.90
  -3  -5  -3  314.17   16.00
  -3  -5  -3  324.17   18.00
  -3  -5  -3  290.37   13.50
  -3  -5  -3  282.17   19.50
   3   5   3  298.77   14.40
   3   5   3  321.67   14.30
  -4  -5  -3  101.59    8.20
  -4  -5  -3   83.19    6.80
  -4  -5  -3  107.09    8.00
   4   5   3   93.49    7.30
  -5  -5  -3  242.88   16.30
  -5  -5  -3  262.17   14.90
   5   5   3  253.77   16.40
  -6  -5  -3  740.93   44.00
  -6  -5  -3  775.52   45.70
   6   5   3  753.22   36.60
   6   5   3  776.72   32.60
   6   5   3  848.82   56.99
  -7  -5  -3    1.50    8.30
  -7  -5  -3   10.40    7.50
   7   5   3   16.20    6.60
   7   5   3   12.10    7.70
   7   5   3    8.50    7.80
  10  -6  -3   38.10    9.00
  10  -6  -3   40.20    7.70
 -10   6   3   45.50    9.40
   9  -6  -3   62.19    9.00
   9  -6  -3   77.99    7.50
  -9   6   3   51.39    9.80
  -9   6   3   52.19    7.80
   8  -6  -3   25.50    6.10
   8  -6  -3   22.20    6.80
  -8   6   3   21.00    4.90
  -8   6   3   27.20    6.70
  -8   6   3   18.80    4.90
   7  -6  -3  154.98   11.20
   7  -6  -3  170.68    9.90
  -7   6   3  160.88   10.30
  -7   6   3  163.58   10.50
  -7   6   3  140.19   10.10
   6  -6  -3  435.46   18.10
   6  -6  -3  402.96   16.40
  -6   6   3  393.36   20.10
  -6   6   3  401.96   19.70
  -6   6   3  419.76   14.90
  -6   6   3  404.76   13.30
  -6   6   3  401.16   14.30
   5  -6  -3  120.39    7.10
   5  -6  -3  105.59    8.10
  -5   6   3  118.39    6.20
  -5   6   3  122.59    7.10
  -5   6   3  106.89    6.80
  -5   6   3  101.29    7.80
  -5   6   3  115.09    7.40
  -5   6   3  118.79    5.90
   4  -6  -3   15.90    3.20
   4  -6  -3   11.70    3.90
  -4   6   3   21.20    4.10
  -4   6   3   14.40    3.40
  -4   6   3   20.00    3.40
  -4   6   3   25.10    3.60
  -4   6   3   13.40    2.90
  -4   6   3   22.80    3.10
   3  -6  -3  279.67   15.50
   3  -6  -3  284.57    8.50
   3  -6  -3  291.77   10.40
  -3   6   3  280.87    9.40
  -3   6   3  278.67   17.80
  -3   6   3  289.37   11.90
  -3   6   3  284.67   13.20
   2  -6  -3  108.39    7.30
   2  -6  -3  116.09    6.90
   2  -6  -3  102.09    6.40
  -2   6   3  114.19    6.90
  -2   6   3   98.09    6.50
  -2   6   3  109.39    5.40
   1  -6  -3  728.43   20.70
   1  -6  -3  698.93   19.90
   1  -6  -3  721.33   26.50
   1  -6  -3  733.13   27.60
   1  -6  -3  718.93   31.20
  -1   6   3  755.42   25.00
  -1   6   3  700.63   24.30
   0  -6  -3  127.39    6.30
   0  -6  -3  103.69    7.50
   0  -6  -3  105.69    7.90
   0  -6  -3  125.79    7.90
   0   6   3  127.19    6.40
   0   6   3  123.29    6.30
  -1  -6  -3  133.59    7.60
  -1  -6  -3  129.69    8.20
  -1  -6  -3  146.49    7.30
  -1  -6  -3  118.79    7.00
   1   6   3  131.69    9.30
   1   6   3  147.49   10.40
  -2  -6  -3  781.32   26.60
  -2  -6  -3  786.92   29.30
  -2  -6  -3  777.02   25.30
   2   6   3  743.83   25.10
   2   6   3  751.12   27.70
  -3  -6  -3  101.59    8.90
  -3  -6  -3   90.39    8.10
  -3  -6  -3  107.29   10.10
   3   6   3   86.89    8.20
  -4  -6  -3   37.20    8.10
  -4  -6  -3   36.20    8.20
  -4  -6  -3   21.30    7.70
   4   6   3   29.60    7.10
  -5  -6  -3  366.96   27.20
  -5  -6  -3  346.17   23.80
   5   6   3  355.86   27.40
   5   6   3  360.86   20.00
   5   6   3  396.66   21.40
  -6  -6  -3   70.99    8.90
  -6  -6  -3   67.49    8.60
   6   6   3   49.70    7.10
   6   6   3   63.79    8.30
   6   6   3   45.50    7.10
   9  -7  -3   51.29   12.30
   9  -7  -3   47.70    9.70
  -9   7   3   34.60    7.90
  -9   7   3   40.60    8.50
   8  -7  -3    0.00    5.90
   8  -7  -3    0.00    4.50
  -8   7   3    0.00    5.20
  -8   7   3    6.70    6.10
   7  -7  -3  388.96   24.70
   7  -7  -3  407.66   17.50
  -7   7   3  398.06   23.90
  -7   7   3  388.56   21.70
  -7   7   3  395.26   21.20
   6  -7  -3   74.09    8.50
   6  -7  -3   89.49    8.00
  -6   7   3   85.69    7.90
  -6   7   3   64.49    7.00
  -6   7   3   91.79    6.00
  -6   7   3   73.59    6.50
  -6   7   3   89.99    5.80
   5  -7  -3  172.88   11.90
   5  -7  -3  190.08    9.50
  -5   7   3  184.58    9.40
  -5   7   3  209.18   10.60
  -5   7   3  204.08    9.90
  -5   7   3  195.48    9.40
  -5   7   3  182.08    9.90
   4  -7  -3  129.49    9.20
   4  -7  -3  124.19   10.10
  -4   7   3  121.09    8.20
  -4   7   3  138.39    6.40
  -4   7   3  129.79    6.10
  -4   7   3  135.89    7.90
  -4   7   3  127.19    8.60
   3  -7  -3  164.78    8.60
   3  -7  -3  155.38    8.70
  -3   7   3  160.78    7.20
  -3   7   3  154.88    7.50
  -3   7   3  148.69    7.80
  -3   7   3  143.89    8.40
  -3   7   3  163.18    8.30
   2  -7  -3  506.95   23.60
   2  -7  -3  513.75   20.60
   2  -7  -3  526.15   22.40
   2  -7  -3  494.55   31.90
   2  -7  -3  547.85   14.10
  -2   7   3  525.75   18.10
  -2   7   3  515.65   25.90
   1  -7  -3  561.54   29.60
   1  -7  -3  535.25   26.90
   1  -7  -3  569.34   23.00
   1  -7  -3  594.54   27.20
  -1   7   3  614.84   19.90
  -1   7   3  554.84   22.10
   0  -7  -3    5.00    6.50
   0  -7  -3   13.80    5.50
   0  -7  -3    0.00    4.90
   0  -7  -3    2.60    4.90
   0   7   3    0.00    3.10
   0   7   3    3.90    2.60
  -1  -7  -3  453.35   20.10
  -1  -7  -3  429.26   16.40
  -1  -7  -3  442.86   23.50
  -1  -7  -3  453.45   19.40
   1   7   3  467.65   20.80
   1   7   3  410.86   28.00
  -2  -7  -3  773.32   27.70
  -2  -7  -3  737.93   32.40
  -2  -7  -3  765.92   35.60
   2   7   3  751.92   42.30
   2   7   3  799.02   30.30
   2   7   3  776.02   38.70
   2   7   3  772.32   37.20
  -3  -7  -3  470.45   30.70
  -3  -7  -3  499.05   27.20
  -3  -7  -3  467.75   20.20
   3   7   3  502.55   21.40
   3   7   3  490.15   24.40
   3   7   3  521.25   26.20
  -4  -7  -3   37.80    9.70
  -4  -7  -3   37.90    8.60
  -4  -7  -3   13.50    8.50
   4   7   3   39.00    8.30
   4   7   3   28.00    5.50
   4   7   3   25.70    5.30
  -5  -7  -3    0.80    8.90
  -5  -7  -3   16.50   11.00
   5   7   3    7.70    6.00
   5   7   3    1.20    7.00
   5   7   3   13.20    7.30
  -9   8   3   20.00    8.00
  -9   8   3   23.30    6.60
   8  -8  -3  196.28   18.90
   8  -8  -3  200.38   18.80
  -8   8   3  177.18   13.70
  -8   8   3  195.28   17.20
   7  -8  -3   93.59    7.30
   7  -8  -3  108.29   10.10
  -7   8   3   91.29   11.20
  -7   8   3   96.79    8.80
  -7   8   3  102.59   10.70
   6  -8  -3  168.78   11.10
   6  -8  -3  157.38   12.40
  -6   8   3  164.88    9.10
  -6   8   3  186.88   12.80
  -6   8   3  152.58   11.20
  -6   8   3  173.38   13.50
  -6   8   3  167.48    9.90
   5  -8  -3  215.28   13.80
   5  -8  -3  241.18   16.00
  -5   8   3  251.77   14.50
  -5   8   3  223.08   12.70
  -5   8   3  243.08   13.20
  -5   8   3  246.18   11.40
   4  -8  -3  232.88   13.10
   4  -8  -3  230.48   11.20
  -4   8   3  228.28   12.30
  -4   8   3  236.68   13.90
  -4   8   3  229.18   12.70
  -4   8   3  217.68   13.30
  -4   8   3  204.18   13.40
   3  -8  -3  229.38   12.50
   3  -8  -3  226.88   13.80
  -3   8   3  238.48   10.90
  -3   8   3  219.18   11.30
  -3   8   3  229.18   15.20
  -3   8   3  209.38   11.90
   2  -8  -3  111.59    8.10
   2  -8  -3  112.89    9.20
   2  -8  -3  115.79    9.00
   2  -8  -3  100.39    8.40
  -2   8   3  121.99    7.20
  -2   8   3  125.09    8.00
  -2   8   3   97.49    7.70
  -2   8   3  119.89    8.00
   1  -8  -3   13.00    5.10
   1  -8  -3   20.80    6.30
   1  -8  -3   14.80    5.70
   1  -8  -3   15.20    5.00
  -1   8   3    9.30    3.50
  -1   8   3   18.00    6.40
  -1   8   3    7.80    4.20
  -1   8   3   20.00    5.00
   0  -8  -3  857.31   34.70
   0  -8  -3  839.82   30.90
   0  -8  -3  892.11   33.80
   0  -8  -3  821.92   31.90
   0   8   3  918.01   46.00
   0   8   3  853.31   56.89
   0   8   3  919.91   32.50
   0   8   3  928.21   31.70
  -1  -8  -3  195.78   13.60
  -1  -8  -3  238.98   14.20
  -1  -8  -3  222.98   11.80
  -1  -8  -3  197.98   10.80
   1   8   3  213.98   13.50
   1   8   3  237.38   14.90
   1   8   3  219.18   13.40
   1   8   3  211.18   15.20
  -2  -8  -3  195.78   11.80
  -2  -8  -3  209.38   15.00
  -2  -8  -3  186.58   12.50
   2   8   3  169.18   14.30
   2   8   3  184.08   13.30
   2   8   3  190.98   11.00
  -3  -8  -3   77.99   10.80
  -3  -8  -3   82.19   11.70
  -3  -8  -3   64.29   11.20
   3   8   3   72.19    9.70
   3   8   3   70.09    8.50
   3   8   3   61.69    9.10
  -4  -8  -3   15.10   10.70
  -4  -8  -3    7.20    9.20
  -4  -8  -3   11.20    9.90
   4   8   3   13.10    6.00
   4   8   3   10.70    5.80
   4   8   3    3.10    4.90
   7  -9  -3  286.37   21.20
   7  -9  -3  295.57   21.60
  -7   9   3  280.97   21.00
   6  -9  -3  411.46   27.60
   6  -9  -3  416.86   25.10
  -6   9   3  379.26   25.90
  -6   9   3  416.56   24.00
   5  -9  -3    0.00    8.40
   5  -9  -3    7.60    6.70
  -5   9   3    3.70    4.60
  -5   9   3    9.20    4.80
  -5   9   3    3.80    4.50
   4  -9  -3  198.78   13.20
   4  -9  -3  176.68   14.40
  -4   9   3  211.48   12.10
  -4   9   3  202.68   13.70
  -4   9   3  236.08   12.30
   3  -9  -3    0.60    5.40
   3  -9  -3    9.20    6.80
   3  -9  -3    0.00    4.50
   3  -9  -3    0.00    7.50
  -3   9   3    2.70    3.80
  -3   9   3    0.00    2.90
  -3   9   3    6.60    3.20
   2  -9  -3    4.50    4.80
   2  -9  -3    5.20    6.10
   2  -9  -3    4.90    5.20
   2  -9  -3   15.80    5.20
  -2   9   3   13.90    4.30
  -2   9   3    8.00    3.10
  -2   9   3    3.30    3.90
   1  -9  -3  169.98   11.00
   1  -9  -3  147.69   11.40
   1  -9  -3  151.38   13.30
   1  -9  -3  193.88   14.30
  -1   9   3  164.98   10.60
  -1   9   3  180.08   13.20
  -1   9   3  163.38   12.10
  -1   9   3  163.38   13.90
   0  -9  -3   81.09    8.80
   0  -9  -3   74.99    9.50
   0  -9  -3   65.79    8.40
   0  -9  -3   83.09   10.60
   0   9   3   93.89    9.80
   0   9   3  101.79    9.70
   0   9   3   80.29    8.60
   0   9   3   78.09    9.40
  -1  -9  -3    3.70    6.60
  -1  -9  -3    8.20    6.60
  -1  -9  -3   11.60    9.40
  -1  -9  -3   28.30   10.30
   1   9   3    4.80    4.40
   1   9   3   14.80    7.50
   1   9   3   11.90    6.50
  -2  -9  -3  403.96   28.00
  -2  -9  -3  399.76   20.60
  -2  -9  -3  387.66   23.00
   2   9   3  428.66   30.20
   2   9   3  436.86   38.60
   2   9   3  421.66   31.20
   6 -10  -3    3.60    9.00
   6 -10  -3    6.00   10.70
   5 -10  -3  126.99   14.10
   5 -10  -3  171.38   14.60
  -5  10   3  145.99   11.30
  -5  10   3  151.58   11.60
   4 -10  -3   55.49    9.70
   4 -10  -3   36.50    9.60
   4 -10  -3   49.60   10.90
   4 -10  -3   45.20    7.30
  -4  10   3   49.20    8.70
  -4  10   3   31.90    6.60
  -4  10   3   40.40    6.60
   3 -10  -3  100.49   11.10
   3 -10  -3  145.99   14.80
   3 -10  -3  101.09   13.10
   3 -10  -3  120.99   11.90
  -3  10   3  159.98   13.80
  -3  10   3  146.19   13.00
  -3  10   3  136.69   13.90
   2 -10  -3  207.08   16.70
   2 -10  -3  256.57   19.20
   2 -10  -3  244.38   15.40
   2 -10  -3  208.58   14.30
  -2  10   3  261.87   20.70
  -2  10   3  291.87   18.30
  -2  10   3  265.17   20.30
   1 -10  -3   17.80    7.80
   1 -10  -3   12.20    7.30
   1 -10  -3    4.00    7.00
   1 -10  -3   13.30    6.30
  -1  10   3   14.60    7.80
  -1  10   3   18.70    7.90
   0 -10  -3   87.99   12.50
   0 -10  -3   62.99    9.40
   0 -10  -3   91.49   13.70
   0 -10  -3  110.99   14.40
   0  10   3   76.29   11.40
   0  10   3   68.49    9.80
   1  12  -4  186.08   16.70
   1  12  -4  190.68   14.80
  -1 -12   4  195.08   17.20
   0  12  -4  173.78   13.20
   0  12  -4  185.48   16.00
   0 -12   4  186.98   17.30
  -1  12  -4   98.69   11.90
  -1  12  -4   89.19   11.10
   1 -12   4  110.69   11.40
  -2  12  -4   36.80    9.30
  -2  12  -4   32.90    8.50
   2 -12   4   56.79    8.20
  -3  12  -4    0.00    6.80
  -3  12  -4   23.90    7.80
   3 -12   4   12.80    9.20
  -4  12  -4  104.79   12.40
  -4  12  -4  115.29   11.90
  -4  12  -4  102.79   12.30
  -4  12  -4  118.89   12.40
   4 -12   4   99.19   10.90
   3  11  -4    0.00    7.80
   3  11  -4   32.30    7.90
  -3 -11   4   17.70    7.50
   2  11  -4  422.76   21.90
   2  11  -4  393.66   22.20
  -2 -11   4  417.56   29.20
   1  11  -4    8.00    5.50
   1  11  -4   21.20    6.20
  -1 -11   4   26.60   11.10
   0  11  -4   17.90    6.70
   0  11  -4   30.10    5.90
   0 -11   4   29.40    9.30
  -1  11  -4   86.69    7.80
  -1  11  -4   81.69    7.70
   1 -11   4   91.29    8.90
  -2  11  -4   20.20    6.70
  -2  11  -4   18.70    6.40
   2 -11   4   14.30    6.80
  -3  11  -4   88.99    9.40
  -3  11  -4   79.59    9.50
   3 -11   4   76.39    8.60
   3 -11   4   75.79    8.10
  -4  11  -4  419.46   25.70
  -4  11  -4  366.56   26.10
  -4  11  -4  390.06   21.00
  -4  11  -4  385.16   23.30
   4 -11   4  373.86   25.50
   4 -11   4  309.57   20.40
  -5  11  -4   21.80    9.00
  -5  11  -4    6.90    4.60
  -5  11  -4    6.90    4.80
   5 -11   4    5.30    6.20
   5 -11   4   14.30    6.10
  -6  11  -4  169.98   14.90
   6 -11   4  179.88   17.30
   6 -11   4  158.98   12.20
   5  10  -4   73.29    8.90
   5  10  -4   58.39    8.70
   5  10  -4   67.69   10.40
   4  10  -4   17.40    5.30
   4  10  -4   22.10    6.20
   4  10  -4    3.30    7.00
  -4 -10   4    8.60    9.50
   3  10  -4  444.66   22.40
   3  10  -4  453.85   32.70
   3  10  -4  432.96   22.80
  -3 -10   4  466.15   36.90
  -3 -10   4  437.96   24.30
   2  10  -4   56.49    7.00
   2  10  -4   46.30    5.90
   2  10  -4   43.10    6.20
  -2 -10   4   34.00    5.10
  -2 -10   4   39.70    5.50
  -2 -10   4   55.49    8.60
   1  10  -4    1.20    4.90
   1  10  -4    8.90    6.20
   1  10  -4    0.00    3.00
  -1 -10   4   11.10    5.20
  -1 -10   4    3.80    5.90
  -1 -10   4    2.40    5.20
  -1 -10   4    0.60    7.30
   0  10  -4  322.67   14.50
   0  10  -4  328.47   17.50
   0 -10   4  339.67   13.30
   0 -10   4  332.37   14.70
   0 -10   4  332.97   13.40
   0 -10   4  326.07   19.90
  -1  10  -4   16.50    4.70
  -1  10  -4   11.40    4.90
   1 -10   4    9.70    3.60
   1 -10   4   17.70    5.50
   1 -10   4    7.80    3.10
   1 -10   4   15.20    3.30
  -2  10  -4   71.19    7.70
  -2  10  -4   88.09    7.00
   2 -10   4  100.79   10.20
   2 -10   4   84.29    7.60
   2 -10   4   72.79    5.80
   2 -10   4   75.59    6.70
  -3  10  -4   64.89    6.60
  -3  10  -4   61.29    6.30
  -3  10  -4   56.99    6.40
  -3  10  -4   62.69    6.10
   3 -10   4   54.99    6.40
   3 -10   4   60.39    7.40
  -4  10  -4   64.59    6.60
  -4  10  -4   76.59    7.40
  -4  10  -4   64.09    7.10
  -4  10  -4   68.19    6.70
   4 -10   4   60.69    6.20
   4 -10   4   50.59    7.50
  -5  10  -4  142.89   12.60
  -5  10  -4  183.28   10.40
  -5  10  -4  174.08   10.60
  -5  10  -4  173.38   10.60
  -5  10  -4  161.18   11.00
   5 -10   4  135.49   11.50
   5 -10   4  164.98   14.10
  -6  10  -4   22.00    5.50
   6 -10   4   25.30    8.80
   6 -10   4   30.40    6.20
  -7  10  -4    6.50    8.40
   7 -10   4   18.20    6.80
   7 -10   4    3.20    6.20
   6   9  -4    2.70    5.50
   6   9  -4    7.90    7.00
   6   9  -4    8.50    8.10
   5   9  -4   72.39    9.00
   5   9  -4   80.89    9.50
   5   9  -4   73.09    8.10
  -5  -9   4   50.09    7.90
  -5  -9   4   74.29    9.30
   4   9  -4   84.09    8.70
   4   9  -4   94.79    8.90
   4   9  -4   90.29    8.80
  -4  -9   4   94.29   10.20
  -4  -9   4   81.19    8.10
  -4  -9   4   80.59    7.20
  -4  -9   4   79.79    6.80
   3   9  -4  566.94   24.60
   3   9  -4  583.34   23.20
   3   9  -4  541.05   22.00
  -3  -9   4  534.55   32.30
  -3  -9   4  539.15   36.50
  -3  -9   4  511.55   31.30
  -3  -9   4  573.54   32.90
  -3  -9   4  580.04   28.20
   2   9  -4  211.88   11.50
   2   9  -4  198.18   13.10
   2   9  -4  213.08   11.80
  -2  -9   4  207.68   10.20
  -2  -9   4  198.58   12.60
  -2  -9   4  178.78   11.30
  -2  -9   4  196.38   12.00
   1   9  -4  151.28    9.10
   1   9  -4  157.68    7.80
   1   9  -4  139.49    8.20
  -1  -9   4  140.39    8.40
  -1  -9   4  135.89    7.20
  -1  -9   4  129.59    7.80
  -1  -9   4  134.29    8.20
   0   9  -4   11.90    3.40
   0   9  -4   15.20    3.40
   0   9  -4   15.10    2.50
   0  -9   4   19.70    4.80
   0  -9   4   13.50    4.10
   0  -9   4   14.00    4.50
   0  -9   4   18.90    4.10
  -1   9  -4  296.97   12.90
  -1   9  -4  285.37   10.70
  -1   9  -4  298.17   12.50
   1  -9   4  277.87   13.70
   1  -9   4  300.27   14.70
   1  -9   4  280.57   12.50
   1  -9   4  295.57   13.40
  -2   9  -4  503.05   19.00
  -2   9  -4  557.74   19.70
   2  -9   4  523.65   19.70
   2  -9   4  516.35   23.40
  -3   9  -4  315.47   15.10
  -3   9  -4  320.97   14.20
  -3   9  -4  318.87   13.20
  -3   9  -4  325.27   13.30
   3  -9   4  294.57   14.80
   3  -9   4  325.77   14.90
  -4   9  -4  197.48   11.90
  -4   9  -4  207.18   10.50
  -4   9  -4  216.58   11.30
  -4   9  -4  194.88   10.20
  -4   9  -4  194.08   10.40
   4  -9   4  200.38   14.10
   4  -9   4  186.48   11.60
  -5   9  -4  560.74   23.70
  -5   9  -4  570.24   24.90
  -5   9  -4  550.34   26.20
  -5   9  -4  528.05   21.00
  -5   9  -4  568.24   23.90
   5  -9   4  562.94   27.00
   5  -9   4  551.74   29.60
  -6   9  -4  150.68   13.00
   6  -9   4  133.59   10.70
   6  -9   4  145.39    8.40
  -7   9  -4  555.44   28.30
   7  -9   4  527.15   22.30
   7  -9   4  537.75   26.00
  -8   9  -4    5.60    6.90
   8  -9   4    0.00   10.10
   8  -9   4    6.00    7.60
   7   8  -4    4.20    5.40
   7   8  -4    1.60    6.70
   7   8  -4    0.00    4.90
  -7  -8   4    9.60    8.40
  -7  -8   4    4.30    7.60
   6   8  -4  102.69   11.00
   6   8  -4   77.09    7.80
   6   8  -4   84.89    9.00
  -6  -8   4   81.39    8.10
  -6  -8   4   98.79    9.50
  -6  -8   4   80.19    7.40
   5   8  -4  381.86   18.80
   5   8  -4  387.36   18.80
   5   8  -4  372.86   18.50
  -5  -8   4  358.96   23.90
  -5  -8   4  361.96   20.30
  -5  -8   4  395.06   22.20
   4   8  -4   22.90    5.40
   4   8  -4    7.70    3.30
   4   8  -4    8.10    4.30
  -4  -8   4   17.80    5.00
  -4  -8   4    1.80    4.20
  -4  -8   4   10.40    4.60
  -4  -8   4   12.90    4.50
   3   8  -4 1091.59   31.80
   3   8  -4 1157.68   49.80
   3   8  -4 1119.49   35.50
  -3  -8   4 1153.38   42.50
  -3  -8   4 1115.09   52.39
  -3  -8   4 1123.49   40.90
  -3  -8   4 1157.58   57.09
  -3  -8   4 1177.88   59.09
   2   8  -4  189.88    8.10
   2   8  -4  187.38    9.80
   2   8  -4  187.18    9.60
  -2  -8   4  181.88   11.00
  -2  -8   4  193.98   11.00
  -2  -8   4  178.18   10.90
  -2  -8   4  178.58    8.70
   1   8  -4   67.69    5.60
   1   8  -4   49.90    5.70
   1   8  -4   70.39    6.10
   1   8  -4   69.59    4.40
  -1  -8   4   47.20    5.40
  -1  -8   4   60.49    5.60
  -1  -8   4   75.69    5.90
  -1  -8   4   74.19    7.20
  -1  -8   4   62.59    5.60
   0   8  -4  356.76   13.20
   0   8  -4  349.37   12.60
   0   8  -4  332.07   16.30
   0   8  -4  339.47   12.70
   0  -8   4  330.67   18.60
   0  -8   4  340.47   17.60
   0  -8   4  332.37   17.40
   0  -8   4  341.17   18.80
   0  -8   4  353.76   14.10
  -1   8  -4 1369.36   35.90
  -1   8  -4 1360.06   30.60
  -1   8  -4 1329.07   32.60
   1  -8   4 1399.46   37.50
   1  -8   4 1401.86   58.89
   1  -8   4 1368.96   60.49
   1  -8   4 1438.16   58.19
  -2   8  -4  302.57   10.00
  -2   8  -4  304.47   10.20
   2  -8   4  275.27   12.60
   2  -8   4  331.77   13.90
  -3   8  -4  479.35   14.40
  -3   8  -4  496.75   16.10
  -3   8  -4  494.05   14.90
  -3   8  -4  504.05   17.90
   3  -8   4  495.35   19.70
   3  -8   4  489.15   26.40
  -4   8  -4  441.26   15.60
  -4   8  -4  422.26   13.80
  -4   8  -4  415.76   17.60
  -4   8  -4  444.06   13.10
  -4   8  -4  425.96   11.60
   4  -8   4  411.66   15.60
   4  -8   4  438.46   16.80
  -5   8  -4  161.68    8.60
  -5   8  -4  161.58    8.60
  -5   8  -4  148.29   10.40
  -5   8  -4  166.68    7.30
  -5   8  -4  163.88    7.80
   5  -8   4  161.58   11.10
   5  -8   4  150.28    8.80
  -6   8  -4   49.99    5.10
  -6   8  -4   53.39    4.60
  -6   8  -4   49.90    5.50
  -6   8  -4   54.49    5.40
  -6   8  -4   38.10    5.50
   6  -8   4   52.89    6.20
   6  -8   4   51.69    8.50
  -7   8  -4  230.58   15.60
   7  -8   4  283.97   15.80
  -8   8  -4  100.89   11.20
   8  -8   4  115.19   11.10
   8   7  -4   13.40    7.60
   8   7  -4    2.90    7.50
   8   7  -4    4.00    9.60
   7   7  -4   10.20    4.50
   7   7  -4   11.50    5.50
   7   7  -4    8.20    4.50
  -7  -7   4    5.60    6.00
   6   7  -4  830.52   36.20
   6   7  -4  865.21   33.10
   6   7  -4  837.02   33.40
  -6  -7   4  835.72   51.69
  -6  -7   4  832.92   42.10
  -6  -7   4  841.82   51.59
   5   7  -4    2.00    4.20
   5   7  -4    8.70    4.20
   5   7  -4    3.80    4.90
  -5  -7   4    4.90    3.40
  -5  -7   4    4.30    3.10
  -5  -7   4    1.60    3.10
   4   7  -4  341.37   12.80
   4   7  -4  359.66   12.10
   4   7  -4  355.56   12.50
  -4  -7   4  348.07   15.20
  -4  -7   4  365.56   14.20
  -4  -7   4  329.37   17.00
  -4  -7   4  332.37   19.10
  -4  -7   4  353.06   14.80
   3   7  -4  423.86   14.20
   3   7  -4  457.35   16.00
   3   7  -4  423.26   13.70
  -3  -7   4  441.46   17.90
  -3  -7   4  422.86   15.80
  -3  -7   4  442.46   29.00
  -3  -7   4  431.06   15.10
  -3  -7   4  450.75   18.60
  -3  -7   4  451.45   18.40
   2   7  -4  729.03   22.60
   2   7  -4  745.43   23.10
   2   7  -4  722.23   20.80
   2   7  -4  738.53   34.20
  -2  -7   4  696.73   46.10
  -2  -7   4  762.42   52.69
  -2  -7   4  722.83   42.50
  -2  -7   4  762.22   23.00
  -2  -7   4  746.13   32.30
  -2  -7   4  727.43   31.70
   1   7  -4   37.00    2.90
   1   7  -4   29.30    3.40
   1   7  -4   32.60    2.70
   1   7  -4   34.10    3.70
  -1  -7   4   27.20    3.30
  -1  -7   4   28.50    3.40
  -1  -7   4   29.10    3.30
  -1  -7   4   32.10    4.90
  -1  -7   4   29.90    4.00
   0   7  -4  344.37   11.00
   0   7  -4  340.07   11.60
   0   7  -4  335.17   16.70
   0   7  -4  362.06   12.70
   0  -7   4  364.56   10.70
   0  -7   4  338.57   14.80
   0  -7   4  355.36   14.50
   0  -7   4  379.26   13.50
   0  -7   4  358.76   11.80
  -1   7  -4   96.49    6.10
  -1   7  -4  105.99    6.10
  -1   7  -4  107.99    3.60
   1  -7   4  103.29    5.20
   1  -7   4  105.39    5.70
   1  -7   4   97.29    3.90
  -2   7  -4  133.19    6.40
  -2   7  -4  151.28    5.90
  -2   7  -4  149.59    5.70
  -2   7  -4  132.69    6.40
   2  -7   4  143.29    8.10
   2  -7   4  125.79    6.80
  -3   7  -4   86.79    5.70
  -3   7  -4   86.79    5.50
  -3   7  -4   82.09    4.90
  -3   7  -4   98.39    5.10
  -3   7  -4  101.69    5.50
   3  -7   4   90.39    6.60
   3  -7   4   87.79    5.40
  -4   7  -4   64.79    5.00
  -4   7  -4   52.99    5.00
  -4   7  -4   70.89    5.30
  -4   7  -4   75.69    5.50
  -4   7  -4   70.69    4.80
   4  -7   4   44.00    5.80
   4  -7   4   64.09    5.50
   4  -7   4   44.20    6.20
   4  -7   4   59.69    4.50
  -5   7  -4  109.99    5.40
  -5   7  -4  114.59    6.60
  -5   7  -4  115.49    7.20
  -5   7  -4  107.99    5.40
  -5   7  -4  103.69    8.50
   5  -7   4  102.09    9.20
  -6   7  -4  217.18   10.40
  -6   7  -4  195.18   10.30
  -6   7  -4  199.58   10.50
  -6   7  -4  198.28   11.80
  -6   7  -4  231.58   10.60
   6  -7   4  208.08   12.80
  -7   7  -4   65.99    8.20
   7  -7   4   67.79    6.20
  -8   7  -4  254.27   18.80
   8  -7   4  230.78   14.90
  -9   7  -4    6.70    6.20
   9  -7   4   27.10   10.40
   8   6  -4   19.60    6.70
   8   6  -4   34.90   10.50
   8   6  -4   27.70    7.20
  -8  -6   4   41.70    7.30
  -8  -6   4   22.20    8.60
   7   6  -4 1737.53   60.99
   7   6  -4 1739.63   59.39
   7   6  -4 1747.33   58.59
  -7  -6   4 1692.83   96.99
   6   6  -4  204.38   10.00
   6   6  -4  192.78   10.60
   6   6  -4  213.08    9.60
  -6  -6   4  208.08   10.00
  -6  -6   4  190.18    9.50
  -6  -6   4  217.68   10.10
   5   6  -4    0.00    2.90
   5   6  -4    4.50    3.00
   5   6  -4    2.90    3.50
  -5  -6   4    1.60    1.50
  -5  -6   4    4.40    4.50
  -5  -6   4    7.30    4.10
  -5  -6   4    6.70    2.90
   4   6  -4  917.31   21.50
   4   6  -4  893.31   26.70
   4   6  -4  909.31   24.70
  -4  -6   4  907.11   56.49
  -4  -6   4  904.61   22.80
  -4  -6   4  890.81   26.20
  -4  -6   4  893.61   26.70
  -4  -6   4  911.61   38.60
  -4  -6   4  895.41   21.80
   3   6  -4   50.29    3.80
   3   6  -4   58.99    4.60
   3   6  -4   61.39    5.60
   3   6  -4   44.40    4.10
   3   6  -4   55.19    4.50
   3   6  -4   57.59    4.20
  -3  -6   4   57.79    4.50
  -3  -6   4   50.29    4.20
  -3  -6   4   51.79    4.40
  -3  -6   4   49.00    5.10
  -3  -6   4   48.40    3.60
   2   6  -4  327.07   10.90
   2   6  -4  326.67   11.50
   2   6  -4  325.27   11.50
   2   6  -4  332.67   14.00
  -2  -6   4  323.57   13.40
  -2  -6   4  332.87   15.70
  -2  -6   4  329.17   15.10
  -2  -6   4  323.97   10.00
  -2  -6   4  340.87   16.90
   1   6  -4   66.79    3.70
   1   6  -4   62.69    4.20
   1   6  -4   67.59    3.00
   1   6  -4   71.79    4.10
  -1  -6   4   54.19    3.30
  -1  -6   4   60.09    4.70
  -1  -6   4   62.29    3.40
  -1  -6   4   65.99    3.70
  -1  -6   4   53.79    4.20
   0   6  -4  791.52   26.00
   0   6  -4  793.32   17.60
   0   6  -4  781.92   38.30
   0   6  -4  814.52   18.10
   0  -6   4  813.32   43.30
   0  -6   4  843.52   22.80
   0  -6   4  853.81   27.20
   0  -6   4  806.02   19.50
   0  -6   4  799.42   65.19
   0  -6   4  829.22   23.50
  -1   6  -4 1478.55   50.29
  -1   6  -4 1513.35   43.40
  -1   6  -4 1506.75   46.20
   1  -6   4 1582.64   39.50
   1  -6   4 1607.34   51.49
   1  -6   4 1564.74   47.00
   1  -6   4 1587.34   52.59
   1  -6   4 1547.75   55.29
  -2   6  -4    7.60    2.60
  -2   6  -4    7.40    1.80
  -2   6  -4   11.90    2.90
  -2   6  -4    5.00    1.80
   2  -6   4    3.40    2.20
   2  -6   4    8.10    2.30
   2  -6   4    6.80    2.30
   2  -6   4    4.40    2.40
  -3   6  -4    3.00    1.90
  -3   6  -4    0.50    1.70
  -3   6  -4    6.00    1.90
  -3   6  -4    3.90    2.80
  -3   6  -4    3.90    2.00
   3  -6   4    0.00    1.80
   3  -6   4    0.00    2.60
   3  -6   4    2.10    2.10
  -4   6  -4 2314.97   89.39
  -4   6  -4 2292.77   58.59
  -4   6  -4 2309.67   76.69
  -4   6  -4 2293.57   92.29
  -4   6  -4 2294.97   55.99
   4  -6   4 2375.96  119.39
   4  -6   4 2386.36  115.69
   4  -6   4 2376.06   89.99
  -5   6  -4   79.29    4.50
  -5   6  -4   76.99    5.50
  -5   6  -4   78.69    4.00
  -5   6  -4   84.49    4.80
  -5   6  -4   71.69    4.30
   5  -6   4   60.49    5.50
   5  -6   4   64.49    4.40
   5  -6   4   62.79    5.20
   5  -6   4   81.69    5.10
  -6   6  -4   21.40    5.00
  -6   6  -4   18.30    2.50
  -6   6  -4   13.30    2.90
   6  -6   4   10.90    3.80
  -7   6  -4  352.96   13.60
   7  -6   4  384.76   17.30
  -8   6  -4   53.69    7.40
   8  -6   4   66.49    7.50
  -9   6  -4  347.87   24.10
   9  -6   4  339.77   20.70
   9   5  -4    3.20    5.40
  -9  -5   4    3.60    4.90
  -9  -5   4    7.00    8.20
   8   5  -4  512.65   28.80
   8   5  -4  451.65   22.70
   8   5  -4  452.15   21.90
  -8  -5   4  503.45   26.20
  -8  -5   4  496.55   22.80
   7   5  -4  444.06   18.20
   7   5  -4  454.35   20.00
   7   5  -4  383.16   17.40
  -7  -5   4  452.15   17.70
   6   5  -4  210.38    9.70
   6   5  -4  200.88    8.30
   6   5  -4  203.08    8.90
  -6  -5   4  213.98    9.30
   5   5  -4   94.29    6.20
   5   5  -4   80.59    6.20
   5   5  -4   92.19    6.80
  -5  -5   4   88.89    4.60
  -5  -5   4   93.09    6.30
  -5  -5   4   85.39    4.60
  -5  -5   4   89.59    5.00
  -5  -5   4   93.59    5.30
   4   5  -4  171.38    8.00
   4   5  -4  179.38   11.00
   4   5  -4  157.38    6.60
   4   5  -4  182.58    7.20
   4   5  -4  183.58    9.10
   4   5  -4  168.98    7.10
  -4  -5   4  172.48    7.70
  -4  -5   4  179.88    7.80
  -4  -5   4  169.48    6.00
  -4  -5   4  181.28    6.50
  -4  -5   4  168.78    5.40
   3   5  -4   30.70    3.10
   3   5  -4   25.40    2.50
   3   5  -4   32.70    2.70
   3   5  -4   27.10    3.00
   3   5  -4   26.90    3.70
   3   5  -4   32.90    3.00
  -3  -5   4   28.30    3.10
  -3  -5   4   29.30    2.40
  -3  -5   4   23.30    2.10
  -3  -5   4   30.30    4.50
  -3  -5   4   29.80    3.90
  -3  -5   4   27.10    2.60
   2   5  -4  181.28    5.60
   2   5  -4  173.28    8.80
   2   5  -4  178.58    4.80
   2   5  -4  185.58    7.30
   2   5  -4  173.58    5.10
   2   5  -4  177.58    6.40
   2   5  -4  166.28    6.80
  -2  -5   4  176.98   10.70
  -2  -5   4  183.58    6.30
  -2  -5   4  161.58    4.70
  -2  -5   4  171.38    5.70
  -2  -5   4  181.18    5.40
   1   5  -4   69.79    3.40
   1   5  -4   65.19    4.20
   1   5  -4   62.59    2.30
   1   5  -4   66.79    4.70
   1   5  -4   56.99    4.20
  -1  -5   4   56.29    2.80
  -1  -5   4   59.79    3.50
  -1  -5   4   58.89    2.70
  -1  -5   4   63.19    4.00
  -1  -5   4   57.59    3.30
  -1  -5   4   61.19    4.10
  -1  -5   4   53.79    2.70
   0   5  -4  191.58    5.60
   0   5  -4  176.58   10.20
   0   5  -4  180.28    6.40
   0   5  -4  187.68    6.60
   0  -5   4  183.48    4.70
   0  -5   4  193.98    5.90
   0  -5   4  177.48    5.60
   0  -5   4  188.88    7.90
   0  -5   4  181.48    5.00
   0  -5   4  195.38    9.80
   0  -5   4  177.28   10.20
   0  -5   4  184.48    9.40
  -1   5  -4 2038.90   46.80
  -1   5  -4 2028.80   82.19
  -1   5  -4 2078.39   57.99
  -1   5  -4 2000.20   47.70
  -1   5  -4 2044.20   58.49
   1  -5   4 2131.59   64.59
   1  -5   4 2219.68   60.09
   1  -5   4 2087.29   42.50
   1  -5   4 2143.19   84.99
   1  -5   4 2116.39   75.59
   1  -5   4 2170.48   71.49
  -2   5  -4  586.04   15.10
  -2   5  -4  592.24   15.00
  -2   5  -4  604.64   20.30
  -2   5  -4  553.74   21.20
  -2   5  -4  579.74   19.70
  -2   5  -4  573.74   17.90
   2  -5   4  556.14   22.40
   2  -5   4  606.54   21.50
   2  -5   4  583.34   20.50
   2  -5   4  576.84   22.30
   2  -5   4  551.14   22.40
   2  -5   4  563.74   34.10
   2  -5   4  581.14   15.40
  -3   5  -4 1120.69   30.60
  -3   5  -4 1151.58   23.20
  -3   5  -4 1140.79   29.50
  -3   5  -4 1130.59   28.60
  -3   5  -4 1155.08   22.60
   3  -5   4 1169.88   62.89
   3  -5   4 1179.18   24.50
   3  -5   4 1232.18   39.90
   3  -5   4 1204.98   39.00
  -4   5  -4    9.70    1.90
  -4   5  -4    8.40    1.80
  -4   5  -4    9.00    3.60
  -4   5  -4    5.40    2.10
  -4   5  -4   11.50    2.60
   4  -5   4    2.80    3.80
   4  -5   4    7.10    2.70
   4  -5   4    4.80    2.00
   4  -5   4    3.20    2.60
   4  -5   4    6.00    2.50
   4  -5   4    4.90    1.60
  -5   5  -4   10.70    2.20
  -5   5  -4    7.20    2.50
  -5   5  -4    8.30    2.20
  -5   5  -4    5.80    3.90
  -5   5  -4   10.10    2.30
   5  -5   4   10.90    2.20
   5  -5   4    4.30    2.60
   5  -5   4    2.20    2.30
   5  -5   4    4.80    3.10
  -6   5  -4 2427.86   83.79
  -6   5  -4 2416.36   57.09
  -6   5  -4 2428.26   82.79
   6  -5   4 2464.45  146.19
   6  -5   4 2451.05   48.90
  -7   5  -4    8.60    4.00
  -7   5  -4    2.60    4.00
   7  -5   4   10.20    3.80
   7  -5   4    2.30    5.50
  -8   5  -4   56.19    8.10
   8  -5   4   50.39    6.20
  -9   5  -4  379.66   28.50
   9  -5   4  400.06   23.30
   9   4  -4  341.37   20.40
  -9  -4   4  352.76   21.70
  -9  -4   4  365.06   23.20
   8   4  -4  187.58   13.60
   8   4  -4  180.28   13.80
   8   4  -4  188.98   14.40
  -8  -4   4  221.48   12.80
  -8  -4   4  197.88   11.90
   7   4  -4  622.44   27.10
   7   4  -4  645.04   18.00
   7   4  -4  642.14   25.40
  -7  -4   4  644.24   22.50
   6   4  -4    6.10    3.30
   6   4  -4    8.00    3.50
   6   4  -4    5.20    4.80
  -6  -4   4    2.60    2.70
   5   4  -4  637.54   17.40
   5   4  -4  643.54   17.00
   5   4  -4  661.73   30.50
  -5  -4   4  611.84   17.60
  -5  -4   4  643.24   23.20
   4   4  -4  764.12   16.20
   4   4  -4  758.32   16.00
   4   4  -4  810.62   17.80
   4   4  -4  842.62   20.20
   4   4  -4  771.92   25.90
   4   4  -4  775.02   27.00
  -4  -4   4  726.53   50.09
  -4  -4   4  756.52   32.20
  -4  -4   4  767.82   12.30
  -4  -4   4  739.63   43.40
  -4  -4   4  789.32   12.90
  -4  -4   4  755.42   14.50
   3   4  -4  333.87   12.20
   3   4  -4  348.97   11.30
   3   4  -4  364.96    9.40
   3   4  -4  351.56    9.40
   3   4  -4  347.87   11.40
   3   4  -4  345.67   15.70
   3   4  -4  369.26   10.30
  -3  -4   4  349.37   17.50
  -3  -4   4  341.37    8.70
  -3  -4   4  347.67   19.40
  -3  -4   4  346.77   10.80
  -3  -4   4  329.67   14.20
  -3  -4   4  326.07    7.30
  -3  -4   4  357.26    8.50
  -3  -4   4  356.26    9.70
   2   4  -4 2150.68   64.39
   2   4  -4 2029.70   63.69
   2   4  -4 2161.78   72.09
   2   4  -4 2051.69   67.69
   2   4  -4 2155.18   46.70
   2   4  -4 2161.28   50.19
   2   4  -4 2136.89   69.99
  -2  -4   4 2146.39   65.49
  -2  -4   4 2130.49   49.80
  -2  -4   4 2138.29   61.89
  -2  -4   4 2228.18   67.59
  -2  -4   4 2239.28   65.39
  -2  -4   4 2129.89   49.60
  -2  -4   4 2170.38   64.99
   1   4  -4   95.09    4.40
   1   4  -4   96.09    4.80
   1   4  -4  113.09    4.10
   1   4  -4   94.79    2.90
   1   4  -4   97.29    4.10
  -1  -4   4   91.39    4.60
  -1  -4   4   92.39    4.90
  -1  -4   4   94.59    2.70
  -1  -4   4   87.29    5.10
  -1  -4   4   94.79    2.90
  -1  -4   4   91.19    3.80
  -1  -4   4   95.29    2.80
   0   4  -4 1461.25   28.40
   0   4  -4 1510.85   53.49
   0   4  -4 1469.95   54.29
   0   4  -4 1516.45   29.00
   0   4  -4 1487.55   28.20
   0   4  -4 1460.85   52.79
   0  -4   4 1541.95   53.29
   0  -4   4 1556.24   39.70
   0  -4   4 1499.25   51.29
   0  -4   4 1520.55   34.20
   0  -4   4 1499.75   42.50
   0  -4   4 1506.15   53.99
  -1   4  -4  610.84   17.60
  -1   4  -4  607.94   18.40
  -1   4  -4  598.54   18.60
  -1   4  -4  602.34   18.50
  -1   4  -4  605.04   18.10
   1  -4   4  608.34   18.10
   1  -4   4  595.54   19.90
   1  -4   4  595.74   24.00
   1  -4   4  616.24   19.70
   1  -4   4  642.04   20.90
  -2   4  -4  409.36   10.10
  -2   4  -4  397.06    9.40
  -2   4  -4  382.46   16.10
  -2   4  -4  399.06    8.20
  -2   4  -4  415.76   12.00
  -2   4  -4  395.46    9.80
   2  -4   4  375.86   16.10
   2  -4   4  394.66   14.10
   2  -4   4  385.86    9.90
   2  -4   4  415.66   12.30
   2  -4   4  400.56   12.60
   2  -4   4  411.06   12.90
  -3   4  -4  192.58    5.50
  -3   4  -4  202.98    5.60
  -3   4  -4  193.98    8.80
  -3   4  -4  182.58    6.90
  -3   4  -4  203.88    5.00
  -3   4  -4  197.88    6.20
   3  -4   4  191.98    8.00
   3  -4   4  197.68    4.90
   3  -4   4  194.78    6.70
   3  -4   4  193.88    7.80
   3  -4   4  195.88    5.90
   3  -4   4  187.68    9.10
   3  -4   4  180.08    5.50
   3  -4   4  203.18    5.90
   3  -4   4  201.08    7.10
   3  -4   4  198.18    4.80
  -4   4  -4  171.08    5.80
  -4   4  -4  164.78    7.10
  -4   4  -4  176.28    5.60
  -4   4  -4  176.08    5.80
  -4   4  -4  177.98    5.70
   4  -4   4  149.29    8.00
   4  -4   4  163.28    5.10
   4  -4   4  159.98    6.10
   4  -4   4  175.78    6.10
   4  -4   4  156.48    9.20
   4  -4   4  159.68    6.30
   4  -4   4  153.18    6.80
   4  -4   4  161.88    6.00
  -5   4  -4 1471.45   32.00
  -5   4  -4 1436.36   34.50
  -5   4  -4 1478.75   31.70
   5  -4   4 1521.95   68.39
   5  -4   4 1513.95   45.80
   5  -4   4 1496.55   53.79
   5  -4   4 1538.55   56.49
   5  -4   4 1540.75   30.70
   5  -4   4 1511.35   66.19
  -6   4  -4  262.97   11.70
  -6   4  -4  247.28   11.00
   6  -4   4  232.48   11.80
   6  -4   4  235.28    7.60
  -7   4  -4   62.19    7.20
  -7   4  -4   60.39    7.60
   7  -4   4   41.70    6.10
   7  -4   4   55.09    6.00
  -8   4  -4  179.88   15.50
  -8   4  -4  176.48   12.50
   8  -4   4  181.58   11.40
   8  -4   4  159.58   11.10
  -9   4  -4    0.00    5.70
  -9   4  -4    9.10    6.20
   9  -4   4   16.60    7.70
  10   3  -4   77.19    9.70
 -10  -3   4   73.49    8.40
 -10  -3   4   66.09    8.70
   9   3  -4   40.20    7.00
  -9  -3   4   24.00    7.50
  -9  -3   4   15.50    6.70
   8   3  -4  150.38   12.60
   8   3  -4  141.59    9.00
   8   3  -4  159.38    8.60
   8   3  -4  142.69    7.60
   8   3  -4  159.98    8.70
  -8  -3   4  175.98   10.00
  -8  -3   4  162.78    9.10
   7   3  -4  499.35   23.50
   7   3  -4  457.45   20.00
   7   3  -4  479.45   16.80
  -7  -3   4  480.75   16.80
   6   3  -4  708.73   17.90
   6   3  -4  740.33   20.40
   6   3  -4  741.63   17.00
  -6  -3   4  735.93   16.70
  -6  -3   4  705.43   24.20
   5   3  -4  792.32   41.60
   5   3  -4  741.33   12.20
   5   3  -4  732.23   12.60
   5   3  -4  766.22   42.40
   5   3  -4  773.42   41.80
   5   3  -4  739.33   20.20
  -5  -3   4  752.12   19.00
  -5  -3   4  729.33   34.30
  -5  -3   4  723.63   47.60
  -5  -3   4  721.43   52.79
   4   3  -4   74.69    3.70
   4   3  -4   81.19    5.20
   4   3  -4   74.89    5.30
   4   3  -4   91.49    4.60
   4   3  -4   82.19    5.50
   4   3  -4   77.39    3.40
   4   3  -4   73.19    4.90
  -4  -3   4   76.79    4.50
  -4  -3   4   79.69    3.40
  -4  -3   4   74.29    5.50
  -4  -3   4   67.79    5.80
  -4  -3   4   76.29    5.50
   3   3  -4 1006.90   28.50
   3   3  -4 1066.99   24.60
   3   3  -4 1070.49   25.30
   3   3  -4  998.00   25.90
   3   3  -4 1085.59   25.20
   3   3  -4 1052.09   30.00
   3   3  -4 1033.10   28.70
  -3  -3   4 1014.30   41.70
  -3  -3   4 1034.10   26.40
  -3  -3   4 1038.20   37.70
  -3  -3   4 1053.69   19.30
  -3  -3   4 1047.40   28.70
  -3  -3   4 1065.59   40.10
   2   3  -4  631.64   19.30
   2   3  -4  648.14   17.10
   2   3  -4  636.14   20.70
   2   3  -4  636.94   19.40
   2   3  -4  635.54   20.70
   2   3  -4  634.64   15.50
   2   3  -4  654.73   21.90
   2   3  -4  632.04   15.10
   2   3  -4  632.84   17.40
  -2  -3   4  634.04   27.60
  -2  -3   4  617.64   14.70
  -2  -3   4  628.14   17.10
  -2  -3   4  633.14   17.20
  -2  -3   4  655.13   25.60
   1   3  -4 7420.56  233.88
   1   3  -4 7092.69  201.58
   1   3  -4 7366.06  231.78
   1   3  -4 7013.90  158.98
   1   3  -4 7227.18  171.98
   1   3  -4 7211.88  237.38
  -1  -3   4 7225.68  188.38
  -1  -3   4 7359.66  165.68
  -1  -3   4 7277.77  206.38
  -1  -3   4 7273.87  263.87
  -1  -3   4 7361.86  159.48
   0   3  -4  586.54   14.00
   0   3  -4  605.14   18.70
   0   3  -4  630.94   18.00
   0   3  -4  622.44   17.00
   0   3  -4  615.34   19.10
   0  -3   4  613.64   18.30
   0  -3   4  622.04   20.20
   0  -3   4  596.14   13.00
   0  -3   4  606.54   17.50
   0  -3   4  623.44   14.10
   0  -3   4  612.54   19.60
   0  -3   4  618.44   15.50
   0  -3   4  646.44   13.80
   0  -3   4  618.84   19.80
   0  -3   4  605.54   21.00
  -1   3  -4  833.72   20.60
  -1   3  -4  845.22   23.00
  -1   3  -4  844.52   21.20
  -1   3  -4  818.02   28.40
  -1   3  -4  827.82   21.10
   1  -3   4  871.71   22.70
   1  -3   4  834.72   36.20
   1  -3   4  860.31   20.20
   1  -3   4  837.02   25.60
   1  -3   4  859.41   25.90
   1  -3   4  843.32   28.40
   1  -3   4  870.01   27.90
   1  -3   4  851.01   23.80
   1  -3   4  816.62   20.20
  -2   3  -4 1147.29   31.60
  -2   3  -4 1130.29   24.00
  -2   3  -4 1175.78   25.90
  -2   3  -4 1150.98   21.40
  -2   3  -4 1133.79   21.00
  -2   3  -4 1160.08   26.30
   2  -3   4 1156.38   31.60
   2  -3   4 1182.28   28.50
   2  -3   4 1136.09   27.00
   2  -3   4 1155.18   32.90
   2  -3   4 1171.18   32.40
   2  -3   4 1177.18   37.10
   2  -3   4 1159.08   17.00
   2  -3   4 1166.78   28.50
   2  -3   4 1195.08   37.40
   2  -3   4 1139.19   19.50
  -3   3  -4  456.05   16.10
  -3   3  -4  434.26    9.10
  -3   3  -4  458.15   10.20
  -3   3  -4  457.65    9.50
  -3   3  -4  474.95   10.40
   3  -3   4  454.35   11.20
   3  -3   4  479.85   12.80
   3  -3   4  468.25   12.40
   3  -3   4  458.75    9.40
   3  -3   4  462.35   16.20
   3  -3   4  458.55   10.00
   3  -3   4  477.45   10.00
   3  -3   4  445.36   16.00
   3  -3   4  471.95   16.70
   3  -3   4  454.05   18.20
  -4   3  -4  545.05   16.40
  -4   3  -4  567.04   16.30
  -4   3  -4  565.04   17.40
   4  -3   4  554.84   16.60
   4  -3   4  559.54   20.10
   4  -3   4  548.45   17.40
   4  -3   4  537.05   20.10
   4  -3   4  569.94   16.60
   4  -3   4  549.85   17.90
   4  -3   4  572.94   19.00
   4  -3   4  536.45   21.60
  -5   3  -4  281.07   10.30
  -5   3  -4  282.97    9.10
   5  -3   4  273.67    9.10
   5  -3   4  289.97   12.30
   5  -3   4  297.17   11.90
   5  -3   4  291.57   10.40
   5  -3   4  296.37   13.30
   5  -3   4  298.77   10.00
  -6   3  -4    2.70    2.70
  -6   3  -4    0.00    2.50
   6  -3   4    0.00    4.10
   6  -3   4    5.20    3.60
  -7   3  -4    0.00    3.30
  -7   3  -4    0.00    4.10
   7  -3   4    0.00    5.40
   7  -3   4    2.40    2.90
  -8   3  -4  100.19    8.50
  -8   3  -4  103.39    8.30
   8  -3   4  101.49    9.90
   8  -3   4   72.89    9.50
  -9   3  -4  341.47   22.30
  -9   3  -4  331.17   19.90
   9  -3   4  340.87   24.70
   9  -3   4  356.36   21.50
  10   2  -4    5.80    6.40
 -10  -2   4    1.30    6.90
 -10  -2   4    0.00    6.70
   9   2  -4  335.07   17.50
  -9  -2   4  323.77   19.80
  -9  -2   4  343.87   15.50
   8   2  -4 1598.34   52.99
  -8  -2   4 1563.64   44.50
  -8  -2   4 1596.14   47.20
   7   2  -4    0.00    2.30
   7   2  -4    2.00    2.40
   7   2  -4    5.50    5.40
   7   2  -4    2.10    2.40
   7   2  -4    0.80    2.00
  -7  -2   4    2.80    1.20
  -7  -2   4    5.10    3.70
   6   2  -4  293.67    8.70
   6   2  -4  292.87   14.30
   6   2  -4  299.17   10.70
   6   2  -4  282.47    7.60
   6   2  -4  289.07   10.80
   6   2  -4  279.37    7.40
  -6  -2   4  289.67    8.50
  -6  -2   4  299.57   11.00
   5   2  -4    1.40    2.00
   5   2  -4    5.00    1.70
   5   2  -4    6.70    2.10
   5   2  -4    0.00    2.20
   5   2  -4    4.10    2.90
   5   2  -4    1.30    1.50
   5   2  -4    2.10    1.20
   5   2  -4   11.70    3.70
   5   2  -4    1.90    1.90
  -5  -2   4    0.10    1.50
  -5  -2   4    7.10    2.00
  -5  -2   4    2.70    1.50
  -5  -2   4    1.60    1.50
   4   2  -4 2036.00   43.30
   4   2  -4 1938.51   42.50
   4   2  -4 1978.30   69.79
   4   2  -4 1930.01   63.49
   4   2  -4 1956.50   36.60
   4   2  -4 1985.50   40.30
   4   2  -4 1965.00   34.80
   4   2  -4 1953.40   46.20
   4   2  -4 2047.00   63.89
  -4  -2   4 1916.11   42.50
  -4  -2   4 1917.71   82.79
  -4  -2   4 1968.70   41.30
  -4  -2   4 1938.81   35.20
  -4  -2   4 1905.11   37.00
   3   2  -4 8693.93  294.47
   3   2  -4 8505.85  258.77
   3   2  -4 8363.46  229.48
   3   2  -4 8640.83  276.57
   3   2  -4 8637.24  344.67
  -3  -2   4 8433.86  260.17
  -3  -2   4 8415.66  234.98
  -3  -2   4 8267.67  262.97
   2   2  -4  275.67    6.70
   2   2  -4  281.87    9.10
   2   2  -4  284.97    8.40
   2   2  -4  280.57    8.50
   2   2  -4  270.57    8.00
   2   2  -4  263.07    6.60
   2   2  -4  284.67    9.90
   2   2  -4  274.27    9.80
  -2  -2   4  275.27   16.10
  -2  -2   4  279.87   16.80
  -2  -2   4  280.47    8.30
  -2  -2   4  266.37    8.20
  -2  -2   4  263.77    9.50
   1   2  -4    4.40    1.40
   1   2  -4    3.70    1.40
   1   2  -4    6.20    1.90
   1   2  -4    6.50    1.70
   1   2  -4    4.10    1.50
   1   2  -4    4.20    0.80
   1   2  -4    6.80    0.50
  -1  -2   4    5.60    1.20
  -1  -2   4    5.70    1.50
  -1  -2   4    6.50    1.40
  -1  -2   4    3.20    1.20
  -1  -2   4    7.90    1.30
  -1  -2   4    3.30    1.00
  -1  -2   4    8.50    1.60
   0   2  -4 3040.90   94.99
   0   2  -4 3036.10   99.29
   0   2  -4 2961.20   75.59
   0   2  -4 3016.60   79.69
   0   2  -4 3064.89   79.79
   0   2  -4 3063.49   76.89
   0   2  -4 3006.10   84.79
   0  -2   4 3063.69   60.79
   0  -2   4 3142.19   70.99
   0  -2   4 2952.50   93.09
   0  -2   4 3127.09   58.79
   0  -2   4 3182.38  122.19
   0  -2   4 3185.38  102.69
   0  -2   4 3160.58   84.89
   0  -2   4 3167.98   99.29
   0  -2   4 3211.68  113.69
   0  -2   4 3142.59   70.19
  -1   2  -4  297.17    9.30
  -1   2  -4  288.57    9.60
  -1   2  -4  285.17    6.60
  -1   2  -4  286.97    7.80
  -1   2  -4  286.37    8.70
  -1   2  -4  280.77    6.50
  -1   2  -4  289.57    8.60
   1  -2   4  283.17   10.00
   1  -2   4  294.87   11.10
   1  -2   4  308.77    7.10
   1  -2   4  296.07    7.00
   1  -2   4  302.47   11.30
   1  -2   4  285.87    7.00
   1  -2   4  280.07    7.80
   1  -2   4  298.37    9.00
   1  -2   4  289.27    7.40
   1  -2   4  295.07    7.10
  -2   2  -4  484.25   12.70
  -2   2  -4  518.25   17.80
  -2   2  -4  503.65   10.80
  -2   2  -4  504.35   16.20
  -2   2  -4  516.05   18.30
   2  -2   4  496.45   17.00
   2  -2   4  524.25   10.60
   2  -2   4  525.15   14.00
   2  -2   4  522.35   11.50
   2  -2   4  509.75   11.90
   2  -2   4  511.75   14.50
   2  -2   4  517.15   10.90
   2  -2   4  505.55   13.30
   2  -2   4  501.75   17.80
   2  -2   4  509.45   13.70
   2  -2   4  520.25   15.60
  -3   2  -4  856.51   18.90
  -3   2  -4  869.71   26.70
  -3   2  -4  865.61   18.10
   3  -2   4  882.51   18.50
   3  -2   4  872.61   19.30
   3  -2   4  850.81   16.10
   3  -2   4  882.51   28.30
   3  -2   4  888.01   27.30
   3  -2   4  889.71   21.20
   3  -2   4  865.51   21.20
   3  -2   4  855.91   22.20
   3  -2   4  880.71   21.10
   3  -2   4  865.61   27.10
   3  -2   4  879.31   22.90
  -4   2  -4    5.80    2.80
   4  -2   4    3.50    2.20
   4  -2   4    4.70    2.00
   4  -2   4    5.60    2.20
   4  -2   4    4.50    2.70
   4  -2   4    4.50    2.90
   4  -2   4    2.40    2.20
   4  -2   4    8.00    2.00
   4  -2   4    1.50    2.20
   4  -2   4    0.70    1.70
   4  -2   4    7.20    2.60
   4  -2   4    1.50    1.90
  -5   2  -4  928.01   19.80
  -5   2  -4  920.61   23.40
   5  -2   4  937.11   37.70
   5  -2   4  965.90   34.50
   5  -2   4  935.41   20.10
   5  -2   4  956.00   33.00
   5  -2   4  946.21   36.50
   5  -2   4  936.51   21.00
  -6   2  -4   57.19    5.50
  -6   2  -4   49.40    4.10
   6  -2   4   48.80    3.60
   6  -2   4   38.90    4.70
   6  -2   4   53.29    5.30
   6  -2   4   48.50    4.90
   6  -2   4   56.89    5.00
  -7   2  -4  242.18   11.00
  -7   2  -4  236.08   11.90
   7  -2   4  241.18   10.30
   7  -2   4  254.27   13.70
   7  -2   4  244.68   13.70
  -8   2  -4  973.60   43.90
  -8   2  -4  986.70   50.29
   8  -2   4 1001.50   40.20
   8  -2   4  989.20   58.69
  -9   2  -4  175.98   13.90
  -9   2  -4  172.38   11.90
   9  -2   4  163.88   13.80
   9  -2   4  130.19   13.50
  10   1  -4   70.49    9.70
 -10  -1   4   99.69    8.00
 -10  -1   4   79.69    7.00
   9   1  -4  430.36   22.80
  -9  -1   4  410.36   14.80
  -9  -1   4  431.46   18.10
   8   1  -4   16.00    6.60
  -8  -1   4   16.80    2.50
  -8  -1   4   10.40    5.10
  -8  -1   4   12.00    5.00
   7   1  -4   56.29    6.20
   7   1  -4   57.89    3.70
   7   1  -4   43.60    3.80
   7   1  -4   51.39    3.80
   7   1  -4   53.69    4.00
   7   1  -4   56.09    3.40
  -7  -1   4   56.79    4.40
  -7  -1   4   53.39    4.70
  -7  -1   4   62.29    5.40
   6   1  -4  623.64   17.40
   6   1  -4  619.94   32.90
   6   1  -4  624.84   14.60
   6   1  -4  614.64   17.00
   6   1  -4  622.84   16.60
   6   1  -4  634.34   15.20
  -6  -1   4  610.64   16.20
  -6  -1   4  613.54   19.60
  -6  -1   4  589.94   20.70
  -6  -1   4  589.64   20.80
   5   1  -4  377.66    9.30
   5   1  -4  390.46   11.10
   5   1  -4  382.26    9.30
   5   1  -4  376.36   17.70
   5   1  -4  383.76   11.10
   5   1  -4  383.46   11.70
   5   1  -4  395.26   20.20
   5   1  -4  375.46   11.90
  -5  -1   4  363.36    9.80
  -5  -1   4  385.86    8.30
  -5  -1   4  378.96   14.30
  -5  -1   4  384.86   12.90
   4   1  -4 5332.97  152.18
   4   1  -4 5139.79  176.28
   4   1  -4 5206.88  147.59
   4   1  -4 5250.77  140.99
   4   1  -4 5350.26  160.38
   4   1  -4 5442.36  153.38
   4   1  -4 5063.29  175.98
   4   1  -4 5183.58  142.99
  -4  -1   4 5111.79  118.29
  -4  -1   4 5124.89  109.59
  -4  -1   4 5142.29  112.39
  -4  -1   4 5146.59  100.49
  -4  -1   4 5231.98  110.69
   3   1  -4 1207.58   23.60
   3   1  -4 1214.48   23.80
   3   1  -4 1223.98   31.40
   3   1  -4 1211.88   35.70
   3   1  -4 1210.28   25.70
   3   1  -4 1169.38   18.30
   3   1  -4 1224.68   21.50
  -3  -1   4 1218.78   38.20
  -3  -1   4 1244.78   38.00
  -3  -1   4 1220.08   37.20
  -3  -1   4 1244.48   39.50
  -3  -1   4 1217.98   33.00
  -3  -1   4 1201.08   32.40
  -3  -1   4 1243.88   52.59
   2   1  -4  114.39    4.70
   2   1  -4  111.19    4.30
   2   1  -4  116.09    4.40
   2   1  -4  116.29    4.30
   2   1  -4  114.99    3.30
   2   1  -4  112.29    3.50
   2   1  -4  104.49    4.40
   2   1  -4  113.79    5.40
  -2  -1   4  113.29    4.30
  -2  -1   4  108.49    4.50
  -2  -1   4  115.09    4.70
  -2  -1   4  104.99    5.80
  -2  -1   4  106.89    4.80
  -2  -1   4  105.39    4.30
  -2  -1   4  114.79    3.40
   1   1  -4  126.39    4.70
   1   1  -4  123.29    4.70
   1   1  -4  133.09    4.20
   1   1  -4  129.89    4.40
   1   1  -4  129.19    5.10
   1   1  -4  134.29    5.10
   1   1  -4  120.09    4.50
  -1  -1   4  135.29    5.20
  -1  -1   4  140.09    4.40
  -1  -1   4  137.69    6.20
  -1  -1   4  133.79    3.80
  -1  -1   4  134.89    4.40
  -1  -1   4  133.39    3.90
  -1  -1   4  135.99    6.90
  -1  -1   4  133.09    4.60
   0   1  -4  139.69    3.70
   0   1  -4  147.89    5.80
   0   1  -4  139.29    3.80
   0   1  -4  142.09    5.00
   0   1  -4  141.09    6.80
   0   1  -4  136.89    4.40
   0   1  -4  151.08    4.70
   0   1  -4  144.79    5.50
   0  -1   4  141.79    3.70
   0  -1   4  138.69    6.30
   0  -1   4  140.49    6.30
   0  -1   4  148.99    4.60
   0  -1   4  144.29    6.20
   0  -1   4  148.99    6.60
   0  -1   4  142.19    4.70
   0  -1   4  147.69    4.60
   0  -1   4  137.69    4.10
  -1   1  -4  495.25   18.10
  -1   1  -4  477.95   11.10
  -1   1  -4  489.45   11.30
  -1   1  -4  489.15   15.30
  -1   1  -4  500.75   15.80
   1  -1   4  495.15   14.80
   1  -1   4  486.45   11.00
   1  -1   4  510.55   18.00
   1  -1   4  490.35   10.10
   1  -1   4  504.75   17.00
   1  -1   4  492.25   11.40
   1  -1   4  512.15   15.80
   1  -1   4  497.05   12.70
   1  -1   4  486.05   11.30
   1  -1   4  500.55   13.10
  -2   1  -4 3262.87  123.99
  -2   1  -4 3217.78   85.89
  -2   1  -4 3253.87   99.49
  -2   1  -4 3247.28   94.99
  -2   1  -4 3251.37   81.29
   2  -1   4 3159.88   57.99
   2  -1   4 3311.37   84.99
   2  -1   4 3371.86   85.99
   2  -1   4 3223.78  124.69
   2  -1   4 3211.78   85.09
   2  -1   4 3381.46   85.69
   2  -1   4 3293.37   72.09
   2  -1   4 3214.58   81.09
   2  -1   4 3306.97   90.69
   2  -1   4 3373.86  102.09
   2  -1   4 3369.46   99.59
   2  -1   4 3268.47   93.89
  -3   1  -4   28.60    2.70
  -3   1  -4   29.20    2.70
  -3   1  -4   33.70    3.30
   3  -1   4   27.60    3.10
   3  -1   4   34.50    3.30
   3  -1   4   32.60    3.20
   3  -1   4   30.30    3.70
   3  -1   4   32.50    3.50
   3  -1   4   29.40    2.90
   3  -1   4   27.70    3.30
   3  -1   4   33.70    3.60
   3  -1   4   32.50    2.60
   3  -1   4   30.80    2.90
   3  -1   4   28.40    3.30
  -4   1  -4  221.38    7.70
  -4   1  -4  225.08    8.50
  -4   1  -4  214.68    6.90
  -4   1  -4  221.88   10.00
   4  -1   4  212.18    7.10
   4  -1   4  211.38   12.50
   4  -1   4  221.38   12.10
   4  -1   4  225.58    8.30
   4  -1   4  219.98    7.20
   4  -1   4  214.28    8.70
   4  -1   4  211.28    9.10
   4  -1   4  205.68    8.90
  -5   1  -4  794.22   20.70
  -5   1  -4  806.92   18.00
  -5   1  -4  779.62   17.80
  -5   1  -4  780.72   19.30
   5  -1   4  816.82   32.40
   5  -1   4  749.33   30.90
   5  -1   4  795.52   32.90
   5  -1   4  792.02   34.50
   5  -1   4  816.62   18.10
   5  -1   4  792.82   29.50
  -6   1  -4   17.00    3.90
  -6   1  -4   13.30    3.80
   6  -1   4    9.20    3.50
   6  -1   4   11.10    2.40
  -7   1  -4   62.99    6.70
  -7   1  -4   64.59    6.90
   7  -1   4   74.79    6.90
  -8   1  -4  233.78   16.30
  -8   1  -4  234.68   14.80
   8  -1   4  245.48   15.40
   8  -1   4  231.98   15.20
  -9   1  -4    0.00    7.30
  -9   1  -4   15.30    7.30
   9  -1   4    0.00    6.40
   9  -1   4    7.40    6.20
  11   0  -4    7.60   10.30
  11   0  -4    7.30    8.40
 -11   0   4   21.30    6.50
  10   0  -4  146.19   13.80
 -10   0   4  113.19    9.30
 -10   0   4  138.99   11.80
   9   0  -4   16.70    6.90
  -9   0   4   19.00    5.00
  -9   0   4   22.30    4.80
   8   0  -4   12.70    5.90
  -8   0   4   11.20    2.80
  -8   0   4   19.50    3.90
  -8   0   4   12.30    3.90
   7   0  -4 2138.69   41.60
   7   0  -4 2038.80   76.29
   7   0  -4 2023.40   75.69
   7   0  -4 2078.09   75.09
   7   0  -4 1990.10  147.79
   7   0  -4 2052.59   74.49
  -7   0   4 2034.20   47.10
  -7   0   4 1986.80   48.70
  -7   0   4 2029.80   40.40
   6   0  -4  105.29    4.50
   6   0  -4  105.89    7.60
   6   0  -4  110.89    4.50
   6   0  -4  103.99    4.00
   6   0  -4  100.89    6.20
   6   0  -4  104.49    4.10
  -6   0   4  114.49    4.50
  -6   0   4  114.69    4.00
  -6   0   4  117.59    6.20
  -6   0   4  105.59    4.40
   5   0  -4 4129.79   73.29
   5   0  -4 4262.27  119.99
   5   0  -4 4297.87  125.09
   5   0  -4 4189.58  118.49
   5   0  -4 4116.89   79.99
   5   0  -4 4142.69   74.99
  -5   0   4 3957.50  181.98
  -5   0   4 4085.99  132.19
  -5   0   4 4184.38   85.89
   4   0  -4  634.54   14.80
   4   0  -4  606.64   26.40
   4   0  -4  615.34   26.30
   4   0  -4  604.34   13.60
   4   0  -4  599.34   13.70
   4   0  -4  623.54   10.40
   4   0  -4  621.14   21.50
  -4   0   4  625.14   21.00
  -4   0   4  622.54   19.00
  -4   0   4  618.04   26.30
  -4   0   4  614.04   24.40
  -4   0   4  596.14   14.40
  -4   0   4  587.34   15.80
  -4   0   4  624.74   19.70
   3   0  -4  175.58    5.10
   3   0  -4  165.88    6.60
   3   0  -4  175.98    6.00
   3   0  -4  180.08    4.60
   3   0  -4  176.68    5.30
   3   0  -4  181.48    5.20
   3   0  -4  171.08    6.80
  -3   0   4  183.28    7.10
  -3   0   4  170.28    5.50
  -3   0   4  174.48    7.20
  -3   0   4  173.98    5.70
  -3   0   4  177.28    5.70
  -3   0   4  183.78    4.50
  -3   0   4  191.48    9.10
   2   0  -4  329.87    7.30
   2   0  -4  315.87   10.90
   2   0  -4  324.97    6.80
   2   0  -4  330.77   12.20
   2   0  -4  334.37   11.70
  -2   0   4  336.87    8.40
  -2   0   4  329.47    8.30
  -2   0   4  333.87   11.60
  -2   0   4  336.47   17.20
  -2   0   4  322.97   10.20
  -2   0   4  331.07    7.40
  -2   0   4  334.67   12.10
   1   0  -4   47.80    3.20
   1   0  -4   45.50    2.20
   1   0  -4   43.80    2.20
   1   0  -4   45.80    2.30
  -1   0   4   47.00    2.60
  -1   0   4   49.30    2.20
  -1   0   4   47.90    2.60
  -1   0   4   38.90    2.20
  -1   0   4   39.10    2.60
  -1   0   4   39.50    2.20
   0   0  -4    3.20    1.30
   0   0  -4    3.90    1.50
   0   0  -4    3.40    1.00
   0   0  -4    4.70    1.20
   0   0  -4    2.60    1.30
   0   0  -4    1.80    1.30
   0   0   4    0.00    1.40
   0   0   4    4.50    1.20
   0   0   4    0.00    1.30
  -1   0  -4 1500.15   33.80
  -1   0  -4 1500.85   42.30
  -1   0  -4 1485.65   36.50
  -1   0  -4 1539.85   34.80
  -1   0  -4 1484.75   49.20
  -1   0  -4 1474.65   36.10
   1   0   4 1579.64   45.30
   1   0   4 1575.34   48.80
   1   0   4 1521.75   40.30
   1   0   4 1515.55   43.10
   1   0   4 1561.94   57.29
   1   0   4 1579.34   38.20
   1   0   4 1506.05   38.80
  -2   0  -4 1339.27   49.00
  -2   0  -4 1313.87   32.90
  -2   0  -4 1338.87   35.30
  -2   0  -4 1325.17   43.20
  -2   0  -4 1369.66   36.60
   2   0   4 1381.96   39.00
   2   0   4 1298.17   45.10
   2   0   4 1368.76   34.20
   2   0   4 1344.67   48.80
   2   0   4 1346.47   34.80
   2   0   4 1383.86   56.09
   2   0   4 1370.76   41.20
   2   0   4 1335.77   35.10
   2   0   4 1333.67   35.80
  -3   0  -4  320.47    9.70
  -3   0  -4  323.57   10.40
  -3   0  -4  324.27    8.80
   3   0   4  324.87   12.50
   3   0   4  316.37   10.80
   3   0   4  311.87   14.30
   3   0   4  331.37   10.20
   3   0   4  328.37    9.10
   3   0   4  313.17    9.00
   3   0   4  318.57   10.10
   3   0   4  315.17    9.40
   3   0   4  313.47   12.20
  -4   0  -4 1234.18   30.30
  -4   0  -4 1206.08   32.70
  -4   0  -4 1173.88   29.50
  -4   0  -4 1148.09   29.80
   4   0   4 1202.28   40.80
   4   0   4 1218.88   66.69
   4   0   4 1240.78   47.30
   4   0   4 1196.08   26.20
   4   0   4 1236.88   34.30
   4   0   4 1260.07   36.70
  -5   0  -4  139.69    8.20
  -5   0  -4  151.78    6.50
  -5   0  -4  147.49    6.60
  -5   0  -4  132.09    7.00
   5   0   4  131.79    8.90
   5   0   4  130.49   11.40
   5   0   4  145.19    7.90
   5   0   4  154.68    6.60
  -6   0  -4  254.27    9.90
  -6   0  -4  252.67    8.30
  -6   0  -4  233.88   10.60
  -6   0  -4  252.07   13.00
   6   0   4  274.67   10.50
   6   0   4  244.98   20.20
  -7   0  -4  127.39    8.70
  -7   0  -4  119.19    8.30
   7   0   4  124.19   10.60
  -8   0  -4   27.60    5.90
  -8   0  -4   12.50    5.60
   8   0   4   21.10    5.20
  -9   0  -4  362.46   26.10
  -9   0  -4  321.67   28.70
   9   0   4  347.77   25.00
  11  -1  -4   16.30    5.90
  11  -1  -4    9.40    9.70
 -11   1   4   17.60    6.20
 -11   1   4   24.90    7.40
  10  -1  -4  114.19   10.10
  10  -1  -4  125.49   11.10
 -10   1   4  100.39    9.70
 -10   1   4   90.89    9.20
   9  -1  -4  408.36   17.80
   9  -1  -4  400.56   22.80
  -9   1   4  411.16   17.10
  -9   1   4  389.16   15.50
  -9   1   4  399.46   24.00
   8  -1  -4  349.27   15.00
   8  -1  -4  361.96   15.10
  -8   1   4  345.07   12.30
  -8   1   4  345.67   11.20
  -8   1   4  340.37   16.70
   7  -1  -4   24.40    3.60
   7  -1  -4   10.50    3.80
   7  -1  -4   17.40    5.10
  -7   1   4   18.60    3.40
  -7   1   4    8.00    3.60
  -7   1   4   15.70    3.00
   6  -1  -4  927.01   22.80
   6  -1  -4  932.51   35.70
   6  -1  -4  924.21   25.10
   6  -1  -4  942.51   45.00
   6  -1  -4  924.61   43.20
  -6   1   4  891.61   16.50
  -6   1   4  951.80   36.80
  -6   1   4  953.40   21.60
  -6   1   4  962.50   36.00
  -6   1   4  925.01   21.00
   5  -1  -4   15.50    1.50
   5  -1  -4   17.20    3.70
   5  -1  -4   20.10    2.90
   5  -1  -4   14.40    1.50
   5  -1  -4   13.90    3.10
  -5   1   4   20.60    1.80
  -5   1   4   21.00    1.70
  -5   1   4   20.90    2.00
  -5   1   4   19.20    1.50
  -5   1   4   15.40    2.40
  -5   1   4   10.60    3.00
  -5   1   4   18.00    3.50
  -5   1   4   22.70    2.90
   4  -1  -4  546.15   18.70
   4  -1  -4  555.04   22.00
   4  -1  -4  547.45   19.60
   4  -1  -4  555.34   25.90
   4  -1  -4  560.14    9.80
   4  -1  -4  548.45   18.40
  -4   1   4  566.34   11.70
  -4   1   4  568.04   12.20
  -4   1   4  556.74   14.00
  -4   1   4  570.54   11.20
  -4   1   4  572.34   12.80
  -4   1   4  561.14   11.80
  -4   1   4  560.24   12.10
   3  -1  -4  180.88    7.90
   3  -1  -4  167.58    7.00
   3  -1  -4  166.68    5.70
   3  -1  -4  162.68    6.70
   3  -1  -4  173.38    5.20
   3  -1  -4  168.88    6.30
   3  -1  -4  173.68    4.80
  -3   1   4  166.98    5.00
  -3   1   4  184.18    5.30
  -3   1   4  175.18    4.80
  -3   1   4  177.88    5.00
  -3   1   4  176.98    5.80
  -3   1   4  172.88    4.90
  -3   1   4  185.28    9.00
   2  -1  -4   40.60    2.40
   2  -1  -4   44.10    2.10
   2  -1  -4   45.60    2.60
   2  -1  -4   51.89    2.60
   2  -1  -4   49.10    1.50
   2  -1  -4   48.80    2.70
  -2   1   4   47.50    2.70
  -2   1   4   46.80    2.70
  -2   1   4   53.09    2.60
  -2   1   4   45.80    2.90
  -2   1   4   47.80    2.30
  -2   1   4   51.09    3.00
   1  -1  -4 1200.68   47.20
   1  -1  -4 1239.38   28.70
   1  -1  -4 1249.57   40.50
  -1   1   4 1277.07   27.80
  -1   1   4 1260.47   35.50
  -1   1   4 1260.17   48.60
  -1   1   4 1299.97   41.50
  -1   1   4 1282.27   64.19
  -1   1   4 1263.67   27.60
   0  -1  -4  727.93   17.90
   0  -1  -4  707.93   16.80
   0  -1  -4  746.53   18.00
   0  -1  -4  717.03   12.50
   0   1   4  733.43   19.40
   0   1   4  745.43   22.90
   0   1   4  720.43   24.70
   0   1   4  749.33   21.50
   0   1   4  733.53   18.60
  -1  -1  -4  196.98    5.60
  -1  -1  -4  200.68    5.70
  -1  -1  -4  213.38    6.90
  -1  -1  -4  215.28    9.00
   1   1   4  207.98    5.90
   1   1   4  218.08    9.80
   1   1   4  217.58    7.50
   1   1   4  202.48    8.00
   1   1   4  213.68    6.10
   1   1   4  213.88   10.40
   1   1   4  216.68    5.80
   1   1   4  215.08    8.10
   1   1   4  200.38    9.20
  -2  -1  -4   23.00    1.70
  -2  -1  -4   21.60    2.00
  -2  -1  -4   27.70    3.50
  -2  -1  -4   20.20    3.20
  -2  -1  -4   21.50    3.40
   2   1   4   17.90    2.20
   2   1   4   23.00    1.80
   2   1   4   26.10    3.30
   2   1   4   22.60    2.00
   2   1   4   21.60    2.10
   2   1   4   21.60    2.80
   2   1   4   20.90    1.60
   2   1   4   26.70    2.50
   2   1   4   20.30    2.50
   2   1   4   22.60    2.50
  -3  -1  -4 2007.70   57.19
  -3  -1  -4 2057.99   74.49
  -3  -1  -4 2010.50   49.40
  -3  -1  -4 1990.90   44.00
   3   1   4 1984.40   79.99
   3   1   4 2075.19   58.69
   3   1   4 2065.69   52.09
   3   1   4 2012.40   55.09
   3   1   4 2088.69   48.70
   3   1   4 1973.10   87.89
  -4  -1  -4  275.17   13.30
  -4  -1  -4  250.07    8.60
  -4  -1  -4  272.07    7.80
  -4  -1  -4  253.57    8.90
   4   1   4  267.47   14.20
   4   1   4  266.67   10.70
   4   1   4  266.67   11.30
  -5  -1  -4  822.92   22.70
  -5  -1  -4  827.72   26.40
  -5  -1  -4  859.01   24.80
  -5  -1  -4  832.72   21.50
   5   1   4  843.52   37.60
   5   1   4  841.02   49.40
   5   1   4  791.82   25.50
  -6  -1  -4 1000.30   50.89
  -6  -1  -4  928.31   28.70
  -6  -1  -4  986.90   48.20
  -6  -1  -4  959.30   31.00
   6   1   4  931.81   35.30
  -7  -1  -4  274.47   13.70
  -7  -1  -4  258.77   14.20
  -7  -1  -4  287.07   19.70
  -7  -1  -4  252.27   11.70
   7   1   4  249.78   13.80
  -8  -1  -4  193.38   13.10
  -8  -1  -4  188.48   13.10
   8   1   4  203.58   14.70
  11  -2  -4    2.40    9.80
 -11   2   4    3.70    5.90
 -11   2   4    0.00    9.00
  10  -2  -4    7.40    7.40
  10  -2  -4    3.80    4.70
 -10   2   4    3.20    7.20
 -10   2   4   10.40    7.00
   9  -2  -4   38.70    7.90
   9  -2  -4   29.40    6.40
  -9   2   4   37.00    5.00
  -9   2   4   29.40    5.30
  -9   2   4   33.30    5.70
   8  -2  -4   77.19    6.40
   8  -2  -4   76.79    6.40
  -8   2   4   70.69    7.00
  -8   2   4   78.59    6.10
  -8   2   4   80.69    7.20
   7  -2  -4  615.64   12.80
   7  -2  -4  594.14   19.40
  -7   2   4  565.54   15.20
  -7   2   4  623.84   18.40
  -7   2   4  570.14   19.40
   6  -2  -4    4.50    3.00
   6  -2  -4   12.80    2.50
  -6   2   4    2.60    3.00
  -6   2   4   10.30    1.10
  -6   2   4   12.20    4.50
  -6   2   4   11.60    3.20
  -6   2   4   11.30    1.20
   5  -2  -4  912.41   38.40
   5  -2  -4  910.71   22.20
   5  -2  -4  930.81   17.30
  -5   2   4  915.81   18.80
  -5   2   4  946.51   25.00
  -5   2   4  966.80   32.30
  -5   2   4  952.00   47.20
  -5   2   4  947.61   31.60
  -5   2   4  938.21   25.80
  -5   2   4  941.81   24.40
  -5   2   4  941.81   23.50
   4  -2  -4 1070.59   35.30
   4  -2  -4 1072.49   27.40
   4  -2  -4 1059.69   51.09
   4  -2  -4 1089.59   44.30
   4  -2  -4 1097.89   16.00
  -4   2   4 1110.79   25.80
  -4   2   4 1093.89   19.00
  -4   2   4 1091.59   27.20
  -4   2   4 1091.69   29.30
  -4   2   4 1082.79   27.50
  -4   2   4 1082.89   22.90
  -4   2   4 1090.09   23.30
  -4   2   4 1105.79   29.70
   3  -2  -4  470.65   20.70
   3  -2  -4  477.25   19.30
   3  -2  -4  482.05   16.90
   3  -2  -4  488.25   12.20
  -3   2   4  487.25    8.40
  -3   2   4  484.65   18.00
  -3   2   4  495.95   10.60
  -3   2   4  461.05   12.70
  -3   2   4  486.65   10.70
  -3   2   4  478.35   11.30
   2  -2  -4 2277.17   82.39
   2  -2  -4 2361.96   50.89
   2  -2  -4 2384.86  101.89
   2  -2  -4 2417.06   53.79
  -2   2   4 2393.26   57.19
  -2   2   4 2487.35   57.69
  -2   2   4 2432.26   64.49
  -2   2   4 2392.76   51.39
  -2   2   4 2358.16   69.59
  -2   2   4 2403.76   50.69
  -2   2   4 2393.96   80.89
   1  -2  -4  859.61   33.80
   1  -2  -4  912.11   18.40
   1  -2  -4  900.51   20.80
  -1   2   4  899.91   26.60
  -1   2   4  878.81   27.30
  -1   2   4  925.01   26.60
  -1   2   4  920.81   21.80
  -1   2   4  945.21   23.00
  -1   2   4  868.71   23.80
   0  -2  -4  899.81   27.60
   0  -2  -4  884.01   27.70
   0  -2  -4  898.31   29.50
   0  -2  -4  881.71   24.60
   0  -2  -4  875.21   15.80
   0   2   4  885.71   21.80
   0   2   4  899.51   22.90
   0   2   4  870.91   23.40
   0   2   4  901.91   30.70
   0   2   4  905.21   23.40
   0   2   4  869.41   21.20
   0   2   4  888.61   13.40
  -1  -2  -4  986.90   20.20
  -1  -2  -4  982.10   19.60
  -1  -2  -4 1022.50   24.00
  -1  -2  -4  999.70   25.20
   1   2   4  987.90   26.70
   1   2   4 1016.10   22.30
   1   2   4 1013.10   34.40
   1   2   4  985.50   23.10
   1   2   4  975.30   30.20
   1   2   4 1005.80   40.40
   1   2   4 1034.30   24.10
   1   2   4 1031.70   30.30
   1   2   4  976.60   16.60
  -2  -2  -4  373.86   13.30
  -2  -2  -4  393.96   10.10
  -2  -2  -4  382.36   13.10
  -2  -2  -4  349.77    9.70
   2   2   4  373.56   11.60
   2   2   4  393.46    8.70
   2   2   4  374.46   10.40
   2   2   4  368.16   11.00
  -3  -2  -4  154.38    5.40
  -3  -2  -4  168.78    7.50
  -3  -2  -4  165.38    7.10
  -3  -2  -4  157.28    7.50
  -3  -2  -4  155.18    8.00
   3   2   4  159.78    6.40
   3   2   4  161.68    5.00
   3   2   4  154.08    7.50
  -4  -2  -4 1611.84   65.49
  -4  -2  -4 1482.55   37.10
  -4  -2  -4 1497.05   41.00
   4   2   4 1598.34   64.59
   4   2   4 1479.75   28.20
   4   2   4 1587.04   75.09
  -5  -2  -4   56.79    5.90
  -5  -2  -4   67.09    5.60
  -5  -2  -4   64.79    4.40
  -5  -2  -4   55.99    5.10
   5   2   4   57.79    6.60
  -6  -2  -4   10.90    3.50
  -6  -2  -4    1.10    3.60
  -6  -2  -4    5.80    4.50
  -6  -2  -4    4.10    4.20
   6   2   4    3.60    5.30
  -7  -2  -4  102.19   11.20
  -7  -2  -4   80.59   10.00
   7   2   4   93.09    7.30
  -8  -2  -4   11.50    6.30
  -8  -2  -4   14.70    5.70
   8   2   4    9.80    9.10
  11  -3  -4  192.08   15.80
  11  -3  -4  141.49   15.00
 -11   3   4  161.58   14.00
  10  -3  -4  408.66   23.40
  10  -3  -4  414.56   21.50
 -10   3   4  350.46   27.70
 -10   3   4  372.46   30.30
   9  -3  -4   27.20    6.90
   9  -3  -4   23.80    6.40
  -9   3   4   28.30    5.70
  -9   3   4   23.50    4.60
  -9   3   4   33.10    5.80
   8  -3  -4  968.00   52.79
   8  -3  -4 1010.00   30.70
  -8   3   4 1009.50   35.70
  -8   3   4  970.10   29.30
  -8   3   4  964.40   28.40
   7  -3  -4   12.40    4.00
   7  -3  -4    7.30    4.50
  -7   3   4   13.70    4.90
  -7   3   4   18.10    4.60
  -7   3   4   18.70    4.00
   6  -3  -4    6.70    3.20
   6  -3  -4    0.00    3.60
  -6   3   4    0.40    1.30
  -6   3   4    0.00    3.40
  -6   3   4    1.20    1.20
  -6   3   4    0.10    1.40
  -6   3   4    7.30    4.30
  -6   3   4    0.00    1.10
  -6   3   4    0.00    3.50
   5  -3  -4 1276.27   19.60
   5  -3  -4 1247.78   39.90
   5  -3  -4 1277.77   35.60
  -5   3   4 1284.47   28.50
  -5   3   4 1296.07   49.00
  -5   3   4 1306.47   39.80
  -5   3   4 1245.58   21.40
  -5   3   4 1305.27   28.40
  -5   3   4 1237.08   60.69
  -5   3   4 1325.07   36.70
  -5   3   4 1311.57   35.00
   4  -3  -4   19.20    2.80
   4  -3  -4   14.30    2.60
   4  -3  -4   21.10    2.60
  -4   3   4   21.10    2.40
  -4   3   4   14.60    2.50
  -4   3   4   20.80    3.00
  -4   3   4   15.70    2.40
  -4   3   4   26.60    2.50
  -4   3   4   22.80    3.80
  -4   3   4   18.90    2.60
   3  -3  -4 2056.79   74.49
   3  -3  -4 1958.10   72.99
   3  -3  -4 2020.20   43.50
   3  -3  -4 1971.00   42.60
  -3   3   4 2051.49   50.89
  -3   3   4 2170.68   87.89
  -3   3   4 2062.19   53.49
  -3   3   4 2003.00   52.89
  -3   3   4 2075.59   54.79
  -3   3   4 1969.70   43.30
  -3   3   4 2031.50   60.09
   2  -3  -4 1578.84   36.20
   2  -3  -4 1541.85   51.79
   2  -3  -4 1527.75   58.39
   2  -3  -4 1499.25   51.49
  -2   3   4 1562.04   47.20
  -2   3   4 1614.74   37.90
  -2   3   4 1602.74   37.40
  -2   3   4 1557.04   40.80
  -2   3   4 1568.34   43.90
  -2   3   4 1565.44   44.90
  -2   3   4 1565.04   32.50
   1  -3  -4  322.97   12.70
   1  -3  -4  321.57    8.10
   1  -3  -4  337.97    8.90
   1  -3  -4  341.87   11.40
   1  -3  -4  326.87   12.10
  -1   3   4  323.87   11.50
  -1   3   4  343.37    9.90
  -1   3   4  329.77   10.30
  -1   3   4  326.07    8.30
  -1   3   4  331.67    8.90
   0  -3  -4  286.67    9.60
   0  -3  -4  277.87    9.80
   0  -3  -4  279.77   10.10
   0  -3  -4  282.87    9.20
   0  -3  -4  273.77   10.90
   0   3   4  259.77   11.80
   0   3   4  268.47    7.10
   0   3   4  270.97    6.80
  -1  -3  -4   40.60    3.80
  -1  -3  -4   41.70    3.10
  -1  -3  -4   56.99    4.30
  -1  -3  -4   51.99    4.60
   1   3   4   41.80    3.10
   1   3   4   54.79    4.40
   1   3   4   48.80    3.80
  -2  -3  -4   10.50    2.30
  -2  -3  -4    6.90    2.80
  -2  -3  -4    1.70    3.80
  -2  -3  -4    3.90    3.50
   2   3   4    3.20    2.80
   2   3   4   10.10    3.40
   2   3   4    6.10    1.60
  -3  -3  -4  239.58   11.20
  -3  -3  -4  271.77   12.30
  -3  -3  -4  248.78   13.50
  -3  -3  -4  242.88   11.00
  -3  -3  -4  246.98   11.10
   3   3   4  245.48   12.70
   3   3   4  257.07   11.20
  -4  -3  -4   98.39    6.40
  -4  -3  -4   86.59    6.60
  -4  -3  -4   88.19    6.70
  -4  -3  -4   87.89    7.40
   4   3   4   88.09    8.10
   4   3   4   76.99    4.90
  -5  -3  -4  139.89    9.70
  -5  -3  -4  155.28   10.00
  -5  -3  -4  148.39    9.20
   5   3   4  150.48   10.00
  -6  -3  -4  271.27   15.70
  -6  -3  -4  257.07   17.40
   6   3   4  268.97   17.60
  -7  -3  -4   11.20    8.30
  -7  -3  -4    3.40    9.00
   7   3   4    0.00    5.50
  10  -4  -4  145.59   17.60
  10  -4  -4  212.18   14.60
 -10   4   4  180.48   13.90
 -10   4   4  165.38   12.50
   9  -4  -4  510.85   21.50
   9  -4  -4  502.35   26.50
  -9   4   4  508.95   25.30
  -9   4   4  534.05   27.40
  -9   4   4  483.95   25.90
   8  -4  -4  102.99    7.50
   8  -4  -4   74.89    7.90
  -8   4   4   74.19    7.50
  -8   4   4   90.89    6.80
  -8   4   4   84.59   10.10
   7  -4  -4  391.86   18.40
   7  -4  -4  405.56   16.80
   7  -4  -4  380.26   14.90
  -7   4   4  358.66   17.40
  -7   4   4  401.36   11.80
  -7   4   4  415.06   12.70
  -7   4   4  354.66   17.70
  -7   4   4  420.96   14.80
   6  -4  -4 1043.60   25.80
   6  -4  -4 1013.50   29.30
  -6   4   4 1047.70   32.10
  -6   4   4 1052.49   32.10
  -6   4   4 1047.80   32.00
  -6   4   4 1007.80   31.50
  -6   4   4  996.60   23.30
  -6   4   4 1057.79   33.80
  -6   4   4 1037.40   24.50
   5  -4  -4  304.07    8.60
   5  -4  -4  311.57    7.90
  -5   4   4  302.67    9.80
  -5   4   4  297.27    8.80
  -5   4   4  320.37   15.90
  -5   4   4  285.87   12.30
  -5   4   4  309.77   16.10
  -5   4   4  288.17   15.10
   4  -4  -4  181.08    9.90
   4  -4  -4  183.98    5.40
   4  -4  -4  181.48    9.80
  -4   4   4  176.98    7.60
  -4   4   4  177.58    8.10
  -4   4   4  173.28    6.40
  -4   4   4  190.28    7.40
  -4   4   4  167.38   10.90
  -4   4   4  189.78    8.00
  -4   4   4  194.18    7.10
   3  -4  -4 1409.56   52.49
   3  -4  -4 1392.26   36.80
   3  -4  -4 1401.96   31.30
  -3   4   4 1427.56   64.69
  -3   4   4 1460.75   53.19
  -3   4   4 1420.96   46.30
  -3   4   4 1414.46   56.69
  -3   4   4 1394.86   38.70
  -3   4   4 1380.76   41.70
  -3   4   4 1464.85   46.30
   2  -4  -4    3.10    1.80
   2  -4  -4    1.60    2.20
   2  -4  -4    1.10    2.20
  -2   4   4    1.00    1.20
  -2   4   4    0.40    1.80
  -2   4   4    2.30    1.20
  -2   4   4    0.90    1.20
   1  -4  -4  245.78   10.70
   1  -4  -4  249.97   13.40
   1  -4  -4  236.88    7.90
   1  -4  -4  237.48    7.90
   1  -4  -4  255.97    8.00
  -1   4   4  243.78    6.30
  -1   4   4  244.18    9.50
  -1   4   4  239.18   10.20
   0  -4  -4 1366.86   34.40
   0  -4  -4 1374.06   33.80
   0  -4  -4 1431.96   32.50
   0  -4  -4 1327.67   63.99
   0  -4  -4 1385.46   43.60
   0   4   4 1388.16   36.60
   0   4   4 1349.77   56.09
   0   4   4 1273.07   36.90
  -1  -4  -4  105.19    6.40
  -1  -4  -4   92.99    7.20
  -1  -4  -4  108.79    6.10
  -1  -4  -4  102.49    6.50
   1   4   4   87.39    5.80
   1   4   4   96.49    5.50
   1   4   4  100.89    4.70
  -2  -4  -4  308.07   12.80
  -2  -4  -4  314.97   13.10
  -2  -4  -4  287.17   21.80
  -2  -4  -4  296.07   13.00
   2   4   4  303.37   10.60
   2   4   4  285.37   12.50
  -3  -4  -4    7.50    4.10
  -3  -4  -4   10.30    5.20
  -3  -4  -4    5.50    2.90
  -3  -4  -4    7.60    4.00
   3   4   4   11.80    2.60
   3   4   4   13.40    4.60
  -4  -4  -4   58.99    7.70
  -4  -4  -4   38.90    6.30
  -4  -4  -4   57.29    7.40
   4   4   4   54.89    6.10
  -5  -4  -4  744.23   35.80
  -5  -4  -4  752.82   34.90
   5   4   4  746.13   34.20
  -6  -4  -4    0.00    5.10
  -6  -4  -4    0.00    5.20
   6   4   4    2.40    6.70
  -7  -4  -4    6.50    9.90
  -7  -4  -4    2.60    9.10
   7   4   4    6.00    4.20
   7   4   4    0.00    4.80
   7   4   4    0.00    8.30
  10  -5  -4  145.49   10.30
  10  -5  -4  123.29   12.60
 -10   5   4  128.59   12.90
 -10   5   4  111.69   13.20
   9  -5  -4   95.49   11.30
   9  -5  -4   98.59    8.40
  -9   5   4  102.19    9.20
  -9   5   4   94.09    9.80
  -9   5   4   75.39    8.50
   8  -5  -4   23.00    4.20
   8  -5  -4   30.20    6.30
  -8   5   4   28.00    6.20
  -8   5   4   25.70    5.50
  -8   5   4   24.10    6.40
   7  -5  -4  381.46   14.90
   7  -5  -4  366.06   14.70
  -7   5   4  368.26   17.10
  -7   5   4  348.87   16.10
  -7   5   4  375.66   14.20
   6  -5  -4   35.10    5.50
   6  -5  -4   31.70    3.60
  -6   5   4   34.60    3.10
  -6   5   4   30.90    3.90
  -6   5   4   43.80    5.70
  -6   5   4   29.30    2.90
  -6   5   4   32.20    4.00
  -6   5   4   33.70    3.60
  -6   5   4   30.80    3.40
   5  -5  -4 1232.48   43.00
   5  -5  -4 1260.67   34.70
  -5   5   4 1270.27   42.40
  -5   5   4 1230.98   51.49
  -5   5   4 1223.18   50.89
  -5   5   4 1251.17   32.70
  -5   5   4 1227.58   29.10
   4  -5  -4   35.20    5.00
   4  -5  -4   44.00    3.70
   4  -5  -4   33.60    4.10
  -4   5   4   36.70    4.30
  -4   5   4   39.20    3.90
  -4   5   4   32.60    5.10
  -4   5   4   44.70    5.10
  -4   5   4   41.00    4.90
  -4   5   4   38.30    3.20
  -4   5   4   38.80    4.20
   3  -5  -4   11.90    2.60
   3  -5  -4    9.80    2.20
   3  -5  -4   12.00    5.10
  -3   5   4    6.70    2.30
  -3   5   4    5.90    2.30
  -3   5   4    6.90    2.50
  -3   5   4   10.50    3.30
  -3   5   4    3.20    2.10
   2  -5  -4  281.97   11.50
   2  -5  -4  298.67   13.00
   2  -5  -4  273.57   10.30
  -2   5   4  251.17    8.90
  -2   5   4  265.47    7.70
  -2   5   4  267.67   16.80
  -2   5   4  277.47   11.10
   1  -5  -4  363.46   13.80
   1  -5  -4  368.76   14.10
   1  -5  -4  398.86   13.80
   1  -5  -4  372.26   13.30
  -1   5   4  359.96   14.30
  -1   5   4  375.96   11.80
  -1   5   4  382.96   22.30
   0  -5  -4   21.90    4.70
   0  -5  -4    9.60    4.70
   0  -5  -4   16.30    5.00
   0  -5  -4   19.20    3.60
   0   5   4   10.10    2.20
   0   5   4   16.60    2.90
  -1  -5  -4  111.49    6.80
  -1  -5  -4  112.99    7.00
  -1  -5  -4  117.59    7.20
  -1  -5  -4  112.99    7.40
   1   5   4  132.69    7.00
   1   5   4  110.39    6.50
  -2  -5  -4   53.69    6.90
  -2  -5  -4   69.39    6.80
  -2  -5  -4   68.39    7.40
   2   5   4   62.89    5.60
   2   5   4   55.99    4.40
  -3  -5  -4  123.49    8.90
  -3  -5  -4   98.89    8.30
  -3  -5  -4  109.49    8.30
   3   5   4  135.79    8.40
   3   5   4   99.49    7.40
  -4  -5  -4  297.17   20.10
  -4  -5  -4  288.67   15.30
  -4  -5  -4  307.47   17.50
   4   5   4  302.87   16.20
  -5  -5  -4  105.49    9.40
  -5  -5  -4  102.79    9.70
   5   5   4  104.29   11.50
  -6  -5  -4   46.90    6.70
  -6  -5  -4   38.70    7.10
   6   5   4   23.50    6.10
  10  -6  -4   21.00    7.70
  10  -6  -4   21.20    9.50
 -10   6   4    4.00    8.20
 -10   6   4   15.30    7.30
   9  -6  -4   12.80    8.00
   9  -6  -4   18.20    9.30
  -9   6   4   14.40    5.30
  -9   6   4   24.50    7.70
  -9   6   4    7.90    5.90
   8  -6  -4  453.95   24.10
   8  -6  -4  470.45   27.40
  -8   6   4  443.56   30.40
  -8   6   4  424.16   27.20
  -8   6   4  476.65   23.00
   7  -6  -4  153.68    8.90
   7  -6  -4  139.69   11.80
  -7   6   4  134.99   10.00
  -7   6   4  138.19    9.70
  -7   6   4  145.79    7.80
   6  -6  -4  113.29    7.30
   6  -6  -4  115.59    7.70
  -6   6   4  115.89    7.30
  -6   6   4  106.49    7.60
  -6   6   4  110.49    7.20
  -6   6   4  108.39    5.90
  -6   6   4  100.89    6.30
   5  -6  -4    6.10    2.80
   5  -6  -4   12.60    4.30
  -5   6   4    5.90    3.50
  -5   6   4    4.20    3.30
  -5   6   4    3.10    3.90
   4  -6  -4  153.38    8.70
   4  -6  -4  153.88    9.40
  -4   6   4  177.08    6.90
  -4   6   4  151.78    7.80
  -4   6   4  157.88    7.60
   3  -6  -4  605.24   18.50
   3  -6  -4  576.74   36.60
   3  -6  -4  626.84   22.10
  -3   6   4  590.84   23.10
  -3   6   4  596.54   19.80
  -3   6   4  612.44   19.40
   2  -6  -4  542.25   27.30
   2  -6  -4  555.84   18.40
   2  -6  -4  558.44   17.30
   2  -6  -4  565.44   19.20
   2  -6  -4  560.14   25.60
  -2   6   4  562.84   16.70
  -2   6   4  567.14   27.40
   1  -6  -4  123.19    7.40
   1  -6  -4  117.89    7.80
   1  -6  -4  103.29    6.40
   1  -6  -4  119.29    9.30
  -1   6   4  121.09    7.80
  -1   6   4  126.09    6.70
   0  -6  -4  136.09   10.40
   0  -6  -4  146.99    8.80
   0  -6  -4  130.49    8.40
   0  -6  -4  153.78    8.50
   0   6   4  143.99    7.80
   0   6   4  161.38    8.50
  -1  -6  -4  473.05   21.90
  -1  -6  -4  454.45   22.00
  -1  -6  -4  464.95   19.10
  -1  -6  -4  463.15   20.40
   1   6   4  506.05   22.10
   1   6   4  475.95   29.30
  -2  -6  -4    0.00    5.60
  -2  -6  -4    6.00    6.90
  -2  -6  -4   16.40    6.60
   2   6   4   11.10    4.80
   2   6   4    8.10    3.50
  -3  -6  -4  367.26   19.10
  -3  -6  -4  355.56   19.00
  -3  -6  -4  357.96   17.50
   3   6   4  367.56   18.50
  -4  -6  -4    5.90    9.70
  -4  -6  -4   24.40   11.30
  -4  -6  -4   13.30    8.10
   4   6   4    2.60    5.80
  -5  -6  -4   25.90    8.40
  -5  -6  -4   20.20    8.30
   5   6   4   22.30    8.70
   9  -7  -4  166.98   12.70
   9  -7  -4  199.98   13.60
  -9   7   4  169.88   16.10
  -9   7   4  199.08   17.00
   8  -7  -4   11.10    5.50
   8  -7  -4    1.20    7.60
  -8   7   4    6.00    6.40
  -8   7   4   18.40    7.20
  -8   7   4    2.30    5.80
   7  -7  -4  135.99   11.50
   7  -7  -4  133.99   11.00
  -7   7   4  138.49   10.80
  -7   7   4  131.69   11.40
  -7   7   4  138.59    9.70
   6  -7  -4  488.55   24.00
   6  -7  -4  485.55   23.50
  -6   7   4  506.75   25.10
  -6   7   4  455.25   23.90
  -6   7   4  505.45   26.20
  -6   7   4  487.35   20.30
  -6   7   4  482.85   28.20
   5  -7  -4  283.17   14.60
   5  -7  -4  322.47   14.70
  -5   7   4  302.17   14.70
  -5   7   4  306.37   13.10
  -5   7   4  287.87   18.10
  -5   7   4  284.57   15.70
  -5   7   4  323.57   14.00
   4  -7  -4  809.32   38.40
   4  -7  -4  822.02   31.90
  -4   7   4  806.02   30.80
  -4   7   4  792.22   48.40
  -4   7   4  845.32   36.90
   3  -7  -4  146.39   10.10
   3  -7  -4  142.39    8.40
  -3   7   4  127.39    7.90
  -3   7   4  157.38    8.70
   2  -7  -4  464.65   16.90
   2  -7  -4  492.25   19.40
   2  -7  -4  459.65   19.70
   2  -7  -4  444.86   19.20
  -2   7   4  463.35   20.30
  -2   7   4  469.35   22.70
   1  -7  -4  335.37   14.90
   1  -7  -4  323.17   17.40
   1  -7  -4  313.27   19.60
   1  -7  -4  337.47   15.20
  -1   7   4  345.57   14.50
  -1   7   4  338.17   15.50
   0  -7  -4  444.56   18.60
   0  -7  -4  420.96   21.20
   0  -7  -4  473.35   20.90
   0  -7  -4  443.16   22.20
   0   7   4  445.86   19.00
   0   7   4  474.85   26.00
  -1  -7  -4  220.88   15.10
  -1  -7  -4  207.18   12.40
  -1  -7  -4  235.68   11.70
  -1  -7  -4  211.48   13.30
   1   7   4  222.68   13.80
   1   7   4  231.78   13.10
  -2  -7  -4  760.82   29.50
  -2  -7  -4  844.82   29.50
  -2  -7  -4  844.72   31.90
   2   7   4  796.72   34.80
  -3  -7  -4   23.70    8.30
  -3  -7  -4   17.10    8.70
  -3  -7  -4   55.49    9.70
   3   7   4   38.30    7.80
  -4  -7  -4   37.20    9.70
  -4  -7  -4   28.40   10.30
  -4  -7  -4   26.90   10.90
   4   7   4   42.60    6.90
   4   7   4   43.80    7.50
   4   7   4   42.70    7.40
   8  -8  -4    1.40    6.50
   8  -8  -4    0.00    7.30
  -8   8   4    0.00    7.30
  -8   8   4    9.60    6.80
  -8   8   4    0.00    6.40
   7  -8  -4  800.52   44.80
   7  -8  -4  724.43   40.70
  -7   8   4  764.02   42.40
  -7   8   4  801.22   35.30
  -7   8   4  797.52   48.20
   6  -8  -4    0.00    6.40
   6  -8  -4   13.20    6.60
  -6   8   4    0.00    4.40
  -6   8   4    0.80    4.60
  -6   8   4    1.90    3.50
   5  -8  -4   44.70    7.50
   5  -8  -4   58.79    6.00
  -5   8   4   43.40    5.00
  -5   8   4   65.79    6.70
  -5   8   4   52.69    7.80
  -5   8   4   59.89    6.40
   4  -8  -4   38.20    6.10
   4  -8  -4   24.80    6.60
  -4   8   4   32.80    6.00
  -4   8   4   44.40    6.20
  -4   8   4   36.00    5.00
  -4   8   4   45.10    5.90
   3  -8  -4   30.30    6.20
   3  -8  -4   12.10    6.10
   3  -8  -4   23.40    4.90
   3  -8  -4   23.40    6.60
  -3   8   4   26.40    5.40
  -3   8   4   16.60    6.00
  -3   8   4   19.30    4.60
   2  -8  -4  287.57   16.50
   2  -8  -4  275.17   15.70
   2  -8  -4  275.87   16.50
   2  -8  -4  269.37   13.10
  -2   8   4  291.97   12.70
  -2   8   4  292.17   15.20
   1  -8  -4   66.99    6.30
   1  -8  -4   74.99    7.90
   1  -8  -4   69.69    7.70
   1  -8  -4   62.99    7.40
  -1   8   4   70.59    7.30
  -1   8   4   73.79    7.60
   0  -8  -4    6.90    7.10
   0  -8  -4    0.00    6.60
   0  -8  -4    2.40    7.30
   0  -8  -4    4.70    7.40
   0   8   4    6.40    5.50
   0   8   4    4.10    3.30
   0   8   4    2.00    4.60
   0   8   4    0.00    3.80
  -1  -8  -4  421.06   21.10
  -1  -8  -4  462.75   20.50
  -1  -8  -4  456.65   22.70
  -1  -8  -4  481.85   28.40
   1   8   4  489.65   31.30
   1   8   4  459.35   23.00
  -2  -8  -4   90.29   11.50
  -2  -8  -4  108.59   11.30
  -2  -8  -4   73.19   11.10
   2   8   4   89.09    8.60
   2   8   4   97.29    8.70
   2   8   4  105.39   10.90
  -3  -8  -4    2.60    7.50
  -3  -8  -4    0.20   10.10
  -3  -8  -4    1.20    6.40
   3   8   4    2.20    4.90
   3   8   4    7.00    5.90
   3   8   4    0.00    5.10
   7  -9  -4   15.00   10.40
   7  -9  -4   17.90    7.20
  -7   9   4   23.00    8.80
   6  -9  -4   15.60    7.50
   6  -9  -4   40.10   11.50
  -6   9   4   22.40    9.50
   5  -9  -4  229.68   16.10
   5  -9  -4  207.88   17.20
  -5   9   4  244.18   15.60
  -5   9   4  236.38   16.60
  -5   9   4  244.78   16.10
   4  -9  -4    1.10    5.50
   4  -9  -4    0.00    6.60
  -4   9   4    0.00    4.30
  -4   9   4    1.50    5.50
  -4   9   4    3.50    5.60
   3  -9  -4  206.48   16.50
   3  -9  -4  196.88   13.90
   3  -9  -4  223.48   15.50
   3  -9  -4  213.88   16.80
  -3   9   4  219.98   14.50
  -3   9   4  191.98   16.00
  -3   9   4  223.98   13.20
   2  -9  -4   71.29    7.70
   2  -9  -4   74.69    8.50
   2  -9  -4   58.99    8.90
   2  -9  -4   90.29    9.90
  -2   9   4   88.99    9.30
  -2   9   4   65.89    8.60
  -2   9   4   90.59    9.20
  -2   9   4   70.69    9.80
   1  -9  -4   35.10    6.40
   1  -9  -4   41.10    9.30
   1  -9  -4   39.80    9.60
   1  -9  -4   48.80   10.00
  -1   9   4   47.40    8.40
  -1   9   4   30.20    6.30
  -1   9   4   36.40    7.40
  -1   9   4   41.30    6.60
   0  -9  -4   85.89   11.50
   0  -9  -4   64.89   12.40
   0  -9  -4   86.39    9.70
   0  -9  -4   89.69    8.10
   0   9   4   74.99    9.70
   0   9   4   67.59    7.70
   0   9   4   70.89    9.30
   0   9   4   93.39    9.40
  -1  -9  -4   35.90    8.80
  -1  -9  -4   35.40    9.30
  -1  -9  -4   44.80    9.70
  -1  -9  -4   39.40    8.60
   1   9   4   48.40    8.70
   1   9   4   44.00    7.30
   1   9   4   45.70   10.10
   5 -10  -4   23.80   11.00
   5 -10  -4   10.10    9.20
  -5  10   4   11.90    8.70
   4 -10  -4  200.28   17.60
   4 -10  -4  246.18   21.20
   4 -10  -4  219.88   14.30
   4 -10  -4  218.38   16.80
  -4  10   4  255.47   19.00
  -4  10   4  254.47   18.90
  -4  10   4  225.08   20.10
   3 -10  -4   44.10    7.80
   3 -10  -4   60.29   11.60
   3 -10  -4   42.60    9.80
   3 -10  -4   77.79   10.20
  -3  10   4   69.89    8.10
  -3  10   4   59.69    8.30
  -3  10   4   61.89    9.70
   2 -10  -4    3.90    7.20
   2 -10  -4   14.30    7.00
   2 -10  -4    9.00    7.50
   2 -10  -4   11.10    7.00
  -2  10   4    6.00    7.30
  -2  10   4    7.90    7.30
  -2  10   4    7.40    5.60
   1 -10  -4   80.59    8.80
   1 -10  -4   81.19   10.00
   1 -10  -4   97.79   12.30
   1 -10  -4   71.79   10.10
  -1  10   4   93.69   12.00
  -1  10   4   72.29    9.80
  -1  10   4  102.09   12.10
   1  12  -5    0.00    7.40
   1  12  -5    5.20    7.80
  -1 -12   5    2.80    7.00
   0  12  -5  327.57   25.10
   0  12  -5  355.46   29.90
   0 -12   5  367.26   24.00
  -1  12  -5   14.50    5.40
  -1  12  -5   13.80    6.00
   1 -12   5   16.00    8.30
  -2  12  -5    7.30    5.70
  -2  12  -5    3.80    6.30
  -2  12  -5    1.00    4.20
  -2  12  -5    6.70    5.00
   2 -12   5    5.30    7.70
  -3  12  -5   62.59    9.80
  -3  12  -5   63.09    9.40
  -3  12  -5   79.79   10.30
  -3  12  -5   67.49    9.30
   3 -12   5   77.19   13.20
  -4  12  -5    6.00    7.60
  -4  12  -5    8.00    5.50
  -4  12  -5   16.50    7.70
  -4  12  -5   10.70    4.80
   4 -12   5   10.00    6.90
   3  11  -5    7.90    6.20
   3  11  -5   14.20    6.10
  -3 -11   5    8.90    8.20
   2  11  -5   54.79    9.10
   2  11  -5   61.39    9.10
  -2 -11   5   44.20    9.30
   1  11  -5   60.39    8.70
   1  11  -5   59.49    6.60
  -1 -11   5   75.09   12.10
   0  11  -5    0.00    4.20
   0  11  -5    0.80    4.20
   0 -11   5   17.60    8.50
  -1  11  -5  235.28   13.00
  -1  11  -5  229.68   14.50
   1 -11   5  234.98   14.80
  -2  11  -5  795.82   32.60
  -2  11  -5  777.92   42.40
  -2  11  -5  791.12   33.20
  -2  11  -5  787.62   42.50
   2 -11   5  834.72   39.70
  -3  11  -5    5.60    4.60
  -3  11  -5    1.90    4.00
  -3  11  -5   10.60    4.50
  -3  11  -5   13.70    5.00
   3 -11   5    2.30    6.80
  -4  11  -5  208.28   14.90
  -4  11  -5  193.28   13.70
  -4  11  -5  198.78   15.10
  -4  11  -5  172.48   11.50
   4 -11   5  182.38   18.50
   5 -11   5    0.00    9.70
   6 -11   5    9.80   10.70
   5  10  -5  731.03   42.60
   5  10  -5  751.52   46.80
   5  10  -5  774.92   49.40
   4  10  -5    7.10    7.20
   4  10  -5   14.50    5.60
   4  10  -5   20.30    6.20
  -4 -10   5   16.40    9.60
  -4 -10   5   42.70   10.70
   3  10  -5   67.29    7.30
   3  10  -5   46.40    7.30
   3  10  -5   59.99    7.30
  -3 -10   5   74.19    7.70
  -3 -10   5   89.29   10.10
   2  10  -5   23.70    5.30
   2  10  -5   20.60    5.20
   2  10  -5   18.80    5.20
  -2 -10   5   20.80    5.60
   1  10  -5   10.80    4.30
   1  10  -5    8.70    3.50
   1  10  -5    9.30    4.20
  -1 -10   5    9.40    8.00
   0  10  -5   62.99    5.50
   0  10  -5   63.49    6.90
   0 -10   5   64.99    7.90
  -1  10  -5   68.49    7.60
  -1  10  -5   74.39    6.80
   1 -10   5   73.29    6.00
   1 -10   5   72.69    6.10
   1 -10   5   76.29    6.00
   1 -10   5  101.49   10.40
  -2  10  -5    0.00    4.60
  -2  10  -5    0.00    3.10
  -2  10  -5    4.10    3.10
  -2  10  -5    1.10    4.50
   2 -10   5    2.30    3.90
   2 -10   5    1.60    5.10
  -3  10  -5  536.25   18.50
  -3  10  -5  548.45   17.30
  -3  10  -5  543.35   20.20
  -3  10  -5  520.55   17.50
   3 -10   5  517.55   27.80
   3 -10   5  529.85   25.40
  -4  10  -5  134.19    9.20
  -4  10  -5  147.69    9.40
  -4  10  -5  143.49    9.00
  -4  10  -5  132.99    9.30
   4 -10   5  129.59   10.70
   4 -10   5  100.69   10.10
  -5  10  -5    0.00    5.80
  -5  10  -5    0.00    4.60
  -5  10  -5    0.00    5.20
  -5  10  -5    1.80    4.60
   5 -10   5    0.00    5.20
   5 -10   5    0.00    4.90
  -6  10  -5  155.58   13.90
   6 -10   5  168.08   14.30
   6 -10   5  149.59   11.80
  -7  10  -5    2.40    8.80
   7 -10   5    0.10    7.30
   7 -10   5   13.70    8.30
   6   9  -5  297.17   18.50
   6   9  -5  323.97   17.20
   6   9  -5  327.97   24.60
   5   9  -5  293.47   17.80
   5   9  -5  243.78   15.90
   5   9  -5  272.47   17.70
  -5  -9   5  286.07   18.30
   4   9  -5    5.40    5.40
   4   9  -5    5.40    3.70
   4   9  -5    4.70    6.00
  -4  -9   5   14.50    8.60
  -4  -9   5    2.10    3.50
   3   9  -5   47.90    6.00
   3   9  -5   36.50    4.60
   3   9  -5   33.60    5.00
  -3  -9   5   44.80    5.70
  -3  -9   5   40.30    6.70
  -3  -9   5   29.60    5.30
  -3  -9   5   20.60    4.90
  -3  -9   5   21.70    4.20
   2   9  -5  116.79    7.70
   2   9  -5  114.99    6.10
   2   9  -5   89.69    6.30
  -2  -9   5  103.79    6.50
  -2  -9   5   81.39    7.00
  -2  -9   5  108.69    8.70
  -2  -9   5  102.39    6.80
   1   9  -5  415.46   17.20
   1   9  -5  406.66   16.20
   1   9  -5  443.86   17.80
  -1  -9   5  425.36   18.50
  -1  -9   5  425.66   19.20
  -1  -9   5  445.36   19.80
  -1  -9   5  416.86   19.30
   0   9  -5  744.83   25.70
   0   9  -5  717.33   24.10
   0   9  -5  710.03   27.50
   0  -9   5  703.73   42.10
   0  -9   5  759.82   20.60
   0  -9   5  717.23   42.40
   0  -9   5  709.63   48.50
  -1   9  -5   11.40    3.40
  -1   9  -5   11.10    3.70
   1  -9   5   14.60    5.50
   1  -9   5   12.80    3.50
   1  -9   5    1.90    3.30
   1  -9   5    4.80    3.30
  -2   9  -5   75.79    5.80
  -2   9  -5   70.69    5.90
  -2   9  -5   84.29    5.90
  -2   9  -5   85.69    6.70
   2  -9   5   83.79    7.00
   2  -9   5   74.89    5.10
  -3   9  -5 1684.73   47.00
  -3   9  -5 1671.93   54.29
  -3   9  -5 1699.23   52.79
  -3   9  -5 1648.04   51.79
   3  -9   5 1710.93   73.79
   3  -9   5 1687.53   94.09
  -4   9  -5   61.39    5.90
  -4   9  -5   58.99    4.60
  -4   9  -5   52.49    6.10
  -4   9  -5   46.30    5.10
   4  -9   5   49.99    7.30
   4  -9   5   36.90    5.60
  -5   9  -5  744.23   29.60
  -5   9  -5  739.73   31.80
  -5   9  -5  747.03   30.20
  -5   9  -5  726.73   35.50
  -5   9  -5  753.12   29.00
   5  -9   5  722.53   33.10
   5  -9   5  781.52   31.10
  -6   9  -5   12.40    4.80
   6  -9   5   12.80    6.40
   6  -9   5   22.50    5.70
  -7   9  -5  188.88   11.90
   7  -9   5  179.98   14.60
   7  -9   5  209.48   14.70
  -8   9  -5  409.26   31.20
   8  -9   5  424.66   23.30
   7   8  -5  322.27   22.70
   7   8  -5  325.77   23.60
   7   8  -5  282.37   17.90
  -7  -8   5  304.37   24.10
   6   8  -5   39.70    8.80
   6   8  -5   24.10    6.60
   6   8  -5   21.50    6.80
  -6  -8   5   28.30    6.90
  -6  -8   5   30.00    5.00
  -6  -8   5   32.60    5.10
   5   8  -5   33.20    6.70
   5   8  -5   21.30    4.80
   5   8  -5   23.90    4.70
  -5  -8   5   27.00    6.10
  -5  -8   5   30.70    5.60
  -5  -8   5   20.70    5.20
   4   8  -5  348.57   15.30
   4   8  -5  323.87   11.60
   4   8  -5  334.77   12.60
  -4  -8   5  360.36   17.70
  -4  -8   5  323.57   19.20
  -4  -8   5  364.16   16.30
  -4  -8   5  325.87   18.30
  -4  -8   5  338.07   19.40
   3   8  -5   63.19    6.70
   3   8  -5   73.49    5.70
   3   8  -5   64.99    6.00
  -3  -8   5   60.59    5.20
  -3  -8   5   58.09    4.50
  -3  -8   5   79.89    8.30
   2   8  -5  280.67   11.90
   2   8  -5  272.67   11.10
   2   8  -5  275.27   18.60
   2   8  -5  276.87   10.70
  -2  -8   5  262.27   14.20
  -2  -8   5  259.67   15.30
  -2  -8   5  269.17   13.10
  -2  -8   5  267.27   14.60
   1   8  -5  437.76   19.90
   1   8  -5  468.75   17.10
   1   8  -5  454.35   12.00
   1   8  -5  455.95   14.50
  -1  -8   5  436.56   21.70
  -1  -8   5  398.56   27.90
  -1  -8   5  434.06   26.30
  -1  -8   5  476.45   22.80
  -1  -8   5  416.76   24.30
   0   8  -5   78.09    6.40
   0   8  -5   79.29    4.60
   0   8  -5   75.59    5.30
   0  -8   5   65.89    4.90
   0  -8   5   63.99    4.70
   0  -8   5   71.09    4.70
   0  -8   5   77.49    7.20
   0  -8   5   71.99    4.40
  -1   8  -5  453.65   13.60
  -1   8  -5  458.15   12.70
  -1   8  -5  496.65   14.30
  -1   8  -5  468.55   15.00
   1  -8   5  469.15   20.50
   1  -8   5  493.35   15.30
  -2   8  -5   97.39    5.50
  -2   8  -5  109.99    6.80
  -2   8  -5  101.19    7.00
  -2   8  -5   94.89    6.30
   2  -8   5   96.19    5.30
   2  -8   5  101.89    6.80
  -3   8  -5   43.70    5.40
  -3   8  -5   45.00    4.70
  -3   8  -5   50.69    5.40
  -3   8  -5   40.30    4.20
   3  -8   5   43.70    4.70
   3  -8   5   31.90    4.20
  -4   8  -5  267.67   11.00
  -4   8  -5  270.37    9.40
  -4   8  -5  266.77    9.60
  -4   8  -5  234.58   13.20
  -4   8  -5  277.97   10.00
   4  -8   5  259.77   14.50
   4  -8   5  246.58   13.00
  -5   8  -5    0.00    3.40
  -5   8  -5    0.00    3.70
  -5   8  -5    0.40    3.00
  -5   8  -5    1.60    3.60
  -5   8  -5    0.30    3.20
   5  -8   5    8.40    4.70
   5  -8   5    0.00    4.30
  -6   8  -5   74.19    5.80
  -6   8  -5   87.49    8.30
  -6   8  -5   80.99    6.80
  -6   8  -5   88.69    7.30
  -6   8  -5   88.99    7.60
   6  -8   5   82.79    7.30
  -7   8  -5  442.56   21.50
   7  -8   5  441.26   23.40
  -8   8  -5   10.40    5.80
   8  -8   5   12.40    9.60
   8   7  -5  287.67   22.00
   8   7  -5  302.27   20.50
   8   7  -5  341.07   24.10
  -8  -7   5  330.07   22.40
   7   7  -5   33.70    7.40
   7   7  -5   48.70    7.30
   7   7  -5   28.20    7.40
  -7  -7   5   36.10    5.50
   6   7  -5   70.09    7.70
   6   7  -5   81.59    7.30
   6   7  -5   64.49    7.00
  -6  -7   5   62.79    6.80
   5   7  -5    7.30    5.20
   5   7  -5    3.00    4.70
   5   7  -5    0.90    4.50
  -5  -7   5    5.10    4.70
  -5  -7   5    2.20    3.80
  -5  -7   5    0.00    3.70
   4   7  -5   95.69    6.30
   4   7  -5  102.09    7.50
   4   7  -5   91.29    5.00
  -4  -7   5   96.39    6.40
  -4  -7   5   92.79    6.60
  -4  -7   5   99.59    5.10
  -4  -7   5   86.29    7.10
  -4  -7   5   83.79    6.20
   3   7  -5  521.25   15.20
   3   7  -5  510.25   15.30
   3   7  -5  518.25   23.40
   3   7  -5  540.85   17.50
  -3  -7   5  502.35   26.10
  -3  -7   5  522.55   39.70
  -3  -7   5  489.55   25.50
  -3  -7   5  510.75   20.50
   2   7  -5 1300.47   32.80
   2   7  -5 1295.07   39.40
   2   7  -5 1262.27   29.70
   2   7  -5 1353.06   34.80
  -2  -7   5 1288.07   68.99
  -2  -7   5 1324.57   40.00
  -2  -7   5 1327.37   73.89
  -2  -7   5 1333.07   52.89
  -2  -7   5 1335.67   52.09
   1   7  -5  247.88    9.50
   1   7  -5  248.58    9.60
   1   7  -5  228.08    7.80
   1   7  -5  251.47   12.60
  -1  -7   5  236.48   10.60
  -1  -7   5  250.47   13.00
  -1  -7   5  238.58   10.90
  -1  -7   5  247.08   12.30
  -1  -7   5  249.68   13.50
   0   7  -5  120.89    5.00
   0   7  -5  150.08    5.80
   0   7  -5  135.49    6.60
   0  -7   5  134.09    6.50
   0  -7   5  131.99    8.10
   0  -7   5  121.89    6.40
   0  -7   5  127.29    7.20
   0  -7   5  129.89    7.50
  -1   7  -5  216.18    7.80
  -1   7  -5  222.58   10.40
  -1   7  -5  203.38    8.30
  -1   7  -5  212.78   10.20
   1  -7   5  221.98    8.00
   1  -7   5  210.88    7.90
   1  -7   5  209.48   10.10
  -2   7  -5  224.48    8.80
  -2   7  -5  211.58    8.50
  -2   7  -5  224.38   12.00
  -2   7  -5  226.18   11.00
   2  -7   5  199.88    9.30
   2  -7   5  211.88    9.40
  -3   7  -5  199.78    7.00
  -3   7  -5  201.18    6.40
  -3   7  -5  210.88   11.90
  -3   7  -5  218.78    7.00
  -3   7  -5  216.78    7.90
   3  -7   5  216.08   10.00
   3  -7   5  200.78    8.40
  -4   7  -5   48.40    4.50
  -4   7  -5   50.69    4.10
  -4   7  -5   53.79    4.60
  -4   7  -5   37.00    4.90
  -4   7  -5   36.90    4.80
   4  -7   5   54.19    6.10
  -5   7  -5  217.88    7.90
  -5   7  -5  228.38    9.70
  -5   7  -5  206.18   10.90
  -5   7  -5  235.88    8.20
  -5   7  -5  208.38    9.40
   5  -7   5  215.88    9.70
  -6   7  -5 1356.36   53.29
  -6   7  -5 1377.46   70.39
  -6   7  -5 1356.16   62.19
  -6   7  -5 1368.86   67.19
  -6   7  -5 1343.37   69.49
   6  -7   5 1383.86   45.20
  -7   7  -5   49.10    6.60
   7  -7   5   58.69    7.00
  -8   7  -5    0.00    6.90
   8  -7   5    1.10    5.50
   8   6  -5   18.10    6.40
   8   6  -5   42.30    7.30
   8   6  -5   31.70    7.30
  -8  -6   5   28.00    7.60
   7   6  -5    0.00    5.40
   7   6  -5    0.00    4.20
   7   6  -5    3.90    5.00
  -7  -6   5    0.00    4.50
   6   6  -5  137.19    8.10
   6   6  -5  140.69   10.00
   6   6  -5  145.29    8.70
  -6  -6   5  147.29    8.90
   5   6  -5  430.46   12.70
   5   6  -5  435.96   15.60
   5   6  -5  444.86   11.20
  -5  -6   5  423.66   14.40
  -5  -6   5  465.25   19.00
  -5  -6   5  426.66   15.60
  -5  -6   5  439.46   21.30
   4   6  -5  515.35   13.20
   4   6  -5  504.15   30.70
   4   6  -5  498.75   23.50
   4   6  -5  493.85   12.10
   4   6  -5  515.75   19.70
   4   6  -5  483.05   30.40
  -4  -6   5  484.25   16.50
  -4  -6   5  497.35   15.10
  -4  -6   5  462.85   12.30
  -4  -6   5  511.85   20.20
  -4  -6   5  465.45   15.10
   3   6  -5  944.91   33.00
   3   6  -5  921.61   55.79
   3   6  -5  927.21   27.40
   3   6  -5  968.70   26.20
   3   6  -5  921.21   27.60
   3   6  -5  900.31   50.89
  -3  -6   5  933.61   30.70
  -3  -6   5  929.81   27.00
  -3  -6   5  924.71   30.80
  -3  -6   5  934.91   30.20
   2   6  -5 1028.90   29.50
   2   6  -5 1061.69   24.30
   2   6  -5 1075.19   29.00
   2   6  -5 1064.09   31.10
  -2  -6   5 1061.49   28.40
  -2  -6   5 1054.39   47.50
  -2  -6   5 1064.59   34.90
  -2  -6   5  976.50   46.90
  -2  -6   5 1036.10   34.70
   1   6  -5  741.13   20.30
   1   6  -5  750.42   23.90
   1   6  -5  732.43   24.40
   1   6  -5  742.53   18.60
  -1  -6   5  732.33   34.10
  -1  -6   5  737.83   33.50
  -1  -6   5  758.42   36.30
  -1  -6   5  773.82   39.90
  -1  -6   5  757.32   25.10
   0   6  -5  614.54   17.40
   0   6  -5  604.74   17.30
   0   6  -5  603.14   16.60
   0   6  -5  631.24   18.00
   0   6  -5  618.34   15.60
   0  -6   5  635.34   25.50
   0  -6   5  630.04   24.70
   0  -6   5  626.54   18.70
   0  -6   5  650.23   18.70
   0  -6   5  628.94   17.20
  -1   6  -5    3.80    2.70
  -1   6  -5    1.20    1.90
  -1   6  -5    0.00    1.90
  -1   6  -5    1.70    2.70
   1  -6   5    0.00    1.50
   1  -6   5    2.10    1.20
   1  -6   5    5.60    3.30
  -2   6  -5 1260.87   44.50
  -2   6  -5 1255.47   33.30
  -2   6  -5 1265.47   28.30
  -2   6  -5 1215.08   26.50
   2  -6   5 1253.77   37.30
   2  -6   5 1187.38   54.79
   2  -6   5 1236.68   37.20
   2  -6   5 1271.57   38.10
   2  -6   5 1199.08   53.79
   2  -6   5 1197.98   51.99
  -3   6  -5   56.89    5.20
  -3   6  -5   43.30    3.80
  -3   6  -5   42.70    4.10
  -3   6  -5   39.90    4.00
  -3   6  -5   43.60    3.30
   3  -6   5   36.00    4.60
   3  -6   5   37.30    1.90
   3  -6   5   39.20    4.70
   3  -6   5   33.60    4.00
   3  -6   5   39.40    1.90
  -4   6  -5    0.00    2.60
  -4   6  -5    3.50    2.70
  -4   6  -5    3.70    3.00
  -4   6  -5    0.00    2.30
  -4   6  -5    1.90    2.50
   4  -6   5    6.00    4.30
   4  -6   5    0.50    3.50
   4  -6   5    0.40    3.00
   4  -6   5    1.90    1.20
   4  -6   5    0.70    1.10
  -5   6  -5  305.57   11.30
  -5   6  -5  308.27   12.60
  -5   6  -5  314.07   11.20
  -5   6  -5  301.77    8.50
  -5   6  -5  309.47    9.60
   5  -6   5  296.07   11.20
   5  -6   5  296.37   14.10
  -6   6  -5  179.38    9.80
  -6   6  -5  192.78    7.20
  -6   6  -5  194.38    9.30
   6  -6   5  194.98    9.40
  -7   6  -5  281.77   13.10
   7  -6   5  281.87   13.40
  -8   6  -5   60.99    9.80
   8  -6   5   55.99    7.20
  -9   6  -5   12.30   10.20
   9  -6   5    7.00    5.80
   9   5  -5   54.19    9.60
  -9  -5   5   59.89   11.30
  -9  -5   5   70.69    7.90
   8   5  -5   30.10    6.00
   8   5  -5   33.70    6.90
   8   5  -5   20.30    5.60
   8   5  -5   23.90    5.80
  -8  -5   5   29.10    7.00
   7   5  -5  125.09    7.70
   7   5  -5  113.09    7.80
   7   5  -5  128.09    9.00
  -7  -5   5  140.69    8.50
   6   5  -5  289.57   10.70
   6   5  -5  279.77   12.30
   6   5  -5  315.47   14.80
  -6  -5   5  288.17   17.00
  -6  -5   5  276.97   11.00
   5   5  -5 1021.30   26.50
   5   5  -5 1045.60   25.80
   5   5  -5 1030.10   26.20
  -5  -5   5 1019.00   34.70
  -5  -5   5 1043.40   37.90
   4   5  -5  377.76   12.60
   4   5  -5  382.16   14.50
   4   5  -5  381.16   13.50
   4   5  -5  374.26   13.70
   4   5  -5  356.26   14.90
   4   5  -5  395.16   15.40
  -4  -5   5  373.56    8.90
  -4  -5   5  358.96   10.80
  -4  -5   5  385.86   11.30
   3   5  -5   34.30    2.70
   3   5  -5   41.10    3.80
   3   5  -5   38.30    2.50
   3   5  -5   42.70    2.90
   3   5  -5   37.80    3.30
   3   5  -5   43.60    4.00
  -3  -5   5   30.40    2.20
  -3  -5   5   35.80    4.20
  -3  -5   5   35.40    2.80
  -3  -5   5   36.70    3.70
  -3  -5   5   38.30    2.30
   2   5  -5    6.10    1.90
   2   5  -5    2.50    1.70
   2   5  -5    4.10    1.30
   2   5  -5    8.30    3.30
   2   5  -5    0.00    2.90
  -2  -5   5    1.80    1.00
  -2  -5   5   10.90    2.80
  -2  -5   5    3.50    1.10
  -2  -5   5    4.10    3.10
   1   5  -5  330.17   11.50
   1   5  -5  325.97   10.10
   1   5  -5  333.17    9.20
   1   5  -5  313.27    9.50
   1   5  -5  328.67   10.90
   1   5  -5  332.47   10.60
   1   5  -5  310.87   13.20
  -1  -5   5  329.77   16.60
  -1  -5   5  316.27   11.50
  -1  -5   5  319.07   11.70
  -1  -5   5  313.17   14.60
  -1  -5   5  315.47   10.70
  -1  -5   5  322.77   13.90
  -1  -5   5  346.57   10.90
   0   5  -5   21.80    2.10
   0   5  -5   26.50    2.40
   0   5  -5   23.70    2.90
   0   5  -5   24.30    3.00
   0   5  -5   23.50    2.10
   0   5  -5   20.00    2.20
   0  -5   5   19.90    3.40
   0  -5   5   22.00    2.20
   0  -5   5   21.80    4.00
   0  -5   5   22.40    1.50
   0  -5   5   21.20    2.10
   0  -5   5   25.40    1.40
   0  -5   5   19.30    3.80
   0  -5   5   23.50    1.60
  -1   5  -5  487.55   13.60
  -1   5  -5  477.85   11.70
  -1   5  -5  452.95   10.70
  -1   5  -5  465.05   13.00
  -1   5  -5  451.55   26.50
   1  -5   5  474.35   15.30
   1  -5   5  487.05   27.20
   1  -5   5  473.75   17.00
   1  -5   5  452.85   18.10
   1  -5   5  450.45   12.40
   1  -5   5  472.25   10.90
  -2   5  -5   47.10    3.90
  -2   5  -5   48.00    3.20
  -2   5  -5   50.49    3.60
  -2   5  -5   48.50    3.10
  -2   5  -5   53.69    3.70
   2  -5   5   54.69    4.50
   2  -5   5   46.40    4.10
   2  -5   5   54.19    3.10
   2  -5   5   52.29    2.70
   2  -5   5   49.00    2.80
   2  -5   5   44.20    4.40
  -3   5  -5    2.30    1.70
  -3   5  -5    2.00    1.50
  -3   5  -5    0.00    2.30
  -3   5  -5    2.80    1.80
  -3   5  -5    0.30    1.80
   3  -5   5    0.70    2.20
   3  -5   5    2.90    2.40
   3  -5   5    0.00    3.20
   3  -5   5    0.00    2.20
   3  -5   5    0.00    1.30
   3  -5   5    0.50    2.20
  -4   5  -5 1559.84   41.20
  -4   5  -5 1535.05   37.90
  -4   5  -5 1558.34   48.40
  -4   5  -5 1563.94   35.50
  -4   5  -5 1570.64   34.30
   4  -5   5 1521.65   64.19
   4  -5   5 1611.44   65.79
   4  -5   5 1611.74   62.19
   4  -5   5 1586.04   60.79
   4  -5   5 1576.64   58.09
   4  -5   5 1598.84   30.90
  -5   5  -5  107.59    5.10
  -5   5  -5  106.09    7.10
  -5   5  -5  107.79    5.50
   5  -5   5  101.29    6.80
   5  -5   5   93.89    7.00
   5  -5   5  100.49    6.40
   5  -5   5  100.09    5.50
  -6   5  -5  127.49    6.50
  -6   5  -5  116.69    8.00
  -6   5  -5  131.49    7.00
   6  -5   5  126.89    8.70
   6  -5   5  112.89    7.40
  -7   5  -5  460.35   17.80
   7  -5   5  479.25   13.80
  -8   5  -5    6.20    7.60
   8  -5   5   20.90    7.70
  -9   5  -5  520.05   35.40
   9  -5   5  521.95   29.40
   9   4  -5   14.60    8.80
  -9  -4   5   22.20    7.10
  -9  -4   5   18.00    6.00
   8   4  -5  582.44   26.20
   8   4  -5  608.64   24.40
   8   4  -5  596.44   25.90
   8   4  -5  575.24   29.20
   8   4  -5  572.74   29.20
  -8  -4   5  563.14   24.60
   7   4  -5    1.20    3.70
   7   4  -5    0.00    3.30
   7   4  -5    6.30    5.70
   7   4  -5    0.00    3.30
   7   4  -5    0.00    3.70
  -7  -4   5   16.40    5.50
   6   4  -5  225.88   10.10
   6   4  -5  235.48    9.00
   6   4  -5  234.98   11.80
   6   4  -5  241.38   11.40
   6   4  -5  245.78    9.70
  -6  -4   5  226.58   10.70
  -6  -4   5  244.18   14.20
   5   4  -5 1951.60   41.40
   5   4  -5 1951.20  115.89
   5   4  -5 1943.21  120.39
   5   4  -5 1995.40   63.69
   5   4  -5 1937.31  119.59
   5   4  -5 1963.90   59.79
  -5  -4   5 1912.61   88.39
  -5  -4   5 1931.31   54.09
   4   4  -5  120.69    5.20
   4   4  -5  119.69    5.10
   4   4  -5  112.49    4.60
   4   4  -5  117.49    4.90
   4   4  -5  113.49    5.10
   4   4  -5  118.79    4.90
   4   4  -5  126.19    4.90
   4   4  -5  121.49    4.60
  -4  -4   5  116.59    4.30
  -4  -4   5  119.59    5.70
   3   4  -5  244.48    7.30
   3   4  -5  253.27    7.10
   3   4  -5  242.68   13.50
   3   4  -5  244.48    7.20
   3   4  -5  262.27    9.00
   3   4  -5  251.87    6.90
   3   4  -5  243.58    7.30
   3   4  -5  252.17    7.70
   3   4  -5  259.67    6.70
  -3  -4   5  264.07    8.10
  -3  -4   5  247.08    8.20
  -3  -4   5  255.57   12.50
  -3  -4   5  239.98   14.10
  -3  -4   5  259.17    6.40
  -3  -4   5  241.88   11.90
   2   4  -5   41.30    1.80
   2   4  -5   35.20    3.50
   2   4  -5   39.80    3.40
   2   4  -5   35.50    2.90
   2   4  -5   41.20    1.60
   2   4  -5   40.50    3.00
   2   4  -5   40.00    3.60
   2   4  -5   41.10    3.40
   2   4  -5   45.30    2.10
  -2  -4   5   37.70    3.60
  -2  -4   5   36.90    2.80
  -2  -4   5   38.60    2.90
  -2  -4   5   30.00    3.20
  -2  -4   5   38.70    3.60
   1   4  -5   18.10    2.60
   1   4  -5   15.00    2.90
   1   4  -5   14.80    2.50
   1   4  -5   18.30    2.90
   1   4  -5   15.90    2.10
   1   4  -5   15.90    1.90
  -1  -4   5   16.50    2.20
  -1  -4   5   13.20    2.10
  -1  -4   5   18.70    1.90
  -1  -4   5   10.80    2.40
   0   4  -5 1012.50   25.10
   0  -4   5 1028.10   25.30
   0  -4   5 1082.69   26.30
   0  -4   5 1056.19   41.90
   0  -4   5 1058.09   38.00
   0  -4   5 1013.00   29.60
   0  -4   5 1029.90   26.40
   0  -4   5 1069.59   41.00
   0  -4   5 1063.09   28.30
   0  -4   5 1009.60   33.50
  -1   4  -5  851.41   19.50
  -1   4  -5  864.31   24.40
  -1   4  -5  858.21   22.70
  -1   4  -5  869.71   21.10
  -1   4  -5  854.71   24.20
   1  -4   5  873.01   16.80
   1  -4   5  899.41   30.50
   1  -4   5  891.71   20.90
   1  -4   5  862.11   30.40
   1  -4   5  889.21   25.70
   1  -4   5  872.11   27.90
   1  -4   5  871.11   28.30
   1  -4   5  849.91   28.00
   1  -4   5  861.81   26.90
  -2   4  -5    0.00    2.00
  -2   4  -5    0.00    2.10
  -2   4  -5    7.40    2.40
  -2   4  -5    0.50    1.40
  -2   4  -5    1.50    1.50
  -2   4  -5    3.80    2.00
   2  -4   5    1.50    2.20
   2  -4   5    0.70    1.90
   2  -4   5    2.00    1.40
   2  -4   5    4.60    3.00
   2  -4   5    4.90    1.90
   2  -4   5    2.80    1.60
   2  -4   5    4.10    1.70
   2  -4   5    3.60    1.60
   2  -4   5    0.50    1.60
  -3   4  -5 1894.31   56.29
  -3   4  -5 1871.31   55.89
  -3   4  -5 1869.91   55.49
  -3   4  -5 1881.31   60.29
  -3   4  -5 1838.72   56.59
   3  -4   5 2013.30   44.30
   3  -4   5 1904.61   70.29
   3  -4   5 1824.02   34.20
   3  -4   5 1903.51   46.70
   3  -4   5 1929.31   44.10
   3  -4   5 1962.40   76.79
   3  -4   5 1898.81   50.09
   3  -4   5 1998.90   45.90
  -4   4  -5  178.18    8.80
  -4   4  -5  162.78    5.30
  -4   4  -5  163.38    5.10
   4  -4   5  153.38    7.70
   4  -4   5  154.28    6.00
   4  -4   5  147.49    7.70
   4  -4   5  153.48    7.60
   4  -4   5  156.58    7.40
   4  -4   5  156.78    7.90
   4  -4   5  159.18    7.30
   4  -4   5  154.38    6.20
  -5   4  -5 1398.96   32.00
  -5   4  -5 1363.56   39.50
  -5   4  -5 1445.16   28.60
   5  -4   5 1418.96   35.00
   5  -4   5 1377.96   66.69
   5  -4   5 1368.86   72.89
   5  -4   5 1446.76   41.60
   5  -4   5 1405.96   56.89
   5  -4   5 1408.76   35.70
  -6   4  -5   13.10    4.80
   6  -4   5    1.10    3.50
   6  -4   5    1.90    5.00
  -7   4  -5  172.88   10.00
   7  -4   5  188.28    9.80
   7  -4   5  160.28   11.70
  -8   4  -5  407.66   20.60
   8  -4   5  400.66   21.70
   8  -4   5  388.56   19.50
  -9   4  -5  341.87   25.80
   9  -4   5  338.87   20.90
  10   3  -5  134.39   13.40
 -10  -3   5  141.59   11.70
 -10  -3   5  131.89   11.00
   9   3  -5   46.90    8.60
  -9  -3   5   34.10    7.90
  -9  -3   5   58.49    9.80
   8   3  -5  370.56   17.00
   8   3  -5  328.47   15.90
   8   3  -5  317.07   17.80
   8   3  -5  339.97   20.50
   8   3  -5  348.67   16.40
  -8  -3   5  330.77   14.00
   7   3  -5  704.73   28.70
   7   3  -5  693.13   31.40
   7   3  -5  696.23   33.20
   7   3  -5  706.33   35.90
   7   3  -5  729.63   20.40
  -7  -3   5  751.22   22.40
  -7  -3   5  720.63   32.20
   6   3  -5  860.51   27.30
   6   3  -5  886.01   27.10
   6   3  -5  894.21   23.00
   6   3  -5  874.41   25.90
   6   3  -5  882.51   21.60
  -6  -3   5  854.11   39.30
  -6  -3   5  862.71   39.80
  -6  -3   5  837.22   36.30
  -6  -3   5  878.01   24.20
   5   3  -5  123.39    5.80
   5   3  -5   96.49    6.10
   5   3  -5  106.59    4.80
   5   3  -5  107.29    5.50
   5   3  -5  110.29    5.00
   5   3  -5  110.29    6.20
   5   3  -5  105.39    4.60
  -5  -3   5  118.59    6.80
  -5  -3   5  108.49    8.10
  -5  -3   5  111.99    5.10
  -5  -3   5   98.19    7.00
   4   3  -5 1290.67   61.39
   4   3  -5 1232.28   38.00
   4   3  -5 1272.77   36.40
   4   3  -5 1279.07   36.80
   4   3  -5 1236.68   38.40
   4   3  -5 1248.58   50.89
   4   3  -5 1278.37   50.49
   4   3  -5 1229.98   35.50
  -4  -3   5 1231.28   27.30
  -4  -3   5 1205.98   24.20
  -4  -3   5 1222.98   83.59
  -4  -3   5 1193.68   82.49
   3   3  -5  311.67   11.00
   3   3  -5  324.57   11.40
   3   3  -5  310.87   11.10
   3   3  -5  328.67   11.60
   3   3  -5  303.37    8.60
   3   3  -5  304.37   12.00
   3   3  -5  306.67   10.40
   3   3  -5  306.37   10.00
  -3  -3   5  309.67   11.90
  -3  -3   5  312.77    7.20
  -3  -3   5  290.17   10.00
  -3  -3   5  310.67   11.90
  -3  -3   5  295.37    8.10
  -3  -3   5  302.57    8.50
   2   3  -5 1789.02   52.69
   2   3  -5 1725.63   45.40
   2   3  -5 1739.13   47.40
   2   3  -5 1756.42   45.70
   2   3  -5 1809.42   49.10
   2   3  -5 1791.52   44.30
   2   3  -5 1818.82   46.70
   2   3  -5 1802.42   46.80
   2   3  -5 1746.93   46.90
  -2  -3   5 1767.22   69.89
  -2  -3   5 1787.92   45.00
  -2  -3   5 1802.62   57.89
  -2  -3   5 1826.52   59.49
  -2  -3   5 1814.62   51.89
   1   3  -5   67.99    3.20
   1   3  -5   65.89    3.50
   1   3  -5   69.39    3.30
   1   3  -5   69.29    3.80
   1   3  -5   74.09    3.00
   1   3  -5   73.49    3.70
  -1  -3   5   65.59    4.20
  -1  -3   5   65.89    3.80
  -1  -3   5   67.89    4.30
  -1  -3   5   68.89    5.20
  -1  -3   5   71.49    2.80
  -1  -3   5   60.99    3.30
  -1  -3   5   62.79    4.30
   0   3  -5 2093.69   76.09
   0   3  -5 2099.29   57.59
   0   3  -5 2111.19   74.09
   0   3  -5 2136.59   60.09
   0   3  -5 2051.59   48.10
   0  -3   5 2183.38   42.40
   0  -3   5 2219.48   66.69
   0  -3   5 2233.98   68.59
   0  -3   5 2151.18   50.89
   0  -3   5 2174.48   52.59
   0  -3   5 2154.48   60.49
   0  -3   5 2245.08   67.29
   0  -3   5 2186.28   65.39
   0  -3   5 2110.59   71.19
   0  -3   5 2182.08   41.00
  -1   3  -5  461.55   19.40
  -1   3  -5  466.65   12.90
  -1   3  -5  473.75   12.00
  -1   3  -5  483.55   11.30
  -1   3  -5  470.65   11.80
   1  -3   5  475.95   11.40
   1  -3   5  478.05   12.70
   1  -3   5  474.95    9.10
   1  -3   5  482.75   12.70
   1  -3   5  477.05   16.60
   1  -3   5  480.35   10.00
   1  -3   5  494.55   11.30
   1  -3   5  491.85   15.80
   1  -3   5  470.95   14.60
  -2   3  -5 4853.51  159.58
  -2   3  -5 4837.22  108.79
  -2   3  -5 4946.00  161.58
  -2   3  -5 4918.91  111.39
  -2   3  -5 5089.09  144.39
  -2   3  -5 4936.31  117.49
   2  -3   5 5240.18  141.69
   2  -3   5 5100.79  185.88
   2  -3   5 5145.19  108.69
   2  -3   5 5192.78  149.39
   2  -3   5 5099.09  142.49
   2  -3   5 4916.61  103.89
   2  -3   5 5199.08  123.19
   2  -3   5 5146.78  158.38
   2  -3   5 5325.77  130.69
  -3   3  -5   38.00    2.90
  -3   3  -5   36.70    3.50
  -3   3  -5   41.40    3.00
   3  -3   5   35.60    3.10
   3  -3   5   27.10    3.70
   3  -3   5   30.70    3.80
   3  -3   5   30.70    3.10
   3  -3   5   31.20    4.00
   3  -3   5   38.10    3.40
   3  -3   5   29.20    3.30
   3  -3   5   33.70    2.30
   3  -3   5   33.10    3.30
   3  -3   5   34.30    3.50
   3  -3   5   35.70    3.50
  -4   3  -5   44.00    4.60
  -4   3  -5   42.20    3.10
  -4   3  -5   39.50    3.00
   4  -3   5   37.60    3.60
   4  -3   5   36.80    4.10
   4  -3   5   38.90    4.20
   4  -3   5   32.10    3.70
   4  -3   5   37.00    3.40
   4  -3   5   41.00    4.00
  -5   3  -5  342.47   11.70
   5  -3   5  294.27   14.60
   5  -3   5  316.27   16.30
   5  -3   5  323.27   15.20
   5  -3   5  329.77    9.90
   5  -3   5  332.37   16.70
   5  -3   5  310.77   14.90
  -6   3  -5  204.68    9.20
   6  -3   5  179.28    9.60
   6  -3   5  201.88   10.50
   6  -3   5  192.18    8.30
  -7   3  -5  140.89    9.30
   7  -3   5  107.79    9.20
   7  -3   5  111.99    6.40
   7  -3   5  114.29   10.40
  -8   3  -5  759.42   27.60
   8  -3   5  745.43   32.70
   8  -3   5  728.43   25.00
  -9   3  -5   64.49   10.70
   9  -3   5   44.70    8.00
   9  -3   5   38.60    8.10
  10   2  -5   37.00    7.70
 -10  -2   5   19.80    6.50
 -10  -2   5   26.20    8.90
   9   2  -5   83.49   10.40
  -9  -2   5   98.39    9.00
  -9  -2   5  100.29    9.50
   8   2  -5  663.23   24.10
  -8  -2   5  689.13   27.70
  -8  -2   5  674.83   24.70
   7   2  -5  911.61   57.39
   7   2  -5  918.61   55.89
   7   2  -5  892.21   46.40
   7   2  -5  905.11   51.19
   7   2  -5  935.91   30.60
  -7  -2   5  871.21   48.20
  -7  -2   5  914.51   21.30
   6   2  -5  170.88    7.10
   6   2  -5  166.98    7.30
   6   2  -5  177.28    7.80
   6   2  -5  173.28    7.70
   6   2  -5  173.38    8.40
   6   2  -5  165.58    7.40
  -6  -2   5  173.88    6.40
  -6  -2   5  174.08   13.40
  -6  -2   5  183.88    8.10
  -6  -2   5  164.28   11.90
   5   2  -5  350.06   13.70
   5   2  -5  325.67   21.10
   5   2  -5  353.56   19.40
   5   2  -5  330.67    9.70
   5   2  -5  332.77   11.10
   5   2  -5  351.66    7.70
   5   2  -5  347.47   17.00
   5   2  -5  349.57    9.80
   5   2  -5  345.67    8.50
  -5  -2   5  329.97   11.20
  -5  -2   5  335.47    8.20
  -5  -2   5  336.17   16.60
  -5  -2   5  343.27   17.20
   4   2  -5   10.20    2.10
   4   2  -5   10.70    2.40
   4   2  -5   10.80    1.90
   4   2  -5    7.10    1.80
   4   2  -5   11.60    2.40
   4   2  -5   16.90    2.20
   4   2  -5   12.30    2.00
   4   2  -5    6.70    2.40
   4   2  -5   13.40    2.40
  -4  -2   5   12.80    2.50
  -4  -2   5    7.00    2.80
  -4  -2   5    9.00    2.20
  -4  -2   5   12.40    2.00
  -4  -2   5   11.20    2.30
   3   2  -5   15.70    2.00
   3   2  -5    9.50    2.20
   3   2  -5   15.30    2.50
   3   2  -5   12.90    2.20
   3   2  -5   12.20    2.40
   3   2  -5   13.30    1.70
  -3  -2   5   11.90    2.30
  -3  -2   5    7.60    1.90
  -3  -2   5   11.00    1.80
  -3  -2   5   14.10    2.00
  -3  -2   5   13.50    2.30
   2   2  -5  197.68    5.70
   2   2  -5  191.78    7.50
   2   2  -5  194.78    5.10
   2   2  -5  193.48    7.00
   2   2  -5  197.28    6.20
   2   2  -5  202.38    6.10
   2   2  -5  203.18    6.40
   2   2  -5  210.68   10.80
  -2  -2   5  198.18    8.00
  -2  -2   5  201.38    5.70
  -2  -2   5  210.38    8.40
  -2  -2   5  210.08    6.80
  -2  -2   5  207.98    8.50
  -2  -2   5  201.98    5.80
  -2  -2   5  196.48    6.60
   1   2  -5    0.30    2.00
   1   2  -5    0.00    2.00
   1   2  -5    1.30    1.70
   1   2  -5    0.00    1.90
   1   2  -5    0.80    0.70
   1   2  -5    0.90    1.10
   1   2  -5    0.30    0.70
   1   2  -5    1.50    0.60
   1   2  -5    0.00    2.10
  -1  -2   5    4.50    2.00
  -1  -2   5    2.20    1.00
  -1  -2   5    0.60    1.70
  -1  -2   5    0.60    1.50
  -1  -2   5    0.00    1.40
  -1  -2   5    1.10    1.30
  -1  -2   5    2.70    1.70
   0   2  -5  156.68    6.70
   0   2  -5  152.58    4.30
   0   2  -5  163.38    5.80
   0   2  -5  161.38    5.10
   0   2  -5  171.08    7.00
   0   2  -5  158.58    6.90
   0   2  -5  171.08    5.20
   0   2  -5  163.08    5.30
   0  -2   5  166.38    5.30
   0  -2   5  160.48    7.90
   0  -2   5  159.48    3.80
   0  -2   5  167.68    5.40
   0  -2   5  166.98    6.20
   0  -2   5  173.18    3.80
   0  -2   5  157.78    6.70
   0  -2   5  160.88    6.60
   0  -2   5  173.48    6.50
   0  -2   5  164.08    4.00
  -1   2  -5 6721.13  249.48
  -1   2  -5 6728.13  259.47
  -1   2  -5 6627.24  177.48
  -1   2  -5 6842.92  174.38
  -1   2  -5 6865.81  283.77
  -1   2  -5 6768.52  245.78
   1  -2   5 7123.59  236.38
   1  -2   5 7258.97  176.58
   1  -2   5 6784.02  136.19
   1  -2   5 6957.90  178.38
   1  -2   5 6871.81  227.08
   1  -2   5 7196.88  172.48
   1  -2   5 7097.59  133.59
   1  -2   5 6998.80  193.28
   1  -2   5 7009.70  241.38
  -2   2  -5  423.26   10.10
  -2   2  -5  432.66   13.30
  -2   2  -5  439.16   12.50
  -2   2  -5  417.16   14.40
  -2   2  -5  429.76   10.00
   2  -2   5  438.26   11.60
   2  -2   5  447.26   15.70
   2  -2   5  425.66   13.70
   2  -2   5  427.06   14.30
   2  -2   5  450.25   11.80
   2  -2   5  427.76   10.80
   2  -2   5  438.46   18.10
   2  -2   5  452.45   12.30
   2  -2   5  406.46   13.60
   2  -2   5  452.25   11.60
   2  -2   5  449.86   15.60
  -3   2  -5   72.59    4.20
  -3   2  -5   73.09    3.20
  -3   2  -5   66.49    4.50
  -3   2  -5   66.79    2.90
  -3   2  -5   72.09    3.10
   3  -2   5   67.39    3.90
   3  -2   5   63.09    3.90
   3  -2   5   57.59    3.90
   3  -2   5   67.99    6.00
   3  -2   5   67.39    4.10
   3  -2   5   69.29    3.70
   3  -2   5   65.19    4.60
   3  -2   5   64.49    4.00
   3  -2   5   66.49    4.50
   3  -2   5   64.19    4.70
   3  -2   5   67.49    4.10
   3  -2   5   68.79    4.90
  -4   2  -5  344.07   11.00
  -4   2  -5  355.96    8.80
  -4   2  -5  355.06   10.90
   4  -2   5  340.57   11.60
   4  -2   5  334.07    9.90
   4  -2   5  339.07   11.20
   4  -2   5  342.37   11.90
   4  -2   5  345.67   14.10
   4  -2   5  335.37    9.10
   4  -2   5  341.77   13.30
  -5   2  -5   52.99    4.90
   5  -2   5   47.10    5.70
   5  -2   5   43.30    5.00
   5  -2   5   43.30    4.80
   5  -2   5   51.19    4.00
   5  -2   5   46.50    5.10
   5  -2   5   46.30    5.00
   5  -2   5   43.40    5.30
  -6   2  -5  606.74   19.40
   6  -2   5  576.24   29.30
   6  -2   5  573.04   22.90
   6  -2   5  577.64   22.60
  -7   2  -5  149.09    9.40
   7  -2   5  167.38   10.00
   7  -2   5  136.99   11.00
  -8   2  -5  147.69   10.70
   8  -2   5  140.99   11.10
   8  -2   5  139.09   10.80
  -9   2  -5    3.60    8.30
   9  -2   5    2.60    4.80
   9  -2   5    8.80    7.90
  10   1  -5    0.00    9.10
[truncated: 369,880 more chars]
