# Supplementary material for: Bis[1-meth­oxy-2,2,2-tris­(pyrazol-1-yl-κN 2)ethane]­nickel(II) bis­(tri­fluoro­methane­sulfonate) dihydrate
Source: Acta Crystallogr Sect E Struct Rep Online. 2013 Sep 4;69(Pt 10):m532–3. doi: 10.1107/S1600536813024252 (PMC3790345; doi:10.1107/S1600536813024252)
Supplement: Supplementary file 2 [file e-69-0m532-Isup2.hkl]

#
# h,k,l, Fc-squared, Fo-squared, sigma(Fo-squared), status flag
#
data_I
_shelx_title ' k12054 in P-1'
_shelx_refln_list_code          4
_shelx_F_calc_maximum      104.16
_exptl_crystal_F_000       466.00
_reflns_d_resolution_high  0.7697

loop_
 _space_group_symop_operation_xyz
 'x, y, z'
 '-x, -y, -z'

_cell_length_a     8.5582
_cell_length_b     9.6515
_cell_length_c    12.2347
_cell_angle_alpha 110.399
_cell_angle_beta  103.665
_cell_angle_gamma  97.317

_shelx_F_squared_multiplier     1.000

loop_
 _refln_index_h
 _refln_index_k
 _refln_index_l
 _refln_F_squared_calc
 _refln_F_squared_meas
 _refln_F_squared_sigma
 _refln_observed_status
   1   0   0         73.91         65.20         0.72 o
   2   0   0        530.79        472.29         5.47 o
   3   0   0        714.99        617.72         6.49 o
   4   0   0       1619.14       1733.90        15.35 o
   5   0   0          2.88          3.01         0.65 o
   6   0   0         24.19         21.76         0.86 o
   7   0   0        158.63        138.57         3.28 o
   8   0   0        662.26        668.57        11.83 o
   9   0   0         62.97         53.68         4.72 o
  10   0   0         21.02         11.85         5.29 o
 -10   1   0         21.75         18.11         3.76 o
  -9   1   0        707.70        704.75        15.16 o
  -8   1   0         50.61         45.61         3.70 o
  -7   1   0       1532.13       1599.91        18.16 o
  -6   1   0        209.18        197.40         2.40 o
  -5   1   0         78.64         69.81         1.29 o
  -4   1   0         20.39         15.08         0.66 o
  -3   1   0       1643.53       1717.76        13.97 o
  -2   1   0        410.23        408.54         3.84 o
   0   1   0       4284.88       4034.71        81.11 o
   1   1   0        841.24        800.10         6.79 o
   2   1   0        172.55        153.38         1.63 o
   3   1   0          2.96          1.02         0.30 o
   4   1   0        140.45        131.84         1.33 o
   5   1   0         25.57         14.71         0.83 o
   6   1   0        164.04        150.80         5.49 o
   7   1   0         10.45          9.28         1.16 o
   8   1   0        455.96        437.92         9.87 o
   9   1   0         61.25         53.62         4.68 o
  10   1   0        534.35        575.24        20.20 o
 -10   2   0        112.29        111.07         4.99 o
  -9   2   0         90.05         89.80         4.74 o
  -8   2   0        462.89        471.09         8.35 o
  -7   2   0       2277.26       2362.62        28.60 o
  -6   2   0        375.47        376.13         5.72 o
  -5   2   0          7.50          6.20         1.11 o
  -4   2   0       2872.36       2894.78        26.04 o
  -3   2   0       1185.74       1133.30         9.60 o
  -2   2   0         13.64         19.50         0.45 o
  -1   2   0        727.46        708.61         7.07 o
   0   2   0        463.07        471.61         5.90 o
   1   2   0        405.40        445.37         3.92 o
   2   2   0       4354.16       4307.01        33.55 o
   3   2   0       6492.62       6744.07        58.81 o
   4   2   0        237.09        214.85         2.05 o
   5   2   0         13.21         14.37         0.96 o
   6   2   0        228.77        224.38         3.60 o
   7   2   0        360.15        374.38         7.82 o
   8   2   0         60.78         55.42         4.61 o
   9   2   0         62.36         60.59         4.93 o
 -10   3   0          2.93          6.50         2.97 o
  -9   3   0        396.76        412.09         9.60 o
  -8   3   0        221.98        231.32         5.78 o
  -7   3   0          2.79          4.68         2.94 o
  -6   3   0        874.49        868.70        10.78 o
  -5   3   0       2202.24       2231.74        25.16 o
  -4   3   0       1697.62       1744.69        13.66 o
  -3   3   0        107.43         79.03         0.98 o
  -2   3   0         60.89         67.35         0.85 o
  -1   3   0       3105.89       2975.59        26.80 o
   0   3   0        544.97        544.25         5.16 o
   1   3   0       2562.78       2553.19        21.67 o
   2   3   0       2618.23       2514.94        16.29 o
   3   3   0       2583.09       2591.55        18.20 o
   4   3   0         67.43         86.80         1.70 o
   5   3   0        376.70        387.94         6.41 o
   6   3   0        172.83        173.75         3.12 o
   7   3   0        344.04        335.38         5.33 o
   8   3   0        209.59        191.49         6.95 o
   9   3   0         21.73         21.78         4.25 o
 -10   4   0         21.54         18.60         7.03 o
  -9   4   0          8.54         11.31         3.21 o
  -8   4   0        200.32        195.92         5.45 o
  -7   4   0         57.96         61.25         2.85 o
  -6   4   0          3.47          3.26         1.40 o
  -5   4   0        113.86        106.47         1.49 o
  -4   4   0       3843.14       3800.00        27.43 o
  -3   4   0        579.46        649.19         5.17 o
  -2   4   0       1774.38       1796.68        14.32 o
  -1   4   0       1677.62       1645.20        13.26 o
   0   4   0         16.12         17.05         0.56 o
   1   4   0       2801.53       2826.36        20.29 o
   2   4   0        886.00        858.13         5.90 o
   3   4   0        361.56        365.35         3.75 o
   4   4   0       4454.12       4592.80        41.20 o
   5   4   0         90.83         91.06         2.55 o
   6   4   0         55.37         46.65         2.05 o
   7   4   0        813.60        827.09        13.98 o
   8   4   0         25.01         21.74         2.61 o
   9   4   0         41.53         35.12        10.90 o
 -10   5   0          6.69          5.81         4.86 o
  -9   5   0         37.65         28.82         3.36 o
  -8   5   0        900.44        965.46        19.61 o
  -7   5   0        175.77        174.83         4.52 o
  -6   5   0         98.94         87.77         1.36 o
  -5   5   0       2493.84       2553.48        25.76 o
  -4   5   0        186.00        165.76         2.35 o
  -3   5   0       1618.48       1733.96        13.49 o
  -2   5   0       2268.53       2298.00        14.41 o
  -1   5   0          0.95          1.47         0.51 o
   0   5   0       2009.21       2142.64        19.44 o
   1   5   0        821.36        764.78         5.86 o
   2   5   0        615.75        593.11         5.58 o
   3   5   0        400.36        377.80         4.50 o
   4   5   0        141.37        118.85         2.51 o
   5   5   0          9.80          9.95         1.46 o
   6   5   0        153.86        153.39         3.82 o
   7   5   0        106.59         93.06         4.07 o
   8   5   0         43.62         35.09         4.05 o
 -10   6   0         30.36         21.10         5.36 o
  -9   6   0        190.63        188.09         7.46 o
  -8   6   0        489.23        530.92        11.56 o
  -7   6   0        428.45        382.37         8.98 o
  -6   6   0        565.37        555.31         7.48 o
  -5   6   0        658.19        705.98         8.00 o
  -4   6   0         35.36         43.92         1.82 o
  -3   6   0       1049.39       1048.08         9.81 o
  -2   6   0        128.56        144.35         2.17 o
  -1   6   0        270.11        228.51         2.82 o
   0   6   0       1226.91       1216.92        10.36 o
   1   6   0         26.97         25.56         1.13 o
   2   6   0       1110.56       1106.44        14.63 o
   3   6   0         30.41         24.56         1.40 o
   4   6   0         62.95         67.21         2.37 o
   5   6   0        357.89        362.26         6.52 o
   6   6   0          0.57          2.51         2.28 o
   7   6   0         20.21         17.83         3.44 o
  -9   7   0        106.05        112.31         6.77 o
  -8   7   0         21.59         15.35         3.46 o
  -7   7   0        200.26        195.80         5.71 o
  -6   7   0         12.27          8.01         1.17 o
  -5   7   0        753.14        718.01         9.16 o
  -4   7   0         57.24         50.00         1.42 o
  -3   7   0         32.43         38.36         1.53 o
  -2   7   0       1052.65        986.49        19.13 o
  -1   7   0       1348.10       1328.69        12.56 o
   0   7   0        714.69        729.21         8.22 o
   1   7   0        287.20        324.15         4.71 o
   2   7   0        123.57        119.47         2.57 o
   3   7   0        320.64        333.88         5.12 o
   4   7   0          3.52          3.04         1.86 o
   5   7   0        101.04         98.83         4.30 o
   6   7   0        271.20        270.63         7.95 o
  -9   8   0          3.67          6.57         4.30 o
  -8   8   0         75.70         90.46         5.33 o
  -7   8   0          4.79          7.00         2.81 o
  -6   8   0         62.91         65.42         2.98 o
  -5   8   0        334.03        334.24         6.61 o
  -4   8   0        122.17        124.59         2.89 o
  -3   8   0        148.64        158.19         2.95 o
  -2   8   0        641.86        647.91         9.05 o
  -1   8   0         33.96         31.00         1.61 o
   0   8   0        173.02        177.29         3.48 o
   1   8   0         53.68         46.39         2.04 o
   2   8   0        174.17        166.09         3.96 o
   3   8   0         87.73         84.19         3.14 o
   4   8   0          5.98          7.56         2.03 o
   5   8   0        368.51        411.80         9.18 o
   6   8   0        149.11        119.52         8.18 o
  -8   9   0         16.56         19.50         4.89 o
  -7   9   0         14.17          7.69         4.17 o
  -6   9   0        127.49        114.85         5.78 o
  -5   9   0         23.04         20.73         3.13 o
  -4   9   0        287.07        275.03         7.00 o
  -3   9   0        201.03        205.88         8.97 o
  -2   9   0         95.49         99.72         2.97 o
  -1   9   0        874.00        911.08        14.82 o
   0   9   0          1.89          3.20         1.76 o
   1   9   0          2.85          4.57         1.73 o
   2   9   0        743.21        771.67        14.63 o
   3   9   0          2.73          4.06         2.18 o
   4   9   0        242.15        225.00         6.97 o
  -7  10   0        162.38        171.50         8.07 o
  -6  10   0          0.84          1.01         3.18 o
  -5  10   0          1.69          3.93         2.16 o
  -4  10   0        505.36        537.90        14.39 o
  -3  10   0        190.33        190.92         6.83 o
  -2  10   0        283.31        279.36         6.55 o
  -1  10   0         20.20         19.03         2.72 o
   0  10   0          1.04          2.76         2.27 o
   1  10   0       1528.82       1625.75        23.00 o
   2  10   0         45.77         40.80         3.04 o
   3  10   0         17.70         21.28         4.05 o
  -5  11   0         61.20         63.14         8.41 o
  -4  11   0          1.65          0.62         3.41 o
  -3  11   0         87.76         91.17         5.90 o
  -2  11   0          1.15          4.14         2.52 o
  -1  11   0         21.88         17.68         3.54 o
   0  11   0        270.37        268.39         7.35 o
   1  11   0         27.40         23.59         3.74 o
   2 -12   1         35.28         45.19        10.17 o
  -2 -11   1        275.26        257.34         7.96 o
  -1 -11   1         27.35         21.48         3.76 o
   0 -11   1          8.46          9.22         3.33 o
   1 -11   1        171.37        179.25         5.51 o
   2 -11   1         50.09         49.95         3.49 o
   3 -11   1        254.26        253.71         7.55 o
   4 -11   1        252.82        245.10        11.22 o
   5 -11   1         77.91         58.78         7.38 o
   6 -11   1         71.63         59.08         5.57 o
  -3 -10   1        416.62        405.20         9.92 o
  -2 -10   1         56.05         59.33         3.07 o
  -1 -10   1         13.48         14.18         1.96 o
   0 -10   1       1589.56       1638.44        29.80 o
   1 -10   1         13.31         13.94         2.25 o
   2 -10   1        283.75        285.18         7.16 o
   3 -10   1        146.87        138.55         5.20 o
   4 -10   1        161.47        151.44         5.32 o
   5 -10   1        242.21        207.48         6.43 o
   6 -10   1         61.79         43.27         7.25 o
   7 -10   1        107.07        107.09         6.94 o
  -5  -9   1        120.93        120.31         5.83 o
  -4  -9   1         31.17         26.49         4.15 o
  -3  -9   1         11.22         14.64         2.02 o
  -2  -9   1         15.33         12.43         2.78 o
  -1  -9   1        457.43        479.67         7.85 o
   0  -9   1        243.93        225.40         4.78 o
   1  -9   1        152.32        145.85         3.93 o
   2  -9   1         13.60         13.39         1.56 o
   3  -9   1          2.78          1.95         2.06 o
   4  -9   1         75.70         77.20         3.38 o
   5  -9   1          5.37          2.53         1.48 o
   6  -9   1        104.04        107.70         5.89 o
   7  -9   1        167.09        166.31         7.72 o
   8  -9   1          1.09          4.63         4.26 o
  -6  -8   1         14.35         10.25         3.48 o
  -5  -8   1        409.82        439.22        12.64 o
  -4  -8   1        130.21        131.41         4.48 o
  -3  -8   1         34.51         33.62         1.93 o
  -2  -8   1         80.01         94.26         2.58 o
  -1  -8   1         63.37         73.19         2.51 o
   0  -8   1        964.78        963.08        12.12 o
   1  -8   1         74.73         74.92         2.33 o
   2  -8   1        770.84        780.30        12.42 o
   3  -8   1       2637.28       2682.19        37.75 o
   4  -8   1         24.31         27.79         2.34 o
   5  -8   1          0.55          5.10         1.63 o
   6  -8   1         65.86         69.18         2.37 o
   7  -8   1         91.49         80.56         6.78 o
   8  -8   1         27.64         20.82         3.81 o
   9  -8   1        237.80        263.41        11.13 o
  -7  -7   1         22.34         11.64         3.36 o
  -6  -7   1        574.52        606.89        14.20 o
  -5  -7   1         29.60         34.53         3.01 o
  -4  -7   1         42.90         41.80         2.17 o
  -3  -7   1        491.36        506.34         7.69 o
  -2  -7   1         12.15         15.98         1.18 o
  -1  -7   1        235.48        203.66         3.22 o
   0  -7   1         77.71         77.67         1.65 o
   1  -7   1        509.92        496.91         5.82 o
   2  -7   1       1336.82       1368.01        15.98 o
   3  -7   1       2814.90       2835.36        32.37 o
   4  -7   1        151.30        132.38         4.11 o
   5  -7   1        511.62        533.29         6.81 o
   6  -7   1        862.79        830.05        11.75 o
   7  -7   1        261.39        246.48         6.43 o
   8  -7   1         64.67         70.85         7.34 o
   9  -7   1          7.07         12.78         4.50 o
  -8  -6   1          7.12         12.80         3.47 o
  -7  -6   1        276.48        258.73         7.93 o
  -6  -6   1          0.80          1.40         1.51 o
  -5  -6   1         51.27         52.23         2.32 o
  -4  -6   1       2234.65       2339.94        29.63 o
  -3  -6   1         64.80         59.16         1.84 o
  -2  -6   1          1.26          2.58         0.90 o
  -1  -6   1        171.76        163.10         2.11 o
   0  -6   1         88.11         76.19         1.45 o
   1  -6   1        544.64        485.49         5.18 o
   2  -6   1        722.02        716.83         9.09 o
   3  -6   1        973.16       1023.65        11.85 o
   4  -6   1       1806.94       1819.42        24.24 o
   5  -6   1        294.72        249.14         3.21 o
   6  -6   1        232.23        217.16         3.47 o
   7  -6   1        434.86        479.19        11.18 o
   8  -6   1         22.61         19.64         3.88 o
   9  -6   1          2.05          1.53         3.17 o
  10  -6   1         40.13         40.11         7.99 o
  -8  -5   1        192.95        205.51         8.59 o
  -7  -5   1         14.49         15.05         1.71 o
  -6  -5   1         90.18         90.84         2.80 o
  -5  -5   1        870.28        878.55        11.92 o
  -4  -5   1        542.93        556.87         6.14 o
  -3  -5   1          1.69          1.76         0.88 o
  -2  -5   1       2422.02       2468.31        20.16 o
  -1  -5   1         35.18         44.98         1.44 o
   0  -5   1         26.88         19.60         0.73 o
   1  -5   1          4.10         15.68         0.68 o
   2  -5   1       3451.50       3397.35        29.46 o
   3  -5   1         82.46         50.46         1.96 o
   4  -5   1         60.78         59.87         1.39 o
   5  -5   1        131.44        129.29         1.84 o
   6  -5   1        465.44        463.84         5.53 o
   7  -5   1        124.80        116.23         4.23 o
   8  -5   1          0.74          2.39         1.83 o
   9  -5   1         80.21         69.25         5.46 o
  10  -5   1         43.72         40.52         5.51 o
  -9  -4   1        266.49        250.41        13.49 o
  -8  -4   1        112.69        115.00         7.07 o
  -7  -4   1         60.89         61.75         2.70 o
  -6  -4   1        224.43        233.07         3.66 o
  -5  -4   1        409.29        440.61         5.35 o
  -4  -4   1        516.67        480.82         5.70 o
  -3  -4   1        773.86        717.29         5.33 o
  -2  -4   1        280.94        278.66         2.35 o
  -1  -4   1       3255.78       3321.30        24.37 o
   0  -4   1        127.51        101.43         1.52 o
   1  -4   1       1384.93       1467.57        13.62 o
   2  -4   1       3135.57       3126.43        25.08 o
   3  -4   1       1514.30       1668.12        13.61 o
   4  -4   1       1262.28       1404.86         8.35 o
   5  -4   1        449.06        415.13         3.97 o
   6  -4   1          0.89          0.93         1.40 o
   7  -4   1         19.71         18.20         2.56 o
   8  -4   1        484.81        479.85        12.25 o
   9  -4   1          1.61          3.40         2.77 o
  10  -4   1        535.71        563.80        19.31 o
  -9  -3   1         57.06         55.70         4.77 o
  -8  -3   1         72.06         63.75         2.84 o
  -7  -3   1         49.43         46.21         2.40 o
  -6  -3   1        220.20        199.63         3.02 o
  -5  -3   1       2137.06       2163.52        21.68 o
  -4  -3   1          8.46          4.99         0.88 o
  -3  -3   1        474.29        457.08         3.41 o
  -2  -3   1       1482.92       1378.68         9.27 o
  -1  -3   1       8218.09       8123.61        73.03 o
   0  -3   1       1841.43       1771.24        15.86 o
   1  -3   1       7502.29       7246.67        69.21 o
   2  -3   1        226.03        234.37         2.04 o
   3  -3   1       1063.17       1146.89         7.58 o
   4  -3   1         22.75         17.07         0.68 o
   5  -3   1        576.74        581.63         6.45 o
   6  -3   1         78.42         69.11         2.64 o
   7  -3   1       2111.88       2112.21        24.66 o
   8  -3   1         21.83         22.55         3.86 o
   9  -3   1        333.28        356.52         9.86 o
  10  -3   1        190.55        177.03         6.91 o
 -10  -2   1         16.33          6.61         5.96 o
  -9  -2   1          0.62          0.92         3.63 o
  -8  -2   1       1852.88       1915.54        30.72 o
  -7  -2   1         43.85         38.19         1.87 o
  -6  -2   1          1.37          2.63         1.23 o
  -5  -2   1        830.49        830.77         7.65 o
  -4  -2   1         36.82         39.13         1.41 o
  -3  -2   1       1968.45       1974.25        13.93 o
  -2  -2   1       1208.39       1250.84         9.78 o
  -1  -2   1       4072.30       4087.42        35.56 o
   0  -2   1       4125.03       3865.71        44.15 o
   1  -2   1        605.96        569.69         6.57 o
   2  -2   1       1440.37       1367.05        10.48 o
   3  -2   1         47.67         31.97         0.42 o
   4  -2   1         10.33         19.69         0.52 o
   5  -2   1       2113.34       2166.10        19.64 o
   6  -2   1        862.19        857.91         9.52 o
   7  -2   1        623.89        636.33        11.99 o
   8  -2   1        532.04        569.66         9.75 o
   9  -2   1         99.07        100.05         4.56 o
  10  -2   1        201.61        178.36         7.24 o
 -10  -1   1         27.56         22.22         5.34 o
  -9  -1   1        293.14        291.10         8.74 o
  -8  -1   1          0.89          2.12         2.44 o
  -7  -1   1         12.07         13.18         2.33 o
  -6  -1   1        396.90        372.85         4.30 o
  -5  -1   1        156.87        172.90         2.17 o
  -4  -1   1       2065.50       2201.26        18.01 o
  -3  -1   1        979.99       1012.30         8.17 o
  -2  -1   1       2510.88       2478.35        18.19 o
  -1  -1   1       5676.88       5405.98        53.41 o
   0  -1   1       2740.15       2695.15        36.74 o
   1  -1   1        882.64        837.53         6.35 o
   2  -1   1       1806.01       1736.99        11.87 o
   3  -1   1          1.09          0.93         0.29 o
   4  -1   1       1227.65       1157.54         8.45 o
   5  -1   1       1697.40       1759.07        19.74 o
   6  -1   1       1030.68       1119.25        10.59 o
   7  -1   1          7.54          9.59         1.65 o
   8  -1   1        357.29        367.72         9.00 o
   9  -1   1         87.02         79.30         3.92 o
  10  -1   1         94.10         82.84         5.63 o
 -10   0   1        164.39        165.09         8.00 o
  -9   0   1          0.98          1.17         2.69 o
  -8   0   1         11.14          7.52         2.85 o
  -7   0   1        879.58        944.73        11.22 o
  -6   0   1         76.93         80.57         2.13 o
  -5   0   1        296.48        279.55         3.12 o
  -4   0   1       1796.35       1861.38        13.83 o
  -3   0   1        405.34        398.49         3.24 o
  -1   0   1       1150.07       1110.17         8.49 o
   0   0   1        380.38        334.10         3.12 o
   1   0   1        478.24        497.71         4.12 o
   2   0   1        215.19        216.30         2.17 o
   3   0   1       2962.82       2937.11        23.64 o
   4   0   1        728.31        649.90         5.22 o
   5   0   1         97.78         77.45         1.59 o
   6   0   1         49.95         55.75         2.80 o
   7   0   1         20.75         19.09         1.72 o
   8   0   1        371.09        367.50         9.45 o
   9   0   1        588.96        582.87        16.79 o
  10   0   1         13.84          8.66         4.19 o
 -10   1   1         28.12         23.30         3.42 o
  -9   1   1       1253.05       1290.17        23.56 o
  -8   1   1        438.30        466.07         9.81 o
  -7   1   1         58.10         49.05         2.65 o
  -6   1   1        199.67        185.10         4.15 o
  -5   1   1        210.16        166.45         2.73 o
  -4   1   1        198.85        217.69         2.77 o
  -3   1   1         31.40         23.96         0.67 o
  -2   1   1       1675.29       1659.21        13.73 o
  -1   1   1        881.62        815.72         8.79 o
   0   1   1       1866.39       1940.30        21.74 o
   1   1   1        393.41        410.23         3.64 o
   2   1   1       6866.39       6772.32        57.82 o
   3   1   1       1352.37       1376.42        10.69 o
   4   1   1          2.52          0.88         0.37 o
   5   1   1          3.47         10.23         0.53 o
   6   1   1         36.43         34.45         3.91 o
   7   1   1          0.92          0.62         1.25 o
   8   1   1        415.03        418.65        10.36 o
   9   1   1         43.47         35.60         4.05 o
 -10   2   1        169.06        164.15         6.37 o
  -9   2   1       1482.33       1502.38        27.55 o
  -8   2   1         31.06         26.64         2.41 o
  -7   2   1        421.74        451.85         6.96 o
  -6   2   1        234.86        221.85         3.73 o
  -5   2   1         29.70         24.82         1.15 o
  -4   2   1       2346.16       2391.03        19.21 o
  -3   2   1         37.83         42.34         0.76 o
  -2   2   1       7428.88       7291.43        67.48 o
   0   2   1        614.22        560.97         5.76 o
   1   2   1       8408.27       8498.63        80.93 o
   2   2   1        640.59        602.26         4.75 o
   3   2   1        436.05        468.03         3.30 o
   4   2   1        906.14        898.04         8.07 o
   5   2   1          8.99          6.94         1.15 o
   6   2   1        262.57        233.98         3.58 o
   7   2   1        527.55        497.48         9.99 o
   8   2   1         62.26         64.89         4.21 o
   9   2   1         37.26         30.45         3.65 o
 -10   3   1        212.64        194.03         7.85 o
  -9   3   1          4.55          3.48         2.24 o
  -8   3   1        563.14        553.38        10.14 o
  -7   3   1        169.35        179.87         4.06 o
  -6   3   1         33.99         29.86         2.02 o
  -5   3   1        990.68       1004.01         9.14 o
  -4   3   1         82.73         81.74         1.46 o
  -3   3   1        462.66        488.32         3.97 o
  -2   3   1        634.04        546.71         4.81 o
  -1   3   1        605.20        617.94         5.95 o
   0   3   1       3794.82       3702.28        33.74 o
   1   3   1       1866.01       1811.28        13.48 o
   2   3   1         33.87         37.58         0.81 o
   3   3   1       1227.05       1254.71        10.04 o
   4   3   1        484.63        511.32         6.20 o
   5   3   1          2.78          6.54         1.16 o
   6   3   1        405.72        417.17         5.37 o
   7   3   1       1167.02       1196.63        17.53 o
   8   3   1         60.40         54.85         4.46 o
   9   3   1        311.54        296.79        24.32 o
 -10   4   1         24.07         11.05         3.69 o
  -9   4   1          1.17          0.74         2.38 o
  -8   4   1          9.30         14.00         3.13 o
  -7   4   1         16.06         15.91         2.15 o
  -6   4   1       1164.58       1228.80        14.52 o
  -5   4   1         86.04         81.21         1.71 o
  -4   4   1        528.17        596.69         4.45 o
  -3   4   1       1952.47       1898.08        13.85 o
  -2   4   1       1005.89       1001.36         7.89 o
  -1   4   1        898.76        879.02         6.86 o
   0   4   1       4987.50       5139.14        38.66 o
   1   4   1        634.53        648.65         5.67 o
   2   4   1        292.90        286.99         2.64 o
   3   4   1        131.44        137.88         1.86 o
   4   4   1        253.59        259.87         3.41 o
   5   4   1         32.88         42.49         1.84 o
   6   4   1         94.38         84.90         2.69 o
   7   4   1         51.38         55.92         3.00 o
   8   4   1        178.14        176.48         8.41 o
 -10   5   1        320.88        323.84        12.71 o
  -9   5   1        139.34        177.70        13.69 o
  -8   5   1         13.01         17.11         3.18 o
  -7   5   1        641.82        624.11        11.10 o
  -6   5   1        501.20        510.02         5.22 o
  -5   5   1        535.53        517.80         5.68 o
  -4   5   1        634.75        675.07         5.80 o
  -3   5   1        193.49        206.18         2.22 o
  -2   5   1       1887.77       1872.70        14.39 o
  -1   5   1       1675.46       1743.16        15.49 o
   0   5   1         71.28         66.72         1.22 o
   1   5   1          7.17         14.02         0.96 o
   2   5   1        141.72        141.84         2.44 o
   3   5   1       1624.07       1671.51        16.91 o
   4   5   1        279.94        291.82         4.51 o
   5   5   1        126.62        122.90         4.20 o
   6   5   1         11.23         14.55         2.23 o
   7   5   1        299.46        307.22         8.21 o
   8   5   1         12.19         14.83         5.42 o
 -10   6   1         56.45         56.84         6.02 o
  -9   6   1        149.47        138.64        12.86 o
  -8   6   1        522.01        529.36        15.70 o
  -7   6   1         11.52          8.07         2.54 o
  -6   6   1         18.29         13.66         1.49 o
  -5   6   1        620.12        621.55         6.95 o
  -4   6   1        339.80        346.11         3.98 o
  -3   6   1        238.56        213.07         2.73 o
  -2   6   1        607.30        573.28         5.16 o
  -1   6   1       1014.88       1022.68         9.20 o
   0   6   1        836.08        818.40         7.52 o
   1   6   1        122.04        115.54         1.80 o
   2   6   1        139.10        156.79         2.58 o
   3   6   1       2896.88       2964.94        34.28 o
   4   6   1         11.62         11.56         1.37 o
   5   6   1         42.44         31.32         3.06 o
   6   6   1        421.99        437.96        11.80 o
   7   6   1         18.05         10.43         3.74 o
  -9   7   1        551.34        576.98        15.82 o
  -8   7   1         10.79          7.47         3.35 o
  -7   7   1         18.25         17.75         2.73 o
  -6   7   1        347.23        361.97         6.90 o
  -5   7   1        186.70        199.15         3.39 o
  -4   7   1        719.98        714.61         7.92 o
  -3   7   1        137.40        129.78         2.30 o
  -2   7   1       1044.25       1080.51        11.76 o
  -1   7   1         49.22         59.80         1.59 o
   0   7   1        194.06        178.46         2.96 o
   1   7   1          9.59          7.57         0.82 o
   2   7   1        800.87        870.26        10.39 o
   3   7   1         16.11         18.99         1.94 o
   4   7   1        196.79        188.78         5.25 o
   5   7   1        309.69        299.59         8.63 o
   6   7   1        101.45        117.16         5.70 o
  -9   8   1          8.92          5.14         4.79 o
  -8   8   1          0.58          4.12         3.04 o
  -7   8   1        486.74        548.04        12.22 o
  -6   8   1        102.45        113.05         4.19 o
  -5   8   1        184.38        186.83         4.95 o
  -4   8   1         92.25         99.89         2.72 o
  -3   8   1         61.85         60.01         2.35 o
  -2   8   1        134.87        140.00         3.35 o
  -1   8   1        594.84        590.72         8.56 o
   0   8   1        294.68        295.68         5.70 o
   1   8   1        468.69        502.98         8.72 o
   2   8   1        114.94        111.67         4.03 o
   3   8   1         51.41         48.54         3.16 o
   4   8   1        438.69        462.65        10.97 o
   5   8   1          8.43          4.95         3.30 o
  -8   9   1        188.34        174.34         8.70 o
  -7   9   1         20.25         11.72         4.03 o
  -6   9   1        125.27        110.03         5.87 o
  -5   9   1        347.37        350.59         9.44 o
  -4   9   1          0.88          5.28         2.43 o
  -3   9   1        441.59        428.97         9.50 o
  -2   9   1        833.59        853.41        13.84 o
  -1   9   1        370.53        376.53         7.13 o
   0   9   1        311.43        350.14         6.84 o
   1   9   1         26.63         32.73         4.14 o
   2   9   1        178.27        161.12         4.59 o
   3   9   1        116.86        106.99         4.62 o
   4   9   1          0.41          5.13         2.91 o
  -7  10   1         12.83          8.12         4.58 o
  -6  10   1         89.48         71.99         6.12 o
  -5  10   1         41.38         39.24         3.29 o
  -4  10   1        126.11        121.14         6.83 o
  -3  10   1         33.08         34.43         3.26 o
  -2  10   1         47.66         38.17         3.01 o
  -1  10   1        616.76        639.16        14.23 o
   0  10   1          2.69          5.30         2.26 o
   1  10   1          0.89          4.14         2.46 o
   2  10   1         70.16         59.16         3.43 o
  -5  11   1         88.15         82.69         7.07 o
  -4  11   1        175.57        169.78         7.21 o
  -3  11   1          1.88          5.80         3.37 o
  -2  11   1        332.21        333.00        10.50 o
  -1  11   1          8.46          7.47         2.80 o
   0  11   1         29.77         21.81         4.17 o
   1 -12   2          0.77          3.42         3.59 o
   2 -12   2         33.23         30.06         3.21 o
   3 -12   2         30.63         30.95         3.49 o
   4 -12   2         45.63         43.42         6.12 o
  -2 -11   2        182.94        164.50         7.32 o
  -1 -11   2        285.02        280.02         8.28 o
   0 -11   2        109.83        104.75         5.21 o
   1 -11   2         37.80         35.07         3.38 o
   2 -11   2        695.27        719.56        19.54 o
   3 -11   2         15.89         10.28         2.09 o
   4 -11   2        183.00        155.89         7.32 o
   5 -11   2         34.31         34.65         4.92 o
   6 -11   2         38.07         22.07         5.19 o
  -4 -10   2          5.15          1.13         3.09 o
  -3 -10   2         14.23         13.15         2.47 o
  -2 -10   2        736.93        756.03        13.14 o
  -1 -10   2          5.01          8.96         2.05 o
   0 -10   2         59.87         54.44         3.00 o
   1 -10   2         82.51         88.07         4.67 o
   2 -10   2          1.12          1.77         1.66 o
   3 -10   2         35.08         40.82         2.87 o
   4 -10   2          8.46          8.12         2.70 o
   5 -10   2          3.76          2.31         1.59 o
   6 -10   2        822.43        804.84        26.98 o
   7 -10   2         47.17         39.33         4.73 o
  -5  -9   2         17.54         11.21         2.93 o
  -4  -9   2        262.36        254.08         5.94 o
  -3  -9   2        177.31        196.59         5.04 o
  -2  -9   2        122.48        126.23         3.24 o
  -1  -9   2        457.59        425.41         7.72 o
   0  -9   2         62.42         67.00         2.48 o
   1  -9   2        325.02        314.67         5.37 o
   2  -9   2        153.13        147.79         6.96 o
   3  -9   2       1386.40       1413.90        27.74 o
   4  -9   2        174.48        170.92         4.65 o
   5  -9   2          6.83         12.16         2.63 o
   6  -9   2        194.11        192.71         7.57 o
   7  -9   2          2.44          3.24         3.45 o
   8  -9   2        374.13        420.03        15.50 o
  -6  -8   2          9.75         11.36         2.93 o
  -5  -8   2         34.05         33.78         2.80 o
  -4  -8   2        309.95        314.45         5.86 o
  -3  -8   2         73.33         77.28         2.46 o
  -2  -8   2        128.50        130.96         2.94 o
  -1  -8   2        873.52        856.06        11.57 o
   0  -8   2         75.16         63.84         2.62 o
   1  -8   2        715.65        707.96         8.48 o
   2  -8   2        755.57        747.79        11.87 o
   3  -8   2        569.34        555.88         7.40 o
   4  -8   2         58.42         54.16         2.50 o
   5  -8   2         62.37         60.42         2.08 o
   6  -8   2          0.53          1.94         1.22 o
   7  -8   2        130.79        141.79        11.67 o
   8  -8   2         10.97         15.74         3.93 o
   9  -8   2        153.69        148.72         9.45 o
  -7  -7   2          4.21          4.92         2.56 o
  -6  -7   2         11.61         13.87         3.14 o
  -5  -7   2        126.40        129.74         3.82 o
  -4  -7   2         75.84         67.41         3.05 o
  -3  -7   2          1.57          2.43         1.10 o
  -2  -7   2         22.08         20.68         1.22 o
  -1  -7   2          0.80          1.74         0.95 o
   0  -7   2        737.53        738.09         7.16 o
   1  -7   2       1683.54       1689.60        18.95 o
   2  -7   2        947.83       1012.56        15.36 o
   3  -7   2        542.35        569.37         7.11 o
   4  -7   2         79.57         67.86         2.23 o
   5  -7   2        410.78        420.22         5.61 o
   6  -7   2        703.04        687.32        11.87 o
   7  -7   2          8.42         12.22         3.57 o
   8  -7   2          1.40          0.48         2.67 o
   9  -7   2        679.18        730.51        25.45 o
  -8  -6   2          1.19          3.04         2.80 o
  -7  -6   2          2.20          5.35         2.06 o
  -6  -6   2       1590.17       1671.20        25.95 o
  -5  -6   2          0.86          0.98         1.57 o
  -4  -6   2        197.23        174.11         4.08 o
  -3  -6   2        316.03        313.32         4.18 o
  -2  -6   2         22.01         29.93         1.13 o
  -1  -6   2        587.17        584.34         6.03 o
   0  -6   2        324.39        272.29         2.85 o
   1  -6   2         18.41         19.15         0.86 o
   2  -6   2       3739.94       3824.45        36.20 o
   3  -6   2        411.72        466.66         5.47 o
   4  -6   2         70.76         69.24         1.66 o
   5  -6   2        376.41        379.75         4.98 o
   6  -6   2        183.70        174.87         2.96 o
   7  -6   2         15.43         10.54         2.73 o
   8  -6   2        100.01        108.99         5.43 o
   9  -6   2         22.67         21.69         4.38 o
  10  -6   2        279.30        292.23        15.78 o
  -9  -5   2         54.37         45.19        12.58 o
  -8  -5   2          5.92          5.44         2.09 o
  -7  -5   2       1276.06       1277.55        18.65 o
  -6  -5   2        596.63        611.79         8.90 o
  -5  -5   2        970.23        933.35        12.04 o
  -4  -5   2        276.80        289.09         4.79 o
  -3  -5   2         99.90         99.26         1.83 o
  -2  -5   2       2034.84       2042.83        14.97 o
  -1  -5   2        339.30        315.11         2.99 o
   0  -5   2        578.07        598.35         3.94 o
   1  -5   2        330.53        287.98         3.61 o
   2  -5   2         37.00         22.65         0.78 o
   3  -5   2        157.12        153.14         1.92 o
   4  -5   2        744.63        748.33         6.52 o
   5  -5   2         53.62         42.97         1.19 o
   6  -5   2         41.00         46.95         2.58 o
   7  -5   2       1247.92       1238.03        19.79 o
   8  -5   2         38.99         36.41         4.26 o
   9  -5   2          1.39          4.60         3.22 o
  10  -5   2        498.29        544.19        17.27 o
  -9  -4   2          8.58          8.49         4.77 o
  -8  -4   2        464.53        463.33         9.79 o
  -7  -4   2         64.04         64.02         3.37 o
  -6  -4   2        186.04        184.56         3.81 o
  -5  -4   2       1076.44       1060.32        11.57 o
  -4  -4   2        781.77        774.79         6.46 o
  -3  -4   2       1121.72       1088.78         8.57 o
  -2  -4   2       2737.33       2857.00        22.70 o
  -1  -4   2        422.43        398.50         3.06 o
   0  -4   2        889.38        771.74         7.32 o
   1  -4   2          1.21          1.45         0.32 o
   2  -4   2          1.53          1.03         0.58 o
   3  -4   2       3950.84       4005.04        32.63 o
   4  -4   2        837.85        822.66         6.26 o
   5  -4   2        175.02        169.71         2.41 o
   6  -4   2        371.09        370.23         5.25 o
   7  -4   2        386.83        406.42         7.15 o
   8  -4   2         25.65         35.58         3.12 o
   9  -4   2        183.41        175.97         6.18 o
  10  -4   2          2.09          5.59         5.14 o
 -10  -3   2          0.54          5.98         5.87 o
  -9  -3   2        532.21        563.93        18.75 o
  -8  -3   2         50.73         48.07         2.56 o
  -7  -3   2         82.83         84.86         2.94 o
  -6  -3   2        177.26        189.50         3.43 o
  -5  -3   2         62.19         61.91         2.16 o
  -4  -3   2        157.61        138.45         2.11 o
  -3  -3   2       1727.40       1760.32        13.43 o
  -2  -3   2          3.49          0.71         0.32 o
  -1  -3   2       1465.22       1534.22        12.76 o
   0  -3   2         48.34         41.66         0.67 o
   1  -3   2       2122.41       2092.90        20.37 o
   2  -3   2        503.69        385.75         3.21 o
   3  -3   2        915.32        934.76         7.49 o
   4  -3   2       1001.79        981.24         7.07 o
   5  -3   2        585.92        593.47         6.10 o
   6  -3   2        207.87        184.13         4.01 o
   7  -3   2         49.65         47.71         2.75 o
   8  -3   2        199.47        189.33         5.29 o
   9  -3   2         17.67         18.42         4.14 o
  10  -3   2        385.66        381.16        13.55 o
 -10  -2   2        368.21        365.25        14.37 o
  -9  -2   2        287.20        291.14        10.05 o
  -8  -2   2          1.88          0.85         2.67 o
  -7  -2   2        145.75        145.75         3.79 o
  -6  -2   2        284.12        260.28         4.22 o
  -5  -2   2        939.21        926.10        10.68 o
  -4  -2   2       1048.25       1035.25         8.67 o
  -3  -2   2         38.28         29.82         0.54 o
  -2  -2   2         46.68         40.29         0.61 o
  -1  -2   2       1086.28        981.53         8.43 o
   0  -2   2       1569.56       1422.59        13.17 o
   2  -2   2        258.68        247.52         1.62 o
   3  -2   2       2726.00       2743.51        16.47 o
   4  -2   2        886.60        865.84         6.83 o
   5  -2   2        573.49        618.05         5.71 o
   6  -2   2        897.67        920.33        10.16 o
   7  -2   2          1.80          5.80         1.93 o
   8  -2   2        331.20        334.36         7.44 o
   9  -2   2        164.47        161.69         5.52 o
  10  -2   2        147.64        123.96         6.05 o
 -10  -1   2          0.53          2.93         3.48 o
  -9  -1   2         22.65         20.70         4.44 o
  -8  -1   2        184.56        181.11         6.74 o
  -7  -1   2        243.09        226.51         5.67 o
  -6  -1   2       1894.89       1948.06        19.22 o
  -5  -1   2        656.42        614.43         5.40 o
  -4  -1   2        604.06        681.90         5.72 o
  -3  -1   2       3433.41       3508.28        26.37 o
  -2  -1   2       3611.03       3551.32        25.59 o
  -1  -1   2       2414.33       2299.68        17.17 o
   0  -1   2       6073.58       5958.94        62.23 o
   1  -1   2         42.03         44.72         0.46 o
   2  -1   2        749.92        719.77         5.19 o
   3  -1   2        515.22        485.96         3.81 o
   4  -1   2          1.30          1.75         0.53 o
   5  -1   2         86.09         89.00         1.48 o
   6  -1   2        432.23        413.41         4.42 o
   7  -1   2          7.78          7.53         1.78 o
   8  -1   2        456.08        490.57        10.89 o
   9  -1   2        217.72        225.59         7.27 o
  10  -1   2          1.50          2.68         3.86 o
 -10   0   2         35.70         31.57         5.18 o
  -9   0   2        336.59        322.18        16.33 o
  -8   0   2         27.20         29.73         4.36 o
  -7   0   2         47.81         45.61         2.00 o
  -6   0   2        873.44        864.33         7.44 o
  -5   0   2         94.28         95.79         1.15 o
  -4   0   2       4393.86       4468.97        35.95 o
  -3   0   2         97.20         74.49         0.93 o
  -2   0   2        110.13        130.01         1.16 o
   0   0   2        452.90        484.74         3.47 o
   1   0   2       1498.22       1479.91        12.14 o
   2   0   2        306.49        305.78         2.54 o
   3   0   2        376.22        403.61         3.24 o
   4   0   2        137.28        117.21         1.36 o
   5   0   2          2.46          4.33         0.82 o
   6   0   2         23.83         25.10         1.35 o
   7   0   2       2209.88       2263.43        32.49 o
   8   0   2        888.08        918.74        21.63 o
   9   0   2          2.73          2.58         3.11 o
 -10   1   2        402.76        413.56        10.61 o
  -9   1   2         53.03         51.05         4.01 o
  -8   1   2        185.82        195.11         5.46 o
  -7   1   2        308.01        325.82         8.12 o
  -6   1   2         26.57         26.88         1.44 o
  -5   1   2       1646.61       1700.12        17.71 o
  -4   1   2        462.00        441.42         3.60 o
  -3   1   2          8.35         16.45         0.38 o
  -2   1   2       4295.43       4019.34        37.89 o
  -1   1   2       3078.02       3025.84        29.61 o
   0   1   2       1019.70       1016.29        11.50 o
   1   1   2         21.93         18.56         0.46 o
   2   1   2        220.54        206.38         1.93 o
   3   1   2        172.71        254.40         2.53 o
   4   1   2        157.65        140.97         2.70 o
   5   1   2        203.08        210.95         2.88 o
   6   1   2         66.61         79.96         3.02 o
   7   1   2        778.16        757.78        18.06 o
   8   1   2          0.62          2.19         3.34 o
   9   1   2        240.78        229.57        10.29 o
 -11   2   2        266.77        250.67        10.56 o
 -10   2   2        120.86        129.40         5.98 o
  -9   2   2        417.93        412.59         9.61 o
  -8   2   2        621.62        630.48         9.94 o
  -7   2   2         10.74         16.65         2.72 o
  -6   2   2        153.88        141.43         4.22 o
  -5   2   2        619.75        687.61         6.37 o
  -4   2   2         63.86         82.01         1.45 o
  -3   2   2        587.69        508.85         4.04 o
  -2   2   2         14.90         10.28         0.66 o
  -1   2   2       2178.83       2248.94        22.30 o
   0   2   2       2131.81       2059.50        18.31 o
   1   2   2       1352.00       1353.70        12.24 o
   2   2   2       2078.45       2092.20        13.89 o
   3   2   2        473.48        449.36         3.52 o
   4   2   2        651.88        606.71         6.31 o
   5   2   2        822.39        850.29         9.96 o
   6   2   2        573.29        548.74         8.66 o
   7   2   2         96.86         98.63         2.91 o
   8   2   2        248.06        261.67        10.08 o
   9   2   2          1.77          0.00         6.50 o
 -11   3   2         51.85         40.49        10.54 o
 -10   3   2        445.71        429.10        12.00 o
  -9   3   2        375.24        384.18         9.91 o
  -8   3   2        154.83        123.40         4.48 o
  -7   3   2        558.02        570.76        10.23 o
  -6   3   2        136.44        146.34         4.29 o
  -5   3   2         69.41         64.78         0.98 o
  -4   3   2        133.60         94.18         1.25 o
  -3   3   2        189.66        214.09         2.27 o
  -2   3   2        173.14        140.04         1.54 o
  -1   3   2       2183.28       2130.03        18.09 o
   0   3   2        619.82        578.30         5.02 o
   1   3   2       3006.64       3188.52        23.88 o
   2   3   2       1946.93       1969.50        15.74 o
   3   3   2       1715.24       1808.32        15.81 o
   4   3   2        294.45        276.43         4.25 o
   5   3   2        388.42        366.40         5.93 o
   6   3   2        388.11        359.46         7.13 o
   7   3   2         39.37         53.06         2.72 o
   8   3   2         38.02         48.12         5.03 o
 -10   4   2        411.29        420.82        13.47 o
  -9   4   2          8.73          9.79         2.89 o
  -8   4   2        657.89        704.22        14.50 o
  -7   4   2        152.11        136.26         3.74 o
  -6   4   2          8.43          9.18         1.31 o
  -5   4   2       2091.61       2072.21        15.48 o
  -4   4   2        709.94        752.31         6.41 o
  -3   4   2         92.07         97.87         1.38 o
  -2   4   2       1966.79       2019.74        14.97 o
  -1   4   2        306.19        319.66         3.31 o
   0   4   2        620.28        584.21         4.82 o
   1   4   2         79.37         69.56         2.04 o
   2   4   2         18.55         20.12         1.17 o
   3   4   2       3564.26       3728.97        36.19 o
   4   4   2        249.73        260.38         4.18 o
   5   4   2        238.03        228.41         5.25 o
   6   4   2        117.60        115.31         3.51 o
   7   4   2          1.18          1.53         2.94 o
   8   4   2          3.10          3.31         3.65 o
 -10   5   2         90.49         80.62         5.43 o
  -9   5   2        268.21        256.29         9.22 o
  -8   5   2        177.38        163.74         5.40 o
  -7   5   2          1.75          2.14         1.66 o
  -6   5   2       2134.31       2231.93        21.56 o
  -5   5   2          2.19          1.89         0.78 o
  -4   5   2        446.99        445.21         4.24 o
  -3   5   2        222.78        228.66         2.91 o
  -2   5   2        308.26        332.74         4.15 o
  -1   5   2       1088.48       1072.71         8.90 o
   0   5   2        435.95        387.51         4.18 o
   1   5   2          5.79          6.02         1.24 o
   2   5   2       2964.64       3000.97        36.70 o
   3   5   2        102.12         89.25         2.41 o
   4   5   2        303.45        272.40         6.12 o
   5   5   2          9.19         11.61         2.41 o
   6   5   2        167.14        159.33         5.80 o
   7   5   2          0.74          3.98         2.51 o
 -10   6   2         82.62         90.15         5.72 o
  -9   6   2        164.39        168.07         6.44 o
  -8   6   2         75.00         75.86         3.62 o
  -7   6   2        279.15        314.16         6.51 o
  -6   6   2        106.09        117.23         2.62 o
  -5   6   2        257.75        231.88         3.37 o
  -4   6   2        421.11        381.69         6.14 o
  -3   6   2        462.53        472.51         4.71 o
  -2   6   2         80.53         78.45         1.94 o
  -1   6   2       2080.57       2147.53        23.37 o
   0   6   2         37.42         48.21         1.50 o
   1   6   2        563.72        594.68         7.77 o
   2   6   2        189.73        166.23         3.85 o
   3   6   2         10.60          8.17         1.52 o
   4   6   2         59.48         75.66         3.37 o
   5   6   2         55.04         54.15         3.08 o
   6   6   2         89.67         82.99         4.02 o
  -9   7   2         77.36         71.19         5.18 o
  -8   7   2         89.14         95.96         4.82 o
  -7   7   2         58.03         69.75         6.28 o
  -6   7   2        729.67        738.21        13.03 o
  -5   7   2        520.79        545.49         7.86 o
  -4   7   2       1411.71       1402.64        19.08 o
  -3   7   2         67.67         64.73         1.99 o
  -2   7   2        608.37        629.49         8.06 o
  -1   7   2         11.71         11.43         1.01 o
   0   7   2          5.69          4.57         0.77 o
   1   7   2         15.69         15.78         1.64 o
   2   7   2        460.36        469.84         7.76 o
   3   7   2        181.98        195.16         6.62 o
   4   7   2         12.35         10.37         2.73 o
   5   7   2        353.19        367.79        10.03 o
   6   7   2        263.33        260.16        12.52 o
  -9   8   2        201.61        212.32         8.63 o
  -8   8   2         97.70        103.18         5.26 o
  -7   8   2         23.19         19.04         3.65 o
  -6   8   2        328.46        305.07         7.17 o
  -5   8   2          3.52          6.23         2.41 o
  -4   8   2        104.89        106.88         3.18 o
  -3   8   2       1020.88       1098.82        16.35 o
  -2   8   2         57.78         54.19         2.00 o
  -1   8   2        298.87        295.11         5.38 o
   0   8   2         17.28         17.79         1.96 o
   1   8   2         53.69         55.31         2.32 o
   2   8   2       1118.68       1180.83        17.79 o
   3   8   2         39.85         41.58         3.02 o
   4   8   2        204.02        187.98         6.82 o
  -8   9   2          5.25          4.28         4.69 o
  -7   9   2         78.23         65.54         6.83 o
  -6   9   2         95.08         89.53         5.85 o
  -5   9   2        421.37        428.20        10.17 o
  -4   9   2        170.46        177.98         5.11 o
  -3   9   2        120.54        125.17         4.39 o
  -2   9   2        984.83       1035.40        18.25 o
  -1   9   2        101.44         97.09         3.07 o
   0   9   2         86.19         91.30         3.36 o
   1   9   2        620.49        622.30        12.17 o
   2   9   2          3.64          7.13         2.35 o
   3   9   2         31.63         39.02         4.09 o
  -6  10   2        154.00        151.10         9.75 o
  -5  10   2         99.78        103.87         8.68 o
  -4  10   2          0.83          3.56         2.42 o
  -3  10   2        289.45        272.37         9.90 o
  -2  10   2        141.38        126.33         4.59 o
  -1  10   2        182.25        193.21         5.80 o
   0  10   2        334.92        362.07        10.27 o
   1  10   2         40.73         39.96         3.80 o
  -4  11   2         38.93         37.52         4.34 o
  -3  11   2         60.73         53.25         3.96 o
  -2  11   2         56.62         43.47         5.24 o
   0 -12   3         22.15         12.08         4.80 o
   1 -12   3        346.49        360.65        14.75 o
   2 -12   3          9.84          8.42         4.25 o
   3 -12   3        114.80         88.81         8.72 o
   4 -12   3        304.93        281.68        15.00 o
  -3 -11   3        303.01        325.87        14.14 o
  -2 -11   3        206.47        231.96         9.24 o
  -1 -11   3         13.20          7.18         2.35 o
   0 -11   3        653.07        643.65        15.12 o
   1 -11   3         95.07         95.99         3.97 o
   2 -11   3          3.58          6.32         1.94 o
   3 -11   3        127.73        122.95         5.96 o
   4 -11   3         51.40         41.81         3.78 o
   5 -11   3         36.73         34.33         3.59 o
   6 -11   3        223.77        210.36        10.89 o
  -4 -10   3        253.05        276.71        12.04 o
  -3 -10   3          4.23          2.56         1.86 o
  -2 -10   3          1.38          3.74         1.75 o
  -1 -10   3        146.27        141.08         3.76 o
   0 -10   3         20.52         25.87         2.14 o
   1 -10   3          7.29          5.09         1.80 o
   2 -10   3          0.86          1.97         2.04 o
   3 -10   3         62.33         59.98         4.39 o
   4 -10   3        338.02        338.84         9.06 o
   5 -10   3          5.16          6.86         1.68 o
   6 -10   3         67.16         67.89         5.94 o
   7 -10   3        276.17        301.77        22.20 o
  -6  -9   3         12.87         10.94         3.46 o
  -5  -9   3        143.81        136.94         5.29 o
  -4  -9   3          9.60         11.88         2.70 o
  -3  -9   3        437.02        420.27         8.02 o
  -2  -9   3        236.77        234.36         4.96 o
  -1  -9   3         15.89         13.57         1.92 o
   0  -9   3          7.40          5.96         1.61 o
   1  -9   3        340.06        337.57         5.55 o
   2  -9   3          6.33          8.82         2.39 o
   3  -9   3        160.73        164.67         4.67 o
   4  -9   3          3.02          4.69         1.54 o
   5  -9   3         47.31         41.49         2.12 o
   6  -9   3        426.16        430.06        12.60 o
   7  -9   3         99.08         91.03         6.54 o
   8  -9   3         44.18         39.15         6.58 o
  -7  -8   3         11.26         15.67         3.04 o
  -6  -8   3        423.22        411.31        10.33 o
  -5  -8   3         15.54         14.20         2.45 o
  -4  -8   3         12.77         16.24         1.77 o
  -3  -8   3        258.98        272.73         4.80 o
  -2  -8   3         32.66         37.75         1.67 o
  -1  -8   3       1283.99       1309.13        16.24 o
   0  -8   3        410.13        412.49         6.74 o
   1  -8   3          8.40          8.51         1.15 o
   2  -8   3       1290.10       1294.53        20.49 o
   3  -8   3        321.02        312.96         5.62 o
   4  -8   3        125.49        110.36         3.39 o
   5  -8   3        417.47        404.33         6.15 o
   6  -8   3        403.16        357.19         8.09 o
   7  -8   3        190.73        179.91         7.08 o
   8  -8   3        374.38        400.35        18.51 o
   9  -8   3          0.66          1.95         5.08 o
  -7  -7   3        427.48        450.32        11.99 o
  -6  -7   3         21.19         16.16         2.10 o
  -5  -7   3         57.18         53.10         2.34 o
  -4  -7   3         27.05         19.03         1.71 o
  -3  -7   3         87.07         84.90         2.51 o
  -2  -7   3        501.27        487.26         6.55 o
  -1  -7   3       2450.72       2537.09        30.31 o
   0  -7   3          3.67          4.49         0.73 o
   1  -7   3        527.40        519.70         7.16 o
   2  -7   3       2560.71       2567.78        40.20 o
   3  -7   3         11.85         15.19         2.11 o
   4  -7   3         69.68         69.79         2.63 o
   5  -7   3        477.44        471.31         7.45 o
   6  -7   3          0.68          2.39         1.02 o
   7  -7   3        210.39        234.68         9.89 o
   8  -7   3         69.06         68.34         6.67 o
   9  -7   3         17.89         22.27         6.64 o
  -8  -6   3       1052.69       1064.24        26.11 o
  -7  -6   3        120.17        117.58         3.76 o
  -6  -6   3          1.47          2.25         1.73 o
  -5  -6   3        407.04        436.67         6.68 o
  -4  -6   3         82.95         93.12         2.10 o
  -3  -6   3        115.19         97.78         1.72 o
  -2  -6   3        489.63        522.30         6.29 o
  -1  -6   3        236.12        202.81         2.67 o
   0  -6   3        697.21        642.70         8.38 o
   1  -6   3          7.02          6.17         0.85 o
   2  -6   3        347.88        369.98         4.96 o
   3  -6   3        822.42        776.02         7.07 o
   4  -6   3         27.01         37.58         1.29 o
   5  -6   3         31.98         32.34         1.24 o
   6  -6   3        202.68        223.64         4.27 o
   7  -6   3         10.33          6.92         5.45 o
   8  -6   3         60.27         54.94         4.43 o
   9  -6   3        198.92        199.69         8.25 o
  -9  -5   3        173.91        165.40         8.42 o
  -8  -5   3         83.25         77.88         4.29 o
  -7  -5   3        130.50        113.57         5.64 o
  -6  -5   3        551.06        570.89         7.71 o
  -5  -5   3         63.27         47.30         1.87 o
  -4  -5   3       1145.23       1081.48        10.08 o
  -3  -5   3        296.33        293.18         2.94 o
  -2  -5   3       1073.34       1117.93         8.73 o
  -1  -5   3         55.43         83.12         1.39 o
   0  -5   3         49.90         38.67         0.81 o
   1  -5   3        215.26        212.69         2.22 o
   2  -5   3       4435.76       4641.83        39.37 o
   3  -5   3         11.61         12.42         1.13 o
   4  -5   3         14.49         19.42         0.81 o
   5  -5   3       1473.63       1500.33        13.61 o
   6  -5   3        400.93        401.91         5.86 o
   7  -5   3        165.31        155.06         4.80 o
   8  -5   3        239.10        255.04         8.83 o
   9  -5   3        219.17        221.89         8.42 o
  10  -5   3        330.14        335.74        14.54 o
  -9  -4   3          0.53         14.65         4.83 o
  -8  -4   3         83.62         70.67         3.33 o
  -7  -4   3       1438.23       1455.81        26.86 o
  -6  -4   3        391.40        375.81        10.12 o
  -5  -4   3        742.44        716.70         6.62 o
  -4  -4   3       1478.21       1397.48         9.86 o
  -3  -4   3        226.67        250.78         2.56 o
  -2  -4   3        569.56        601.44         4.40 o
  -1  -4   3         91.39        116.12         1.24 o
   0  -4   3        192.91        232.58         2.50 o
   1  -4   3       2517.67       2449.88        18.00 o
   2  -4   3        567.84        595.69         4.37 o
   3  -4   3        145.28        145.63         1.58 o
   4  -4   3         37.96         26.12         0.81 o
   5  -4   3          2.10          3.35         0.74 o
   6  -4   3        990.61        956.11        10.53 o
   7  -4   3        137.00        138.87         4.30 o
   8  -4   3         29.14         32.06         3.45 o
   9  -4   3        923.28        940.33        26.30 o
  10  -4   3        127.22        124.93         7.96 o
 -10  -3   3         74.82         68.70         5.12 o
  -9  -3   3          6.31          6.24         3.77 o
  -8  -3   3         11.61          9.77         2.61 o
  -7  -3   3          0.88          2.19         1.58 o
  -6  -3   3       1268.10       1318.36        17.79 o
  -5  -3   3       1603.31       1574.79        13.32 o
  -4  -3   3        781.66        820.10         6.57 o
  -3  -3   3        751.37        793.97         5.23 o
  -2  -3   3         75.37         54.37         1.02 o
  -1  -3   3         14.46         13.31         0.34 o
   0  -3   3        325.68        306.93         2.92 o
   1  -3   3       2386.66       2373.07        18.52 o
   2  -3   3       1231.29       1253.18         9.94 o
   3  -3   3        256.90        241.07         1.87 o
   4  -3   3        205.18        201.23         1.87 o
   5  -3   3       1175.03       1180.33        10.10 o
   6  -3   3       2532.70       2551.15        28.87 o
   7  -3   3        490.50        486.85         8.32 o
   8  -3   3         68.45         79.17         4.01 o
   9  -3   3        694.12        738.44        20.69 o
  10  -3   3         46.44         33.74         5.07 o
 -10  -2   3         27.15         24.48         4.95 o
  -9  -2   3         83.17         92.08         5.17 o
  -8  -2   3         22.19         15.95         3.22 o
  -7  -2   3        179.48        181.74         3.77 o
  -6  -2   3       2795.94       2990.91        28.58 o
  -5  -2   3          3.46          4.53         0.74 o
  -4  -2   3        806.03        807.67         5.68 o
  -3  -2   3        232.29        214.65         2.14 o
  -2  -2   3         94.31        112.82         1.15 o
  -1  -2   3      10849.68      10346.12       122.70 o
   0  -2   3       1759.46       1760.59        13.06 o
   1  -2   3        269.50        302.22         2.15 o
   2  -2   3        987.15        890.83         6.41 o
   3  -2   3        599.94        646.04         3.90 o
   4  -2   3       2260.62       2365.91        18.09 o
   5  -2   3       1776.84       1818.73        15.43 o
   6  -2   3        169.24        157.92         2.93 o
   7  -2   3          3.81          7.94         2.30 o
   8  -2   3        267.93        285.01         7.58 o
   9  -2   3         40.06         39.61         4.42 o
  10  -2   3          1.09          2.02         3.53 o
 -10  -1   3         84.79         85.91         5.37 o
  -9  -1   3         31.59         31.64         3.94 o
  -8  -1   3        964.56        979.36        18.55 o
  -7  -1   3        414.21        431.00         5.48 o
  -6  -1   3        325.90        361.54         3.89 o
  -5  -1   3        643.23        594.31         4.49 o
  -4  -1   3        136.72        130.24         2.06 o
  -3  -1   3       1290.01       1393.94         9.71 o
  -2  -1   3       4397.46       4117.19        32.90 o
  -1  -1   3       2646.03       2595.10        19.80 o
   0  -1   3       1617.58       1521.77        10.20 o
   1  -1   3       2496.40       2378.40        18.08 o
   2  -1   3        959.13        915.48         6.12 o
   3  -1   3         89.98        127.14         1.21 o
   4  -1   3        843.99        850.91         5.80 o
   5  -1   3       1952.29       1977.12        22.29 o
   6  -1   3        107.00         94.52         2.76 o
   7  -1   3        426.53        430.46         8.70 o
   8  -1   3         15.85         16.85         3.41 o
   9  -1   3        278.83        298.48        11.50 o
 -10   0   3          5.44          7.58         3.95 o
  -9   0   3        201.48        204.97         7.14 o
  -8   0   3       1377.81       1380.43        23.26 o
  -7   0   3        365.58        356.05         4.80 o
  -6   0   3        350.04        358.56         3.78 o
  -5   0   3         23.63         33.04         0.68 o
  -4   0   3        800.89        839.05         6.33 o
  -3   0   3       7534.18       7412.14        50.25 o
  -2   0   3          1.30          3.32         0.31 o
  -1   0   3       8963.01       8694.83        80.38 o
   0   0   3       4993.63       4973.96        41.10 o
   1   0   3        502.12        501.50         3.80 o
   2   0   3        159.83        153.50         1.65 o
   3   0   3        587.82        724.21         5.65 o
   4   0   3       1044.68       1030.79         8.94 o
   5   0   3       1314.96       1336.28        12.02 o
   6   0   3         12.92         13.52         1.58 o
   7   0   3          6.60          4.82         2.08 o
   8   0   3        255.85        270.78         8.54 o
   9   0   3          3.19          3.65         3.73 o
 -11   1   3         59.14         55.75         6.70 o
 -10   1   3        191.98        190.67         8.72 o
  -9   1   3       1251.29       1287.81        22.37 o
  -8   1   3       1031.55       1074.87        17.33 o
  -7   1   3        323.72        326.47         7.86 o
  -6   1   3        559.79        512.91         6.18 o
  -5   1   3        602.10        649.95         5.69 o
  -4   1   3        187.73        165.02         1.79 o
  -3   1   3       1517.24       1564.01        10.52 o
  -2   1   3       8316.69       8457.06        68.00 o
  -1   1   3        147.50        117.41         1.36 o
   0   1   3        280.92        263.59         2.71 o
   1   1   3       1993.72       1825.97        13.96 o
   2   1   3        547.40        473.42         3.41 o
   3   1   3        211.76        241.17         2.23 o
   4   1   3        465.36        493.62         4.79 o
   5   1   3        151.56        149.57         2.69 o
   6   1   3          4.17          5.66         2.23 o
   7   1   3        498.01        524.16         9.49 o
   8   1   3        116.58        118.94         7.15 o
   9   1   3         10.38          4.38         3.09 o
 -11   2   3         95.65         85.95         6.88 o
 -10   2   3        394.73        379.53        11.34 o
  -9   2   3          0.52          1.25         2.86 o
  -8   2   3        149.73        136.91         3.68 o
  -7   2   3        227.96        225.33         4.11 o
  -6   2   3        518.32        517.46         6.05 o
  -5   2   3       1569.10       1537.51        11.78 o
  -4   2   3        125.78        160.19         1.36 o
  -3   2   3        656.53        660.35         4.83 o
  -2   2   3        913.08        849.85         6.13 o
  -1   2   3        266.04        283.01         2.60 o
   0   2   3       5022.35       5024.73        42.60 o
   1   2   3       5015.64       5054.26        45.87 o
   2   2   3       2261.52       2453.98        17.71 o
   3   2   3       2228.95       2357.39        18.11 o
   4   2   3       1647.02       1653.13        19.60 o
   5   2   3         27.66         22.96         1.69 o
   6   2   3         81.00         70.61         3.30 o
   7   2   3        533.74        559.00        11.00 o
   8   2   3        142.45        172.87        13.53 o
 -11   3   3          5.50          2.42         3.20 o
 -10   3   3         94.57         94.77         5.32 o
  -9   3   3         73.23         83.67         4.18 o
  -8   3   3         16.32         23.08         2.28 o
  -7   3   3        131.88        123.64         3.23 o
  -6   3   3       2717.36       2761.19        26.63 o
  -5   3   3          1.51          2.15         0.59 o
  -4   3   3         46.74         48.51         0.97 o
  -3   3   3        167.87        144.06         2.16 o
  -2   3   3        979.95        986.32         7.66 o
  -1   3   3       1686.82       1798.14        15.63 o
   0   3   3       1260.46       1260.75        10.46 o
   1   3   3          4.01          4.23         0.68 o
   2   3   3         15.46         12.93         0.90 o
   3   3   3        292.54        282.58         3.43 o
   4   3   3         22.38         19.84         1.07 o
   5   3   3          3.15          3.15         1.62 o
   6   3   3        123.82        116.42         3.95 o
   7   3   3          1.72          6.08         3.30 o
   8   3   3        339.96        353.44        13.84 o
 -10   4   3        266.21        276.78        13.98 o
  -9   4   3         80.67         82.64         4.82 o
  -8   4   3        449.20        428.38         8.56 o
  -7   4   3       2460.96       2526.66        28.13 o
  -6   4   3        210.48        227.93         2.57 o
  -5   4   3        250.20        255.95         3.16 o
  -4   4   3       2740.20       2867.32        22.46 o
  -3   4   3        564.74        614.51         6.20 o
  -2   4   3        142.67        131.52         1.76 o
  -1   4   3        105.24         84.76         1.37 o
   0   4   3         75.99         66.66         1.51 o
   1   4   3        780.55        765.65         7.86 o
   2   4   3          9.29         11.89         1.32 o
   3   4   3         26.55         19.98         1.47 o
   4   4   3        444.65        467.11         7.39 o
   5   4   3         21.69         16.72         2.91 o
   6   4   3        177.82        175.60         7.89 o
   7   4   3        397.61        409.08        10.98 o
 -10   5   3        217.35        229.55        12.00 o
  -9   5   3          0.52          3.84         2.81 o
  -8   5   3        552.35        531.90         9.96 o
  -7   5   3          8.98          7.91         1.85 o
  -6   5   3         69.50         63.30         1.45 o
  -5   5   3        857.36        836.42         8.88 o
  -4   5   3         74.93         63.38         1.72 o
  -3   5   3        598.87        564.74         7.21 o
  -2   5   3        459.40        442.96         4.85 o
  -1   5   3        237.04        245.98         3.19 o
   0   5   3        309.22        306.52         4.49 o
   1   5   3         53.74         47.13         1.74 o
   2   5   3        591.83        651.76        10.12 o
   3   5   3        297.81        320.81         6.93 o
   4   5   3         95.45        100.58         4.84 o
   5   5   3        271.49        266.06         9.58 o
   6   5   3        780.57        810.50        19.17 o
   7   5   3         20.19         10.56         3.52 o
 -10   6   3         37.62         43.25         5.21 o
  -9   6   3         57.37         67.44         6.18 o
  -8   6   3         18.73         23.76         2.67 o
  -7   6   3        159.28        166.59         4.86 o
  -6   6   3        427.14        428.71         6.40 o
  -5   6   3        136.93        120.47         2.57 o
  -4   6   3         22.54         19.94         1.67 o
  -3   6   3        308.51        298.82         4.49 o
  -2   6   3        135.27        113.43         2.77 o
  -1   6   3        717.60        756.14         9.60 o
   0   6   3        142.10        126.77         4.10 o
   1   6   3        154.86        140.76         3.81 o
   2   6   3        732.22        804.82        12.50 o
   3   6   3        106.76        100.56         4.78 o
   4   6   3         28.90         33.37         4.06 o
   5   6   3        364.25        385.45        10.97 o
   6   6   3         71.28         62.22         5.00 o
  -9   7   3         56.31         44.65         4.83 o
  -8   7   3          0.56          1.54         2.78 o
  -7   7   3        411.39        416.56        10.00 o
  -6   7   3         92.29         87.37         3.76 o
  -5   7   3        195.09        201.58         4.36 o
  -4   7   3        136.61        137.10         3.06 o
  -3   7   3        156.37        163.84         3.18 o
  -2   7   3        557.49        552.04         8.11 o
  -1   7   3        592.06        604.73        11.09 o
   0   7   3          1.87          3.84         1.67 o
   1   7   3        431.91        466.45         8.78 o
   2   7   3        799.03        807.41        13.44 o
   3   7   3        512.00        515.52        10.39 o
   4   7   3         39.56         31.64         3.71 o
   5   7   3          0.46          7.83         3.54 o
  -9   8   3         24.58         23.00         5.34 o
  -8   8   3        200.35        199.49         8.76 o
  -7   8   3        121.19        102.91         4.35 o
  -6   8   3        196.18        175.14         4.41 o
  -5   8   3        248.95        248.97         5.72 o
  -4   8   3        230.24        237.34         5.06 o
  -3   8   3        251.33        236.71         5.29 o
  -2   8   3        116.80        119.68         3.01 o
  -1   8   3         17.83         15.16         1.81 o
   0   8   3        879.66        922.61        14.16 o
   1   8   3        226.35        227.14         4.93 o
   2   8   3        194.19        199.24         5.46 o
   3   8   3         76.06         74.70         4.27 o
   4   8   3          7.89          9.89         2.91 o
  -7   9   3        294.41        301.56        12.87 o
  -6   9   3        399.37        426.80        13.39 o
  -5   9   3          2.97          5.38         2.50 o
  -4   9   3        227.97        219.10         8.22 o
  -3   9   3          1.55          2.76         1.64 o
  -2   9   3          9.59          8.39         1.73 o
  -1   9   3        169.18        174.83         4.55 o
   0   9   3         85.49         86.89         3.44 o
   1   9   3          8.95         10.97         2.62 o
   2   9   3        412.37        427.57        11.50 o
  -6  10   3          5.36          4.92         7.22 o
  -5  10   3        154.08        157.18         7.56 o
  -4  10   3         46.27         45.75         3.19 o
  -3  10   3        157.62        137.44         8.27 o
  -2  10   3        268.66        258.04        10.35 o
  -1  10   3         11.23         13.88         3.12 o
   0  10   3         96.22         85.09         6.46 o
  -1 -12   4        214.17        199.84         9.76 o
   0 -12   4        166.52        189.67         9.20 o
   1 -12   4        112.94        105.02         6.93 o
   2 -12   4         57.00         47.76         8.07 o
   3 -12   4         14.09         12.26         6.18 o
   4 -12   4        115.35        113.59         5.60 o
  -3 -11   4         25.40         19.16         8.12 o
  -2 -11   4        401.16        430.79        14.42 o
  -1 -11   4         17.93         17.83         5.63 o
   0 -11   4         21.62         27.94         4.19 o
   1 -11   4         91.84         90.47         4.89 o
   2 -11   4         20.51         18.63         4.01 o
   3 -11   4         80.58         83.90         4.64 o
   4 -11   4        438.48        391.87        11.32 o
   5 -11   4          9.04         10.41         2.82 o
   6 -11   4        172.80        175.72         8.69 o
  -5 -10   4         72.00         70.07         5.60 o
  -4 -10   4         14.05         14.93         4.18 o
  -3 -10   4        423.50        465.09        12.29 o
  -2 -10   4         47.85         47.09         3.24 o
  -1 -10   4          6.95          3.77         1.91 o
   0 -10   4        338.97        347.38         6.45 o
   1 -10   4         16.61         13.56         1.67 o
   2 -10   4         98.44         84.71         4.19 o
   3 -10   4         62.62         63.32         2.78 o
   4 -10   4         66.92         68.09         2.94 o
   5 -10   4        156.23        173.32         5.60 o
   6 -10   4         34.95         27.45         3.91 o
   7 -10   4          6.11          9.73         4.39 o
  -6  -9   4          2.47          6.24         4.00 o
  -5  -9   4         74.68         74.09         4.07 o
  -4  -9   4         74.58         89.68         3.24 o
  -3  -9   4        601.54        584.56        10.24 o
  -2  -9   4        238.80        211.31         4.63 o
  -1  -9   4        132.44        148.29         3.28 o
   0  -9   4         18.82         16.21         1.42 o
   1  -9   4        315.60        304.48         5.05 o
   2  -9   4        540.19        551.77        10.62 o
   3  -9   4        350.96        332.98         6.07 o
   4  -9   4        214.22        209.65         4.46 o
   5  -9   4        603.18        582.06         9.83 o
   6  -9   4        150.40        150.13         6.18 o
   7  -9   4        577.32        564.24        15.23 o
   8  -9   4          1.97          4.47         4.78 o
  -7  -8   4          5.25          3.62         2.91 o
  -6  -8   4         93.56         90.39         3.93 o
  -5  -8   4        372.49        395.65         8.62 o
  -4  -8   4         12.95         12.24         2.28 o
  -3  -8   4       1222.15       1183.16        16.00 o
  -2  -8   4        225.44        194.54         3.84 o
  -1  -8   4         66.78         68.34         2.97 o
   0  -8   4        386.96        360.58         5.29 o
   1  -8   4       1430.62       1437.18        15.89 o
   2  -8   4        327.23        318.17         8.84 o
   3  -8   4        514.72        516.44         7.36 o
   4  -8   4        470.54        450.10         5.73 o
   5  -8   4        176.79        168.15         3.45 o
   6  -8   4         41.63         53.07         2.21 o
   7  -8   4        283.96        272.30        27.99 o
   8  -8   4        117.27        113.84         8.27 o
  -8  -7   4          5.43          7.29         4.89 o
  -7  -7   4         14.73          9.41         2.62 o
  -6  -7   4        906.16        883.14        16.82 o
  -5  -7   4          6.54          4.32         1.56 o
  -4  -7   4        373.73        367.65         5.28 o
  -3  -7   4        462.31        457.36         5.79 o
  -2  -7   4        784.82        772.81         9.48 o
  -1  -7   4         35.52         33.17         1.18 o
   0  -7   4        367.97        371.67         4.42 o
   1  -7   4        116.58        108.21         2.04 o
   2  -7   4        167.04        147.60         4.10 o
   3  -7   4        102.93         95.37         2.39 o
   4  -7   4         72.90         66.30         3.38 o
   5  -7   4        116.77        115.21         2.84 o
   6  -7   4        235.83        219.54         5.19 o
   7  -7   4         71.46         70.40         5.19 o
   8  -7   4        269.61        252.04        12.31 o
   9  -7   4          2.13         15.01        10.69 o
  -8  -6   4         41.97         32.36         3.98 o
  -7  -6   4       1746.08       1820.46        34.02 o
  -6  -6   4        210.80        214.82         4.26 o
  -5  -6   4          2.32          3.63         1.06 o
  -4  -6   4        923.69        946.15         9.17 o
  -3  -6   4         52.77         55.57         1.50 o
  -2  -6   4        331.34        343.78         4.42 o
  -1  -6   4         62.49         66.57         1.75 o
   0  -6   4        770.75        853.58         8.06 o
   1  -6   4       1588.70       1624.53        17.59 o
   2  -6   4          9.22          7.21         0.82 o
   3  -6   4          2.46          2.54         0.75 o
   4  -6   4       2393.23       2428.40        29.18 o
   5  -6   4         82.05         78.30         2.76 o
   6  -6   4         17.06         17.30         2.35 o
   7  -6   4        359.41        383.49        16.67 o
   8  -6   4         57.41         63.63         6.71 o
   9  -6   4        312.37        359.89        16.46 o
  -9  -5   4          3.99          4.47         3.48 o
  -8  -5   4        496.92        503.79        13.46 o
  -7  -5   4        472.41        454.72        15.13 o
  -6  -5   4        211.41        216.72         4.72 o
  -5  -5   4         86.95         93.91         2.02 o
  -4  -5   4        184.03        181.55         2.25 o
  -3  -5   4         30.87         29.82         0.87 o
  -2  -5   4        229.68        184.04         1.81 o
  -1  -5   4         68.48         63.55         1.20 o
   0  -5   4        191.75        194.06         1.97 o
   1  -5   4       2217.70       2187.88        18.50 o
   2  -5   4        592.89        608.76         5.62 o
   3  -5   4       1312.73       1215.36        10.25 o
   4  -5   4          7.75          7.45         0.78 o
   5  -5   4         11.01          8.34         0.97 o
   6  -5   4       2474.87       2553.50        32.20 o
   7  -5   4          6.60          6.55         2.20 o
   8  -5   4         56.73         55.24         5.16 o
   9  -5   4        415.33        411.15        18.91 o
  -9  -4   4        367.82        369.39        13.12 o
  -8  -4   4        211.05        206.85         6.27 o
  -7  -4   4        691.63        671.57        11.74 o
  -6  -4   4          5.80          5.55         1.76 o
  -5  -4   4        721.73        666.73         9.22 o
  -4  -4   4        836.08        815.07         7.68 o
  -3  -4   4        376.44        365.01         2.86 o
  -2  -4   4       2092.99       2249.62        16.68 o
  -1  -4   4        111.31        100.30         1.15 o
   0  -4   4       1736.91       1573.94        11.83 o
   1  -4   4        617.12        637.85         6.35 o
   2  -4   4        421.17        419.12         3.40 o
   3  -4   4        179.91        205.46         1.61 o
   4  -4   4        187.21        175.14         2.56 o
   5  -4   4       1565.69       1566.96        14.20 o
   6  -4   4        249.26        254.57         6.43 o
   7  -4   4         63.02         57.56         3.96 o
   8  -4   4        176.01        182.23         6.46 o
   9  -4   4          8.42          8.14         4.43 o
 -10  -3   4         93.30         75.74         5.38 o
  -9  -3   4         34.69         31.03         7.49 o
  -8  -3   4        183.78        163.62         4.12 o
  -7  -3   4        481.05        501.74         9.82 o
  -6  -3   4        765.12        764.09         8.77 o
  -5  -3   4        773.59        777.71         7.13 o
  -4  -3   4         94.82         81.95         1.37 o
  -3  -3   4       1011.05       1097.37         8.02 o
  -2  -3   4        743.63        665.52         5.14 o
  -1  -3   4       7562.39       7601.24        61.11 o
   0  -3   4        617.55        644.86         4.52 o
   1  -3   4        922.66        884.74         6.65 o
   2  -3   4       1142.04       1210.69         6.72 o
   3  -3   4        495.14        482.85         3.13 o
   4  -3   4        570.01        583.20         5.66 o
   5  -3   4        264.88        301.75         3.90 o
   6  -3   4          2.64          1.98         1.59 o
   7  -3   4          1.09          0.81         1.90 o
   8  -3   4        102.40        101.52         5.83 o
   9  -3   4        344.80        358.95        11.48 o
 -10  -2   4          1.18          2.55         4.03 o
  -9  -2   4        340.39        352.33        10.50 o
  -8  -2   4       1621.25       1661.17        28.97 o
  -7  -2   4          3.56          2.35         0.83 o
  -6  -2   4        300.67        302.94         3.44 o
  -5  -2   4          7.56          3.24         0.76 o
  -4  -2   4       1950.95       2052.52        12.30 o
  -3  -2   4       8995.87       8885.47        98.07 o
  -2  -2   4        272.69        287.99         2.55 o
  -1  -2   4         13.00          6.29         0.42 o
   0  -2   4       3558.22       3235.80        20.70 o
   1  -2   4        300.07        304.84         2.03 o
   2  -2   4        510.28        536.32         3.53 o
   3  -2   4        937.46        912.32         5.93 o
   4  -2   4          5.11          4.31         0.67 o
   5  -2   4        988.15        981.80         9.44 o
   6  -2   4         61.08         52.85         1.97 o
   7  -2   4        265.94        254.80         5.57 o
   8  -2   4       1016.04       1036.43        24.55 o
   9  -2   4        173.69        171.06         8.44 o
 -10  -1   4         79.11         90.02         8.74 o
  -9  -1   4        441.34        441.82        10.73 o
  -8  -1   4         13.23         15.92         2.05 o
  -7  -1   4         58.99         57.09         1.46 o
  -6  -1   4        655.15        646.86         5.92 o
  -5  -1   4        405.75        399.34         3.40 o
  -4  -1   4       5275.68       5450.74        38.32 o
  -3  -1   4       1152.19       1269.09         8.04 o
  -2  -1   4        123.73        117.53         1.15 o
  -1  -1   4        101.93        138.43         1.26 o
   0  -1   4        127.97        149.70         1.22 o
   1  -1   4        500.56        516.83         3.53 o
   2  -1   4       3449.13       3428.54        22.10 o
   3  -1   4         52.83         32.35         0.87 o
   4  -1   4        242.34        227.80         2.57 o
   5  -1   4        890.99        832.98         7.56 o
   6  -1   4         13.13         13.16         1.68 o
   7  -1   4         67.08         71.06         4.14 o
   8  -1   4        249.46        248.07         8.07 o
   9  -1   4          6.08          5.83         3.54 o
 -11   0   4         22.98         14.15         4.92 o
 -10   0   4        147.48        136.10        10.42 o
  -9   0   4         27.26         20.98         3.24 o
  -8   0   4          9.24         14.94         1.95 o
  -7   0   4       2057.10       2151.10        19.77 o
  -6   0   4        105.83        113.92         1.71 o
  -5   0   4       4113.20       4357.79        34.06 o
  -4   0   4        674.81        642.99         4.73 o
  -3   0   4        180.14        186.03         1.61 o
  -2   0   4        323.99        345.56         2.83 o
  -1   0   4         44.03         46.70         1.15 o
   0   0   4          2.41          3.00         0.51 o
   1   0   4       1633.64       1595.64        11.79 o
   2   0   4       1297.27       1411.26        10.95 o
   3   0   4        344.22        336.24         3.10 o
   4   0   4       1169.38       1265.02        11.29 o
   5   0   4        163.11        151.26         3.22 o
   6   0   4        287.62        266.08         4.64 o
   7   0   4        124.65        129.45         5.48 o
   8   0   4         17.62         22.39         3.80 o
   9   0   4        346.79        362.94        16.02 o
 -11   1   4         19.73         18.53         3.63 o
 -10   1   4        114.67        112.81         7.32 o
  -9   1   4        404.06        421.01         8.74 o
  -8   1   4        365.22        365.06         6.38 o
  -7   1   4         12.71         18.09         2.05 o
  -6   1   4        997.95        970.69         8.58 o
  -5   1   4         26.32         19.23         0.88 o
  -4   1   4        586.96        589.21         3.97 o
  -3   1   4        194.35        182.17         1.58 o
  -2   1   4         56.37         50.17         0.83 o
  -1   1   4       1397.36       1321.19        12.60 o
   0   1   4        815.91        764.05         6.33 o
   1   1   4        184.51        219.55         2.05 o
   2   1   4         56.23         23.45         0.61 o
   3   1   4       2067.70       2129.41        18.81 o
   4   1   4        232.84        276.19         3.97 o
   5   1   4        854.72        869.81        10.58 o
   6   1   4       1028.44        997.85        16.85 o
   7   1   4        261.79        274.49         6.58 o
   8   1   4        188.23        204.15         8.22 o
 -11   2   4          0.81          2.39         4.62 o
 -10   2   4          5.57          6.23         3.26 o
  -9   2   4         35.95         35.33         2.74 o
  -8   2   4         79.15         80.73         3.09 o
  -7   2   4        607.65        625.68        11.16 o
  -6   2   4          8.88         10.90         1.23 o
  -5   2   4        920.29        978.52         7.84 o
  -4   2   4       1201.86       1144.06         7.43 o
  -3   2   4        512.41        507.05         4.14 o
  -2   2   4       2400.75       2514.61        19.31 o
  -1   2   4        940.62        949.68         8.29 o
   0   2   4        877.59        929.36         6.51 o
   1   2   4       1071.28       1046.31         6.97 o
   2   2   4        462.63        395.67         4.20 o
   3   2   4        158.61        167.36         2.42 o
   4   2   4       1597.56       1582.41        26.40 o
   5   2   4         72.72         64.33         2.52 o
   6   2   4          3.43          5.56         1.91 o
   7   2   4         83.95         96.77         5.53 o
   8   2   4          9.37         12.94         4.02 o
 -11   3   4        171.26        174.52        13.71 o
 -10   3   4        427.08        413.41        15.18 o
  -9   3   4         22.00         28.69         2.68 o
  -8   3   4       1012.88       1032.47        15.44 o
  -7   3   4         11.56         15.48         2.04 o
  -6   3   4          0.83          1.17         0.74 o
  -5   3   4       1338.56       1342.65         9.75 o
  -4   3   4         23.43         20.98         1.04 o
  -3   3   4       2023.24       2120.01        16.98 o
  -2   3   4       1614.61       1645.39        13.28 o
  -1   3   4        365.68        346.68         3.27 o
   0   3   4        284.93        288.11         3.32 o
   1   3   4         58.80         49.62         2.52 o
   2   3   4          8.79          6.94         1.17 o
   3   3   4        258.57        262.52         4.66 o
   4   3   4        104.23         91.19         2.76 o
   5   3   4        153.00        155.78         5.09 o
   6   3   4        279.89        279.19        10.19 o
   7   3   4          0.54          4.38         4.28 o
 -10   4   4        205.80        188.98        12.36 o
  -9   4   4        535.35        532.89        11.74 o
  -8   4   4         93.88         91.73         5.00 o
  -7   4   4        414.18        415.45         7.80 o
  -6   4   4       1061.43       1081.38        10.01 o
  -5   4   4        302.51        317.84         3.92 o
  -4   4   4        217.94        191.61         2.51 o
  -3   4   4       1499.18       1480.00        14.54 o
  -2   4   4          3.42          1.55         0.59 o
  -1   4   4        273.65        255.68         3.19 o
   0   4   4       1377.86       1436.74        14.49 o
   1   4   4        109.05        104.46         2.50 o
   2   4   4        307.84        315.57         5.58 o
   3   4   4          9.52          9.96         1.52 o
   4   4   4         55.98         55.43         4.01 o
   5   4   4        761.12        784.02        21.16 o
   6   4   4          2.08          0.70         3.35 o
   7   4   4          2.01          3.20         2.83 o
 -10   5   4        135.77        137.24         6.62 o
  -9   5   4         91.38         98.18         4.35 o
  -8   5   4         34.72         27.10         2.58 o
  -7   5   4        372.94        386.99         7.17 o
  -6   5   4         36.15         34.44         1.29 o
  -5   5   4       1291.06       1303.78        15.12 o
  -4   5   4         41.01         40.79         1.39 o
  -3   5   4         11.29          8.65         1.07 o
  -2   5   4        273.31        284.30         4.66 o
  -1   5   4        375.53        392.61         5.58 o
   0   5   4         13.52         16.18         1.83 o
   1   5   4        110.12        122.36         2.98 o
   2   5   4         61.89         64.30         3.11 o
   3   5   4        118.42        119.72         6.88 o
   4   5   4        285.99        313.21         8.92 o
   5   5   4        115.48        109.27         6.10 o
   6   5   4         34.70         40.13         5.89 o
 -10   6   4         17.88         16.01         4.22 o
  -9   6   4         19.00         15.81         3.18 o
  -8   6   4        411.47        478.67        12.21 o
  -7   6   4        137.12        150.73         4.40 o
  -6   6   4        110.62        115.14         2.75 o
  -5   6   4          3.36          6.48         1.62 o
  -4   6   4        197.80        168.84         4.54 o
  -3   6   4        600.96        634.30         9.27 o
  -2   6   4        586.68        586.80         8.09 o
  -1   6   4        132.16        124.13         3.17 o
   0   6   4        144.79        153.69         4.03 o
   1   6   4        509.21        495.44         9.37 o
   2   6   4         11.27          8.64         2.34 o
   3   6   4        363.97        379.60         9.69 o
   4   6   4          5.19         10.45         4.42 o
   5   6   4         42.60         23.93         5.12 o
  -9   7   4        173.42        193.16         9.41 o
  -8   7   4          3.90          8.14         2.98 o
  -7   7   4        168.89        142.62         5.07 o
  -6   7   4        487.50        510.98         9.56 o
  -5   7   4        321.17        318.44         6.01 o
  -4   7   4        853.04        856.50        16.84 o
  -3   7   4        152.12        150.16         5.14 o
  -2   7   4        468.78        488.47         8.34 o
  -1   7   4        332.53        350.66         6.82 o
   0   7   4        501.41        471.35         8.96 o
   1   7   4        252.38        233.29         5.61 o
   2   7   4        819.65        852.68        19.98 o
   3   7   4         38.31         38.82         8.02 o
   4   7   4         45.32         41.72         3.59 o
  -8   8   4          1.69          2.33         3.20 o
  -7   8   4        794.14        816.29        19.50 o
  -6   8   4          3.44          2.74         2.20 o
  -5   8   4         55.35         57.51         3.41 o
  -4   8   4         42.87         40.11         2.67 o
  -3   8   4         23.69         23.60         2.20 o
  -2   8   4        288.37        296.09         6.29 o
  -1   8   4         81.00         73.14         3.13 o
   0   8   4          1.60          3.27         1.85 o
   1   8   4        456.46        480.27        10.13 o
   2   8   4        105.14         99.69         4.59 o
   3   8   4          0.63          2.40         2.61 o
  -7   9   4         17.60         19.67         5.15 o
  -6   9   4         17.30         26.21         6.70 o
  -5   9   4        237.21        245.40         7.64 o
  -4   9   4          1.31          1.24         2.51 o
  -3   9   4        217.97        222.47         5.96 o
  -2   9   4         72.36         81.00         4.10 o
  -1   9   4         47.85         41.32         2.83 o
   0   9   4         82.64         84.62         3.81 o
   1   9   4         52.50         44.54         3.49 o
  -5  10   4         34.72         15.43         5.75 o
  -4  10   4        252.37        241.67         7.52 o
  -3  10   4         75.65         64.11         3.92 o
  -2  10   4          8.55          8.92         2.73 o
  -1  10   4         81.25         88.98         4.44 o
  -1 -12   5          6.80          2.75         4.47 o
   0 -12   5        360.83        367.98        15.73 o
   1 -12   5         18.35         15.34         3.79 o
   2 -12   5          1.09          4.82         2.55 o
   3 -12   5         76.63         73.02         4.76 o
   4 -12   5          6.77         10.62         2.89 o
  -3 -11   5          7.86         10.99         4.03 o
  -2 -11   5         57.83         57.16         5.55 o
  -1 -11   5         63.71         65.79         5.06 o
   0 -11   5          2.15          3.99         5.09 o
   1 -11   5        237.90        244.79         8.49 o
   2 -11   5        805.86        836.55        17.49 o
   3 -11   5          6.59          7.21         2.24 o
   4 -11   5        199.54        199.49         6.67 o
   5 -11   5          2.28          0.00        10.17 o
   6 -11   5          1.59         10.27        11.22 o
  -5 -10   5        789.97        787.13        27.85 o
  -4 -10   5         15.56         20.57         4.68 o
  -3 -10   5         78.13         70.84         6.01 o
  -2 -10   5         16.75         22.13         2.79 o
  -1 -10   5          2.52          9.98         2.30 o
   0 -10   5         69.68         66.69         3.96 o
   1 -10   5         87.47         79.80         3.21 o
   2 -10   5          0.58          1.68         1.64 o
   3 -10   5        533.08        560.57         8.61 o
   4 -10   5        151.25        140.56         4.85 o
   5 -10   5          0.92          0.34         2.14 o
   6 -10   5        173.32        164.61         7.98 o
   7 -10   5          9.97          5.47         4.88 o
  -6  -9   5        302.80        330.84        11.76 o
  -5  -9   5        273.87        286.66         9.58 o
  -4  -9   5          0.60          5.66         2.18 o
  -3  -9   5         42.54         36.88         3.17 o
  -2  -9   5        124.70        108.48         4.12 o
  -1  -9   5        418.37        445.58         7.20 o
   0  -9   5        770.29        767.76        11.40 o
   1  -9   5         16.52          9.60         1.94 o
   2  -9   5         72.77         82.66         2.56 o
   3  -9   5       1766.36       1762.20        24.57 o
   4  -9   5         54.04         55.26         3.13 o
   5  -9   5        731.58        782.79        12.39 o
   6  -9   5         15.74         17.22         3.39 o
   7  -9   5        207.95        202.18         8.27 o
   8  -9   5        408.15        439.60        19.57 o
  -7  -8   5        344.92        320.86        11.32 o
  -6  -8   5         36.09         31.46         2.65 o
  -5  -8   5         34.34         27.26         2.31 o
  -4  -8   5        366.64        355.51         5.74 o
  -3  -8   5         89.27         68.53         2.91 o
  -2  -8   5        260.70        284.88         4.86 o
  -1  -8   5        493.72        471.38         7.47 o
   0  -8   5         86.21         76.14         1.88 o
   1  -8   5        478.26        495.69         6.73 o
   2  -8   5        113.07        104.63         2.64 o
   3  -8   5         45.18         44.50         2.03 o
   4  -8   5        275.89        277.09         4.74 o
   5  -8   5          1.52          1.33         1.42 o
   6  -8   5         84.39         87.14         3.02 o
   7  -8   5        446.11        463.39        16.60 o
   8  -8   5          6.40         11.69         5.20 o
  -8  -7   5        339.81        330.19        12.29 o
  -7  -7   5         49.06         39.78         4.02 o
  -6  -7   5         78.74         73.55         3.76 o
  -5  -7   5          1.22          2.98         1.86 o
  -4  -7   5        102.28         98.44         2.26 o
  -3  -7   5        566.61        542.16         7.47 o
  -2  -7   5       1309.14       1371.95        14.43 o
  -1  -7   5        278.57        254.25         3.71 o
   0  -7   5        141.39        138.31         2.56 o
   1  -7   5        271.23        224.34         3.47 o
   2  -7   5        229.47        226.21         4.12 o
   3  -7   5        216.62        218.66         3.19 o
   4  -7   5         46.91         50.17         2.93 o
   5  -7   5        253.77        231.18         4.45 o
   6  -7   5       1389.77       1433.01        25.20 o
   7  -7   5         58.41         56.66         5.03 o
   8  -7   5          0.76          0.64         4.51 o
  -8  -6   5         35.44         33.35         4.25 o
  -7  -6   5          1.31          0.97         2.47 o
  -6  -6   5        147.23        149.49         4.64 o
  -5  -6   5        474.35        458.33         5.84 o
  -4  -6   5        516.23        515.54         5.20 o
  -3  -6   5        972.84        979.85        10.33 o
  -2  -6   5       1045.75       1104.17        11.14 o
  -1  -6   5        786.76        781.45         9.03 o
   0  -6   5        652.36        652.95         6.08 o
   1  -6   5          2.14          1.78         0.73 o
   2  -6   5       1324.91       1301.11        12.31 o
   3  -6   5         43.66         42.20         1.45 o
   4  -6   5          0.81          1.67         0.66 o
   5  -6   5        314.22        319.67         4.29 o
   6  -6   5        193.85        200.39         4.57 o
   7  -6   5        286.34        295.48         9.82 o
   8  -6   5         58.86         60.64         6.08 o
   9  -6   5         10.00          9.35         5.29 o
  -9  -5   5         69.69         67.05         5.63 o
  -8  -5   5         31.19         28.92         2.90 o
  -7  -5   5        142.92        132.95         4.63 o
  -6  -5   5        307.25        302.33         5.89 o
  -5  -5   5       1051.32       1082.06        13.64 o
  -4  -5   5        394.42        393.70         4.29 o
  -3  -5   5         40.59         39.10         0.96 o
  -2  -5   5          1.48          4.36         0.90 o
  -1  -5   5        381.68        340.78         3.18 o
   0  -5   5         17.02         24.27         0.60 o
   1  -5   5        503.11        490.16         4.44 o
   2  -5   5         75.23         52.73         1.08 o
   3  -5   5          1.52          1.14         0.60 o
   4  -5   5       1673.70       1647.52        13.88 o
   5  -5   5        110.21        108.29         2.40 o
   6  -5   5        130.27        129.94         3.47 o
   7  -5   5        479.18        495.23        11.43 o
   8  -5   5          3.32         14.16         7.71 o
   9  -5   5        523.75        546.44        23.71 o
  -9  -4   5         22.39         19.44         4.26 o
  -8  -4   5        601.75        612.73        11.29 o
  -7  -4   5          0.60          3.08         2.14 o
  -6  -4   5        240.66        247.52         4.23 o
  -5  -4   5       1946.97       2046.86        24.76 o
  -4  -4   5        110.42        124.40         1.62 o
  -3  -4   5        273.73        264.45         2.20 o
  -2  -4   5         28.55         41.97         0.77 o
  -1  -4   5         18.10         16.87         0.75 o
   0  -4   5       1097.69       1090.63         9.92 o
   1  -4   5        855.54        911.21         6.64 o
   2  -4   5          1.45          2.49         0.50 o
   3  -4   5       1996.26       1998.70        14.64 o
   4  -4   5        171.88        166.30         2.12 o
   5  -4   5       1430.12       1481.43        13.84 o
   6  -4   5          7.28          5.17         3.71 o
   7  -4   5        192.26        184.59         7.70 o
   8  -4   5        394.80        417.99        12.43 o
   9  -4   5        354.21        356.55        17.03 o
 -10  -3   5        145.88        142.63         7.21 o
  -9  -3   5         47.68         49.21         6.04 o
  -8  -3   5        366.69        356.04         7.11 o
  -7  -3   5        747.85        756.40        10.89 o
  -6  -3   5        889.63        917.88         9.58 o
  -5  -3   5        103.78        114.55         1.85 o
  -4  -3   5       1229.48       1299.51        11.69 o
  -3  -3   5        330.31        322.46         2.77 o
  -2  -3   5       1883.79       1869.14        13.87 o
  -1  -3   5         52.66         71.92         1.04 o
   0  -3   5       2095.42       2261.18        15.41 o
   1  -3   5        465.21        501.29         3.44 o
   2  -3   5       5262.73       5297.86        36.83 o
   3  -3   5         41.62         36.36         0.93 o
   4  -3   5         44.84         40.89         1.27 o
   5  -3   5        334.67        340.19         5.35 o
   6  -3   5        227.77        204.17         5.31 o
   7  -3   5        115.96        124.34         6.66 o
   8  -3   5        778.35        779.41        16.90 o
   9  -3   5         61.93         51.15         7.41 o
 -10  -2   5         27.40         30.21         4.90 o
  -9  -2   5        108.65         99.98         5.80 o
  -8  -2   5        707.20        707.40        15.35 o
  -7  -2   5        961.41        957.29        14.58 o
  -6  -2   5        206.31        181.03         2.65 o
  -5  -2   5        375.34        358.23         3.26 o
  -4  -2   5         13.89         12.03         0.62 o
  -3  -2   5         11.56         13.41         0.66 o
  -2  -2   5        258.86        210.09         1.79 o
  -1  -2   5          1.70          1.10         0.30 o
   0  -2   5        190.92        172.08         1.31 o
   1  -2   5       7207.07       7284.29        51.60 o
   2  -2   5        436.16        455.99         3.30 o
   3  -2   5         51.71         70.93         1.00 o
   4  -2   5        400.15        360.39         3.60 o
   5  -2   5         54.88         49.66         1.82 o
   6  -2   5        628.92        615.16        11.96 o
   7  -2   5        158.84        160.26         8.44 o
   8  -2   5        157.40        149.67         6.58 o
   9  -2   5          8.03          4.81         3.86 o
 -10  -1   5          0.49          2.55         4.58 o
  -9  -1   5        458.13        467.04        15.07 o
  -8  -1   5        687.62        692.96        13.41 o
  -7  -1   5          1.94          2.00         0.69 o
  -6  -1   5        421.10        440.71         4.68 o
  -5  -1   5         26.67         36.03         0.95 o
  -4  -1   5         74.36         83.61         1.30 o
  -3  -1   5         39.31         23.95         0.70 o
  -2  -1   5          4.02          9.29         0.43 o
  -1  -1   5       2335.54       2417.54        14.90 o
   0  -1   5       1051.62        977.27         6.56 o
   1  -1   5       2179.92       2279.59        14.23 o
   2  -1   5        686.17        831.17         5.48 o
   3  -1   5        818.12        754.15         6.14 o
   4  -1   5         29.10         37.39         1.14 o
   5  -1   5        530.57        538.53         8.02 o
   6  -1   5         30.20         28.37         2.40 o
   7  -1   5          6.91          6.28         2.87 o
   8  -1   5        264.25        240.81         9.80 o
   9  -1   5          0.59          2.98         4.21 o
 -11   0   5          1.66          0.12         5.33 o
 -10   0   5         82.87         71.96         7.48 o
  -9   0   5        597.15        599.17        13.80 o
  -8   0   5         53.45         54.02         3.49 o
  -7   0   5        514.21        527.61         5.79 o
  -6   0   5         18.01         16.98         0.76 o
  -5   0   5         11.80          8.28         0.65 o
  -4   0   5       4268.62       4357.58        26.94 o
  -3   0   5         12.63         18.96         0.70 o
  -2   0   5         49.04         53.76         0.87 o
  -1   0   5       1959.79       1892.35        13.26 o
   0   0   5        373.25        387.20         3.05 o
   1   0   5         67.74         42.47         0.87 o
   2   0   5         72.39         56.36         1.02 o
   3   0   5          3.30          1.15         0.71 o
   4   0   5       3706.03       3727.32        46.81 o
   5   0   5       1128.53       1100.61        15.33 o
   6   0   5        169.09        129.55         4.27 o
   7   0   5        495.09        505.34        19.16 o
   8   0   5          6.92          4.28         4.91 o
 -11   1   5         19.18         10.43         4.24 o
 -10   1   5         88.98         96.30         4.98 o
  -9   1   5        177.82        159.10         4.76 o
  -8   1   5         99.26        104.56         3.58 o
  -7   1   5          0.98          1.32         0.75 o
  -6   1   5         92.80         99.42         1.92 o
  -5   1   5       2076.03       2105.78        11.93 o
  -4   1   5       1040.46       1046.88         7.17 o
  -3   1   5        946.95        871.59         5.73 o
  -2   1   5        149.16        129.00         1.34 o
  -1   1   5        210.29        236.11         2.29 o
   0   1   5        415.99        411.48         4.00 o
   1   1   5        558.63        544.40         4.53 o
   2   1   5          6.86          6.59         0.80 o
   3   1   5        755.16        787.73        10.34 o
   4   1   5       2809.79       2843.50        38.58 o
   5   1   5        137.78        119.47         3.34 o
   6   1   5        155.28        216.66         6.67 o
   7   1   5         13.63         12.01         2.68 o
   8   1   5         14.32         16.78         8.91 o
 -11   2   5         63.44         50.89         5.08 o
 -10   2   5         52.73         44.33         4.06 o
  -9   2   5          9.28         21.13         2.45 o
  -8   2   5        293.25        276.15         7.90 o
  -7   2   5         11.19         13.11         0.96 o
  -6   2   5       1107.75       1158.23        11.40 o
  -5   2   5        824.58        846.97         7.30 o
  -4   2   5       2570.66       2590.59        18.32 o
  -3   2   5       1554.94       1584.35        15.24 o
  -2   2   5         44.23         55.31         1.05 o
  -1   2   5         65.82         77.24         1.18 o
   0   2   5        857.99        859.45         6.24 o
   1   2   5        960.06        994.28         8.62 o
   2   2   5        398.48        374.97         4.47 o
   3   2   5        545.86        576.61         7.59 o
   4   2   5          0.75          0.38         1.21 o
   5   2   5          6.24          9.87         2.05 o
   6   2   5         13.14         14.93         3.98 o
   7   2   5         54.65         54.47         7.35 o
 -10   3   5        253.43        254.47         8.00 o
  -9   3   5        268.58        257.00         6.62 o
  -8   3   5          1.10          3.93         2.00 o
  -7   3   5        780.52        820.54         9.58 o
  -6   3   5         19.84         19.86         1.23 o
  -5   3   5       1215.17       1276.45        12.19 o
  -4   3   5        725.96        739.56         8.07 o
  -3   3   5         84.32         88.63         1.50 o
  -2   3   5         37.19         28.71         0.93 o
  -1   3   5        151.06        137.40         2.02 o
   0   3   5        777.89        807.44         8.76 o
   1   3   5         76.07         62.18         1.89 o
   2   3   5        336.96        318.04         5.02 o
   3   3   5         68.05         72.16         2.72 o
   4   3   5        330.68        324.63         7.48 o
   5   3   5         10.48         10.02         3.27 o
   6   3   5         87.34         79.51         5.71 o
   7   3   5        359.13        360.76        15.46 o
 -10   4   5         73.09         59.30         6.10 o
  -9   4   5          3.49          3.33         2.17 o
  -8   4   5        297.61        298.73         6.10 o
  -7   4   5         66.41         66.78         2.66 o
  -6   4   5         57.92         56.25         1.64 o
  -5   4   5        731.11        722.82        10.39 o
  -4   4   5        187.18        199.65         2.98 o
  -3   4   5        196.58        193.65         3.26 o
  -2   4   5          1.88          1.42         0.64 o
  -1   4   5       1049.01       1107.59        11.09 o
   0   4   5       1362.35       1416.64        15.71 o
   1   4   5        174.64        157.90         3.29 o
   2   4   5        835.06        791.49        15.93 o
   3   4   5       2206.94       2277.35        33.31 o
   4   4   5         74.24         60.74         4.03 o
   5   4   5         25.21         24.19         6.79 o
   6   4   5        127.14        114.14         7.36 o
 -10   5   5         20.28         16.65         3.53 o
  -9   5   5        710.56        758.67        20.94 o
  -8   5   5         14.42         13.20         3.13 o
  -7   5   5         23.17         23.92         2.30 o
  -6   5   5        695.71        737.86        13.92 o
  -5   5   5        988.97        992.92        14.58 o
  -4   5   5        183.52        186.79         3.68 o
  -3   5   5        135.19        137.77         2.72 o
  -2   5   5          0.64          1.15         0.58 o
  -1   5   5        354.66        376.30         6.31 o
   0   5   5        247.94        248.14         6.48 o
   1   5   5         50.82         46.98         2.34 o
   2   5   5         82.74         95.36         3.31 o
   3   5   5        457.39        445.05        11.26 o
   4   5   5          5.47          5.56         3.07 o
   5   5   5        339.67        336.43        13.97 o
   6   5   5         51.35         44.57         5.57 o
  -9   6   5        227.03        235.66         7.64 o
  -8   6   5         16.18         11.02         2.56 o
  -7   6   5        116.61        117.88         4.19 o
  -6   6   5         48.54         47.69         3.27 o
  -5   6   5         35.81         32.78         2.86 o
  -4   6   5       1755.22       1808.96        32.54 o
  -3   6   5         88.35         81.66         3.27 o
  -2   6   5        298.24        293.44         6.76 o
  -1   6   5        790.36        805.45        12.79 o
   0   6   5        288.91        271.82         5.71 o
   1   6   5        121.97        125.17         4.61 o
   2   6   5         72.62         63.40         3.30 o
   3   6   5          2.62          1.01         3.27 o
   4   6   5        289.25        276.13        10.17 o
   5   6   5         70.81         64.79         5.52 o
  -9   7   5          5.34          4.12         3.18 o
  -8   7   5         87.75         74.23         4.33 o
  -7   7   5          7.06          4.06         2.73 o
  -6   7   5        262.57        252.56         5.29 o
  -5   7   5        334.80        321.39         6.59 o
  -4   7   5         80.41         80.54         4.49 o
  -3   7   5        383.11        400.28         8.66 o
  -2   7   5        247.80        262.25         5.66 o
  -1   7   5        356.52        344.78         7.93 o
   0   7   5        208.62        222.11         5.41 o
   1   7   5          7.44          9.58         2.23 o
   2   7   5         72.82         71.61         5.49 o
   3   7   5        176.73        180.78         9.46 o
  -8   8   5         49.61         48.57         4.24 o
  -7   8   5        107.63        117.49         4.59 o
  -6   8   5         12.22          6.18         3.65 o
  -5   8   5          0.57          2.08         2.51 o
  -4   8   5        154.69        169.28         5.00 o
  -3   8   5          0.67          3.88         2.20 o
  -2   8   5          1.07          3.43         2.31 o
  -1   8   5        355.86        361.86         8.36 o
   0   8   5         56.22         59.51         3.74 o
   1   8   5          0.69          0.77         3.15 o
   2   8   5        361.59        352.15        12.19 o
  -6   9   5          1.66          0.72         3.53 o
  -5   9   5        589.61        617.13        16.15 o
  -4   9   5         46.11         40.29         3.20 o
  -3   9   5          9.25          7.51         2.58 o
  -2   9   5        274.03        272.67         6.18 o
  -1   9   5         14.54         15.07         2.90 o
   0   9   5          7.65         10.07         2.99 o
  -1 -12   6          0.42          0.00         4.77 o
   0 -12   6         14.41          7.04         3.61 o
   1 -12   6         33.65         36.47         4.13 o
   2 -12   6         56.52         51.07         4.12 o
   3 -12   6        171.37        178.32         7.00 o
   4 -12   6        129.20        121.56         6.19 o
  -3 -11   6        103.08        102.30         7.49 o
  -2 -11   6         49.98         48.03         4.99 o
  -1 -11   6          5.69          2.76         2.83 o
   0 -11   6        237.96        218.92         8.85 o
   1 -11   6         47.47         48.67         3.22 o
   2 -11   6        125.56        123.05         4.79 o
   3 -11   6         51.85         49.77         3.57 o
   4 -11   6        106.04         95.10         4.58 o
   5 -11   6        224.86        229.07        21.91 o
  -5 -10   6         30.22         21.76         3.41 o
  -4 -10   6        116.25        135.20         7.98 o
  -3 -10   6          0.71          3.69         2.78 o
  -2 -10   6         98.15        107.36         4.71 o
  -1 -10   6        528.30        546.87        13.96 o
   0 -10   6          2.44          1.46         3.14 o
   1 -10   6        280.16        277.48         6.29 o
   2 -10   6        268.92        253.61         5.34 o
   3 -10   6          0.49          5.78         2.61 o
   4 -10   6        542.18        585.26        11.49 o
   5 -10   6        154.29        142.36         4.97 o
   6 -10   6          4.62          0.59         4.65 o
   7 -10   6        418.10        374.16        26.84 o
  -6  -9   6         36.34         34.53         4.34 o
  -5  -9   6        100.58        100.98         4.83 o
  -4  -9   6          1.54          4.51         2.23 o
  -3  -9   6        186.59        174.40         5.52 o
  -2  -9   6        645.01        686.60        12.78 o
  -1  -9   6         96.75         94.03         3.60 o
   0  -9   6          4.05          6.43         1.16 o
   1  -9   6        532.90        534.11         7.31 o
   2  -9   6         10.15         10.20         1.69 o
   3  -9   6        580.08        594.52         8.73 o
   4  -9   6        575.07        578.64         9.13 o
   5  -9   6         15.83         11.53         2.57 o
   6  -9   6        292.76        291.99         9.49 o
   7  -9   6          4.37          0.84         6.34 o
  -7  -8   6          3.90          5.41         3.90 o
  -6  -8   6        904.63        946.86        23.07 o
  -5  -8   6        142.92        151.71         5.12 o
  -4  -8   6        557.72        549.51         7.30 o
  -3  -8   6        397.54        410.63         9.07 o
  -2  -8   6          7.04          9.06         1.17 o
  -1  -8   6        266.98        246.62         4.83 o
   0  -8   6         69.08         64.70         1.80 o
   1  -8   6        981.58        960.04        13.73 o
   2  -8   6        139.90        137.55         4.05 o
   3  -8   6        177.93        159.27         3.32 o
   4  -8   6        176.44        194.87         3.44 o
   5  -8   6         87.20         98.04         4.21 o
   6  -8   6          9.04          8.64         1.76 o
   7  -8   6        133.31         99.38         7.72 o
   8  -8   6         61.35         61.37         8.60 o
  -8  -7   6          0.44          0.00         2.60 o
  -7  -7   6        300.03        296.40         9.52 o
  -6  -7   6        121.95        135.79         4.87 o
  -5  -7   6        213.52        210.28         5.74 o
  -4  -7   6        777.46        782.69         8.82 o
  -3  -7   6        120.08        118.16         2.80 o
  -2  -7   6         54.54         46.02         1.90 o
  -1  -7   6        294.29        292.56         3.74 o
   0  -7   6         59.93         55.66         1.96 o
   1  -7   6         92.51         88.63         2.66 o
   2  -7   6        437.47        435.78         5.19 o
   3  -7   6         22.52         23.90         1.31 o
   4  -7   6       1016.07       1026.58        13.25 o
   5  -7   6         63.86         64.19         2.25 o
   6  -7   6        185.29        199.29         5.28 o
   7  -7   6        606.24        621.80        17.63 o
   8  -7   6          1.24          6.95         5.41 o
  -8  -6   6        322.24        314.39         8.36 o
  -7  -6   6         12.27         11.97         2.05 o
  -6  -6   6         20.59         19.32         2.82 o
  -5  -6   6        291.38        297.54         5.35 o
  -4  -6   6         16.09         15.96         1.17 o
  -3  -6   6        498.37        501.89         4.64 o
  -2  -6   6          2.57          3.88         0.64 o
  -1  -6   6          9.58         12.07         0.57 o
   0  -6   6       1591.06       1583.10        14.04 o
   1  -6   6        714.06        682.79         7.26 o
   2  -6   6         62.93         49.28         1.36 o
   3  -6   6       2499.90       2573.88        24.04 o
   4  -6   6        413.15        411.43         4.73 o
   5  -6   6         22.68         25.11         1.73 o
   6  -6   6        675.12        667.54        12.35 o
   7  -6   6        390.72        384.93        15.67 o
   8  -6   6         66.34         65.42         7.01 o
  -9  -5   6         62.92         56.46         6.71 o
  -8  -5   6          1.79          4.63         1.90 o
  -7  -5   6         87.96         87.03         3.19 o
  -6  -5   6        276.98        286.65         4.44 o
  -5  -5   6        451.50        457.62         4.92 o
  -4  -5   6        129.83        147.25         2.28 o
  -3  -5   6         37.34         30.51         0.94 o
  -2  -5   6        335.46        341.19         4.40 o
  -1  -5   6        381.15        405.25         4.84 o
   0  -5   6       2578.56       2699.24        29.33 o
   1  -5   6          0.89          4.11         0.64 o
   2  -5   6       1479.60       1472.14        11.68 o
   3  -5   6        245.90        250.56         2.74 o
   4  -5   6        161.61        156.90         3.17 o
   5  -5   6        728.93        752.05         8.95 o
   6  -5   6         55.14         57.28         2.71 o
   7  -5   6        290.41        299.90        13.42 o
   8  -5   6         14.29          8.88         5.59 o
 -10  -4   6         19.10         11.95         6.71 o
  -9  -4   6         47.08         45.64         9.64 o
  -8  -4   6        108.35         94.04         3.37 o
  -7  -4   6        676.37        710.25        12.21 o
  -6  -4   6         92.81         92.66         2.96 o
  -5  -4   6         27.98         32.17         1.22 o
  -4  -4   6        354.02        302.35         2.97 o
  -3  -4   6        662.88        671.98         5.60 o
  -2  -4   6       2750.87       2726.70        19.39 o
  -1  -4   6       2486.82       2462.54        20.94 o
   0  -4   6       1781.82       1848.79        14.21 o
   1  -4   6        261.29        224.00         2.06 o
   2  -4   6         55.20         58.47         1.07 o
   3  -4   6        447.59        455.38         4.18 o
   4  -4   6        497.45        484.91         6.17 o
   5  -4   6        841.24        805.71        11.75 o
   6  -4   6        971.92        988.95        18.71 o
   7  -4   6        105.87        110.41         4.16 o
   8  -4   6          8.58          5.98         3.64 o
   9  -4   6          4.57          4.72         9.96 o
 -10  -3   6         13.15          8.31         5.39 o
  -9  -3   6        908.52        917.70        25.36 o
  -8  -3   6        231.50        208.53         4.61 o
  -7  -3   6         58.69         54.22         2.03 o
  -6  -3   6        258.99        253.11         4.09 o
  -5  -3   6        597.34        593.04         6.08 o
  -4  -3   6        623.49        695.36         5.73 o
  -3  -3   6       1783.11       1804.06        11.22 o
  -2  -3   6        279.14        231.94         2.14 o
  -1  -3   6        323.83        299.63         2.56 o
   0  -3   6        791.99        781.87         6.82 o
   1  -3   6          5.37          3.22         0.46 o
   2  -3   6        106.26        112.73         1.41 o
   3  -3   6        769.48        736.66         5.76 o
   4  -3   6        161.59        146.89         3.76 o
   5  -3   6        353.59        365.02         7.58 o
   6  -3   6       1715.16       1727.37        26.73 o
   7  -3   6         16.17         13.17         2.29 o
   8  -3   6        191.60        200.32         9.53 o
 -10  -2   6         19.66         21.24         4.84 o
  -9  -2   6        439.04        440.67        12.94 o
  -8  -2   6          7.87          7.67         2.07 o
  -7  -2   6         29.32         23.91         1.49 o
  -6  -2   6        164.19        159.11         2.45 o
  -5  -2   6         50.67         48.13         1.25 o
  -4  -2   6       4400.66       4642.49        41.64 o
  -3  -2   6         23.62         18.26         0.62 o
  -2  -2   6       1505.15       1559.64        11.45 o
  -1  -2   6       2296.83       2247.45        15.29 o
   0  -2   6        543.79        569.67         4.15 o
   1  -2   6        310.80        338.44         2.73 o
   2  -2   6        339.65        323.89         2.77 o
   3  -2   6         37.09         48.55         1.12 o
   4  -2   6       1162.76       1171.56        12.59 o
   5  -2   6        236.32        245.27         5.56 o
   6  -2   6         51.30         53.85         3.16 o
   7  -2   6        211.03        192.40         7.29 o
   8  -2   6         20.80         13.59         3.79 o
 -10  -1   6        264.94        253.57         9.98 o
  -9  -1   6          0.48          0.07         2.80 o
  -8  -1   6        633.28        669.98        14.58 o
  -7  -1   6        515.26        515.15         6.30 o
  -6  -1   6        151.39        153.44         2.36 o
  -5  -1   6       1567.66       1597.81        12.61 o
  -4  -1   6         33.13         34.00         0.88 o
  -3  -1   6          3.55          2.41         0.52 o
  -2  -1   6         59.09         42.62         1.02 o
  -1  -1   6        708.76        766.57         4.93 o
   0  -1   6       1559.97       1697.29        12.17 o
   1  -1   6       2274.75       2361.52        14.50 o
   2  -1   6       1115.52       1179.11         7.29 o
   3  -1   6        581.96        522.75         5.77 o
   4  -1   6        166.21        167.30         4.59 o
   5  -1   6          1.04          4.06         1.45 o
   6  -1   6        140.38        153.18         4.10 o
   7  -1   6         54.27         45.42         3.43 o
   8  -1   6         27.60         22.00         3.49 o
 -10   0   6         14.62          7.24         3.96 o
  -9   0   6          6.26          8.19         3.16 o
  -8   0   6       1045.84       1045.73        17.02 o
  -7   0   6          4.90          3.07         0.90 o
  -6   0   6        184.49        184.69         2.79 o
  -5   0   6        188.84        182.33         2.33 o
  -4   0   6         33.41         35.89         1.03 o
  -3   0   6        271.99        352.48         2.93 o
  -2   0   6         27.06         35.34         1.08 o
  -1   0   6        327.87        301.66         2.73 o
   0   0   6       1876.01       1845.92        12.47 o
   1   0   6        852.71        936.58         7.84 o
   2   0   6       3127.04       3208.21        36.43 o
   3   0   6       2628.76       2676.99        31.16 o
   4   0   6         13.63          9.70         1.14 o
   5   0   6        811.35        820.89        16.19 o
   6   0   6         53.06         36.56         3.42 o
   7   0   6        115.19        108.47         5.64 o
   8   0   6        204.63        206.31        11.53 o
 -10   1   6          9.12          9.13         3.58 o
  -9   1   6        216.70        194.27         6.05 o
  -8   1   6        115.41        116.96         5.97 o
  -7   1   6        177.00        178.09         3.18 o
  -6   1   6         36.40         26.42         1.01 o
  -5   1   6       1606.37       1675.05        13.43 o
  -4   1   6         12.51         11.95         0.76 o
  -3   1   6       1296.72       1431.70        11.12 o
  -2   1   6       3028.04       3191.88        25.48 o
  -1   1   6        636.67        592.97         5.20 o
   0   1   6         95.75        108.70         1.88 o
   1   1   6        149.25        146.60         2.19 o
   2   1   6       2947.67       2887.18        27.79 o
   3   1   6        111.38        104.42         2.42 o
   4   1   6        304.18        318.30         7.17 o
   5   1   6          2.07          7.16         2.01 o
   6   1   6          0.78          2.89         2.77 o
   7   1   6        209.70        188.53         9.13 o
 -10   2   6         11.20          8.54         2.97 o
  -9   2   6        280.81        255.05         6.82 o
  -8   2   6       1367.43       1484.33        24.09 o
  -7   2   6         10.66          9.52         1.33 o
  -6   2   6        155.83        146.15         2.27 o
  -4   2   6        490.77        498.02         5.21 o
  -3   2   6        106.88         89.99         1.78 o
  -2   2   6        474.71        433.80         5.23 o
  -1   2   6          6.29          4.05         0.88 o
   0   2   6        807.92        797.35         8.11 o
   1   2   6       1177.48       1152.27        11.21 o
   2   2   6       1230.55       1240.22        13.20 o
   3   2   6         29.46         35.66         2.27 o
   4   2   6        360.62        346.02         8.53 o
   5   2   6         73.92         99.27         6.32 o
   6   2   6        334.96        326.04        10.13 o
   7   2   6         11.00          3.05         3.74 o
 -10   3   6          6.41          8.42         2.81 o
  -9   3   6        645.14        672.90        12.93 o
  -8   3   6          7.20          8.79         2.40 o
  -7   3   6        374.76        370.73         6.27 o
  -6   3   6       1490.02       1534.36        18.95 o
  -5   3   6        561.06        584.09         7.04 o
  -4   3   6        213.36        188.93         2.99 o
  -3   3   6        375.01        364.90         4.37 o
  -2   3   6       1375.50       1387.63        16.95 o
  -1   3   6        787.64        798.91         8.25 o
   0   3   6        198.58        194.80         3.92 o
   1   3   6         76.96         75.01         2.84 o
   2   3   6         24.20         25.99         2.10 o
   3   3   6        135.07        117.00         3.62 o
   4   3   6         55.44         64.33         4.23 o
   5   3   6        893.43        939.18        26.73 o
   6   3   6          4.81          5.23         4.33 o
 -10   4   6        125.36        116.75         5.92 o
  -9   4   6         55.52         62.40         3.81 o
  -8   4   6         64.18         51.20         2.84 o
  -7   4   6        429.03        413.05         7.91 o
  -6   4   6        103.45        104.66         3.35 o
  -5   4   6         13.32          9.63         1.37 o
  -4   4   6        278.04        266.19         4.58 o
  -3   4   6        228.49        244.08         3.87 o
  -2   4   6        154.64        164.69         3.10 o
  -1   4   6        183.05        198.48         3.20 o
   0   4   6        404.49        394.29         6.86 o
   1   4   6         11.36         12.82         2.35 o
   2   4   6        189.35        183.81         6.94 o
   3   4   6        142.25        142.18         4.78 o
   4   4   6       1073.34       1167.76        28.16 o
   5   4   6          6.37          4.29         3.09 o
   6   4   6         18.43          8.18         5.66 o
 -10   5   6        160.38        149.67         6.20 o
  -9   5   6        165.20        179.23         6.35 o
  -8   5   6          1.39          3.54         2.18 o
  -7   5   6         68.78         75.52         3.59 o
  -6   5   6        362.06        385.63         8.37 o
  -5   5   6        471.35        493.72         9.64 o
  -4   5   6         19.49         19.89         2.08 o
  -3   5   6        252.12        248.62         5.12 o
  -2   5   6         42.18         36.72         2.02 o
  -1   5   6        310.62        326.85         6.22 o
   0   5   6          1.40          1.43         1.73 o
   1   5   6        104.57         90.90         5.28 o
   2   5   6        301.68        290.91         6.55 o
   3   5   6       1296.62       1387.01        35.25 o
   4   5   6          1.86          1.53         3.52 o
   5   5   6          0.58          6.92         5.71 o
  -9   6   6         59.53         57.77         4.35 o
  -8   6   6          5.17          4.46         2.54 o
  -7   6   6        239.18        217.67         6.55 o
  -6   6   6        790.36        837.12        16.36 o
  -5   6   6          6.72          9.02         1.86 o
  -4   6   6        965.91       1008.75        19.49 o
  -3   6   6        239.74        243.19         8.32 o
  -2   6   6          6.67          4.08         1.97 o
  -1   6   6        502.95        498.11         8.38 o
   0   6   6        617.56        609.19        14.76 o
   1   6   6         18.23         14.39         2.63 o
   2   6   6        277.08        279.55         8.20 o
   3   6   6         11.91         15.74         5.77 o
   4   6   6         45.70         45.84         4.65 o
  -8   7   6         46.32         34.84         4.41 o
  -7   7   6        201.49        194.51         6.61 o
  -6   7   6         28.62         23.24         3.40 o
  -5   7   6        172.92        181.33         6.75 o
  -4   7   6        116.82        122.06         5.26 o
  -3   7   6         30.94         29.90         3.55 o
  -2   7   6        393.70        413.18         8.28 o
  -1   7   6        123.94        118.17         4.14 o
   0   7   6         69.97         78.42         5.41 o
   1   7   6         59.09         65.80         3.93 o
   2   7   6         30.87         28.98         3.89 o
   3   7   6          0.64          4.47         4.63 o
  -7   8   6         34.94         50.59         8.65 o
  -6   8   6         30.29         38.33        10.38 o
  -5   8   6         18.61         27.11         3.73 o
  -4   8   6          0.41          4.89         2.47 o
  -3   8   6        335.18        326.85         8.71 o
  -2   8   6        257.02        234.98         6.42 o
  -1   8   6          0.56          2.14         2.74 o
   0   8   6        393.61        384.99        12.15 o
   1   8   6          4.34          3.97         5.10 o
  -5   9   6          0.78          3.64         3.16 o
  -4   9   6          5.26          6.53         2.47 o
  -3   9   6         14.52          7.31         3.24 o
  -2   9   6        116.29        114.29         6.44 o
  -1 -12   7        109.63         99.77         5.73 o
   0 -12   7         10.69         12.30         3.68 o
   1 -12   7         19.37         22.71         3.38 o
   2 -12   7         31.50         30.32         3.84 o
   3 -12   7          9.19         11.98         6.32 o
  -4 -11   7         12.73          8.75         3.26 o
  -3 -11   7         26.41         34.16         5.67 o
  -2 -11   7        257.02        286.49         8.71 o
  -1 -11   7         19.03         14.70         3.30 o
   0 -11   7         14.80         12.36         2.71 o
   1 -11   7        211.26        218.34         5.89 o
   2 -11   7         25.10         26.36         2.99 o
   3 -11   7        218.74        223.13         6.48 o
   4 -11   7         87.08         68.33         3.98 o
   5 -11   7         71.56         51.37        12.69 o
  -5 -10   7          7.17          7.46         3.14 o
  -4 -10   7          9.54          8.32         2.55 o
  -3 -10   7        179.18        190.27         5.78 o
  -2 -10   7         30.51         33.62         2.48 o
  -1 -10   7        289.67        281.30         6.57 o
   0 -10   7        251.60        234.22         6.05 o
   1 -10   7          2.25          1.73         1.84 o
   2 -10   7       1115.59       1158.83        16.41 o
   3 -10   7        441.04        429.32         8.79 o
   4 -10   7         38.25         45.73         3.62 o
   5 -10   7        162.52        159.26         5.92 o
   6 -10   7          0.96          0.00         6.61 o
  -6  -9   7        132.51        116.79         4.70 o
  -5  -9   7         53.82         56.75         4.11 o
  -4  -9   7         52.51         56.99         2.94 o
  -3  -9   7          9.56          6.86         1.75 o
  -2  -9   7        393.21        428.97         7.73 o
  -1  -9   7        602.91        636.21         9.74 o
   0  -9   7        419.45        428.00         6.63 o
   1  -9   7        138.58        139.78         4.43 o
   2  -9   7       1942.47       1960.93        25.15 o
   3  -9   7         49.89         44.95         2.87 o
   4  -9   7        130.79        139.37         4.40 o
   5  -9   7        126.58        126.92         4.69 o
   6  -9   7         21.88         35.07        10.54 o
   7  -9   7        169.00        155.92        23.27 o
  -7  -8   7        256.64        249.62         7.35 o
  -6  -8   7          5.56          0.77         2.95 o
  -5  -8   7        772.20        769.89        12.03 o
  -4  -8   7         10.74          7.66         1.60 o
  -3  -8   7         70.67         83.07         2.58 o
  -2  -8   7        493.95        518.29         7.64 o
  -1  -8   7          3.91          3.40         1.55 o
   0  -8   7          3.79          3.49         1.21 o
   1  -8   7        359.90        379.36         6.48 o
   2  -8   7         26.53         21.75         1.69 o
   3  -8   7        436.89        445.31         6.88 o
   4  -8   7          4.65          4.37         1.81 o
   5  -8   7         40.42         36.42         2.30 o
   6  -8   7        179.06        167.53         8.97 o
   7  -8   7         42.53         41.53         7.29 o
  -8  -7   7         19.49         10.29         3.10 o
  -7  -7   7          4.57          3.05         2.27 o
  -6  -7   7        406.05        417.47         7.55 o
  -5  -7   7        374.71        371.15         5.82 o
  -4  -7   7         85.72         90.31         2.38 o
  -3  -7   7        319.23        330.12         4.18 o
  -2  -7   7        661.93        663.74         7.22 o
  -1  -7   7        168.73        151.09         3.29 o
   0  -7   7          1.28          0.91         0.53 o
   1  -7   7         49.71         57.55         1.73 o
   2  -7   7        744.95        729.82         8.63 o
   3  -7   7         30.28         30.60         2.99 o
   4  -7   7         69.13         63.48         2.27 o
   5  -7   7       2196.54       2195.57        30.01 o
   6  -7   7        204.26        192.74         5.89 o
   7  -7   7        183.90        190.01        10.27 o
   8  -7   7         48.28         55.61         7.86 o
  -9  -6   7         18.09         18.98         7.97 o
  -8  -6   7          4.09          4.17         1.93 o
  -7  -6   7         76.12         67.15         2.88 o
  -6  -6   7         39.50         40.53         2.11 o
  -5  -6   7        148.72        146.01         3.28 o
  -4  -6   7        464.21        472.25         5.13 o
  -3  -6   7         26.08         21.78         1.30 o
  -2  -6   7       1173.08       1194.91        11.15 o
  -1  -6   7         23.06         17.65         1.24 o
   0  -6   7        105.39        112.88         3.83 o
   1  -6   7        725.58        767.60         8.20 o
   2  -6   7        331.50        329.04         3.92 o
   3  -6   7         36.19         32.59         1.47 o
   4  -6   7       1303.35       1344.91        12.93 o
   5  -6   7        505.40        511.51         8.96 o
   6  -6   7        462.52        461.30         9.27 o
   7  -6   7         83.75         84.89         7.08 o
   8  -6   7          4.43          3.96         3.80 o
  -9  -5   7        125.85        137.28         8.97 o
  -8  -5   7         10.43          8.91         2.07 o
  -7  -5   7          0.89          0.40         1.33 o
  -6  -5   7        279.54        276.85         5.55 o
  -5  -5   7        314.14        321.20         4.07 o
  -4  -5   7        139.49        132.24         1.91 o
  -3  -5   7       1184.41       1238.44        10.18 o
  -2  -5   7       3078.47       3130.90        29.90 o
  -1  -5   7         57.33         51.76         1.45 o
   0  -5   7          6.19          8.18         0.91 o
   1  -5   7        164.08        172.39         2.66 o
   2  -5   7        319.83        321.98         3.94 o
   3  -5   7       2471.73       2608.99        27.36 o
   4  -5   7         89.50         79.94         2.55 o
   5  -5   7         47.70         52.25         3.04 o
   6  -5   7        364.31        367.42         7.31 o
   7  -5   7         27.93         21.23         3.20 o
   8  -5   7         10.85          6.54         3.90 o
  -9  -4   7        453.40        443.20        19.96 o
  -8  -4   7         13.84          7.34         1.95 o
  -7  -4   7        378.61        392.45         6.96 o
  -6  -4   7        790.22        775.78        10.60 o
  -5  -4   7        381.88        366.81         4.52 o
  -4  -4   7       1231.30       1236.40         9.01 o
  -3  -4   7       2822.33       2935.05        21.83 o
  -2  -4   7         93.51         98.79         2.19 o
  -1  -4   7        140.40        127.29         2.29 o
   0  -4   7        634.88        654.77         5.61 o
   1  -4   7        164.33        131.13         1.85 o
   2  -4   7       2874.47       3004.52        27.74 o
   3  -4   7         39.44         34.43         1.59 o
   4  -4   7        292.26        285.43         3.97 o
   5  -4   7         76.85         80.21         2.41 o
   6  -4   7          0.60          3.65         2.11 o
   7  -4   7        222.26        212.01         7.41 o
   8  -4   7         99.87        106.03        11.90 o
 -10  -3   7        628.38        635.47        25.17 o
  -9  -3   7         24.71         11.33         8.60 o
  -8  -3   7          0.88          2.19         1.69 o
  -7  -3   7        328.80        321.43         6.32 o
  -6  -3   7        161.74        154.63         3.12 o
  -5  -3   7         11.29          9.39         0.97 o
  -4  -3   7         19.65         12.71         0.94 o
  -3  -3   7         37.65         34.25         0.89 o
  -2  -3   7          3.16          3.11         0.41 o
  -1  -3   7        793.03        849.54         6.66 o
   0  -3   7         61.21         52.47         0.84 o
   1  -3   7        992.15        955.75         8.06 o
   2  -3   7        613.59        612.62         6.97 o
   3  -3   7         17.99          7.94         0.93 o
   4  -3   7        197.94        198.23         3.55 o
   5  -3   7         35.95         42.63         2.66 o
   6  -3   7        870.55        917.96        18.50 o
   7  -3   7         63.98         64.75         5.62 o
   8  -3   7          6.18          1.70         4.82 o
 -10  -2   7        140.41        128.84         8.60 o
  -9  -2   7          3.91          0.00         5.04 o
  -8  -2   7        199.44        212.36         7.08 o
  -7  -2   7        408.77        392.59         6.60 o
  -6  -2   7        271.27        306.03         4.27 o
  -5  -2   7          9.29         13.22         0.96 o
  -4  -2   7         16.44         19.30         0.83 o
  -3  -2   7       2364.42       2347.64        16.56 o
  -2  -2   7         17.27         21.93         0.81 o
  -1  -2   7        125.47        141.00         1.50 o
   0  -2   7       2625.90       2621.10        20.56 o
   1  -2   7        123.39        114.83         1.56 o
   2  -2   7          1.60          1.15         0.62 o
   3  -2   7          6.06          6.57         1.14 o
   4  -2   7        548.39        510.03         8.21 o
   5  -2   7        820.59        762.89        11.97 o
   6  -2   7         64.63         61.66         3.99 o
   7  -2   7         18.99         22.85         5.81 o
   8  -2   7        228.46        224.61        11.09 o
 -10  -1   7        328.83        304.96        13.02 o
  -9  -1   7        245.32        246.79         7.96 o
  -8  -1   7         31.90         32.66         3.41 o
  -7  -1   7         99.15         98.23         2.45 o
  -6  -1   7          5.93          9.89         1.01 o
  -5  -1   7         46.12         44.43         1.13 o
  -4  -1   7        826.11        908.30         7.75 o
  -3  -1   7          8.76          3.56         0.75 o
  -2  -1   7        717.45        713.35         5.94 o
  -1  -1   7       3575.79       3501.41        26.30 o
   0  -1   7        766.90        765.36         6.62 o
   1  -1   7         52.53         52.78         1.40 o
   2  -1   7       1055.05       1069.16         9.56 o
   3  -1   7          9.37          8.96         1.70 o
   4  -1   7        202.32        197.66         4.24 o
   5  -1   7        370.71        366.87         7.71 o
   6  -1   7        199.62        224.14         7.55 o
   7  -1   7        434.26        430.46        16.33 o
   8  -1   7          0.89          1.34         4.36 o
 -10   0   7          9.87          8.92         3.70 o
  -9   0   7         11.38          5.17         2.30 o
  -8   0   7        220.10        223.55         6.75 o
  -7   0   7        251.33        234.62         3.98 o
  -6   0   7        489.57        492.25         5.33 o
  -5   0   7        523.47        526.87         4.92 o
  -4   0   7        135.97        122.72         1.92 o
  -3   0   7        500.44        476.74         4.79 o
  -2   0   7       2066.06       2178.05        15.89 o
  -1   0   7         53.10         52.51         1.47 o
   0   0   7        427.12        379.49         3.78 o
   1   0   7       2814.28       2899.32        28.92 o
   2   0   7        519.53        531.25         6.69 o
   3   0   7       1130.71       1093.75        19.20 o
   4   0   7        349.37        339.01         9.69 o
   5   0   7          1.09          2.39         1.72 o
   6   0   7        167.53        161.00         7.59 o
   7   0   7          7.60          7.87         3.08 o
 -10   1   7          1.91          1.50         3.17 o
  -9   1   7        842.31        913.56        21.61 o
  -8   1   7        590.11        568.33        10.72 o
  -7   1   7          9.59          6.76         1.42 o
  -6   1   7       1112.37       1166.05        11.08 o
  -5   1   7        868.14        872.34         8.40 o
  -4   1   7        130.22        129.32         2.06 o
  -3   1   7         73.28         74.08         1.58 o
  -2   1   7         38.36         33.31         2.01 o
  -1   1   7         55.65         75.18         1.70 o
   0   1   7        234.10        239.22         3.58 o
   1   1   7         22.52         12.89         1.00 o
   2   1   7        178.90        182.90         4.04 o
   3   1   7       1242.19       1296.03        18.40 o
   4   1   7          4.08          1.18         1.68 o
   5   1   7        168.62        201.09         7.12 o
   6   1   7          7.43          7.97         4.37 o
   7   1   7          0.76          0.00         3.87 o
 -10   2   7        253.38        279.01        13.24 o
  -9   2   7        139.96        126.31         4.23 o
  -8   2   7          9.38          8.73         2.01 o
  -7   2   7        248.56        248.42         5.13 o
  -6   2   7       2265.19       2348.50        27.02 o
  -5   2   7        134.81        147.08         2.70 o
  -4   2   7        473.70        443.42         8.07 o
  -3   2   7         33.91         34.50         1.48 o
  -2   2   7        138.44        119.88         2.42 o
  -1   2   7         38.28         29.88         1.62 o
   0   2   7         87.90         95.90         2.00 o
   1   2   7        256.63        254.93         3.61 o
   2   2   7        807.02        849.00        13.46 o
   3   2   7          0.71          1.61         1.69 o
   4   2   7       1905.63       2030.89        45.63 o
   5   2   7          7.06         12.24         3.89 o
   6   2   7         14.87         14.18         4.56 o
 -10   3   7         55.52         50.72         4.11 o
  -9   3   7        172.68        182.88         5.69 o
  -8   3   7        197.78        196.97         5.19 o
  -7   3   7          0.88          2.75         1.77 o
  -6   3   7        462.43        463.72         7.36 o
  -5   3   7       1063.12       1062.59        14.85 o
  -4   3   7        128.11        126.67         3.00 o
  -3   3   7         76.17         85.60         1.96 o
  -2   3   7        106.02        102.55         1.96 o
  -1   3   7        146.94        135.13         2.68 o
   0   3   7         36.57         44.79         2.31 o
   1   3   7         37.52         38.99         2.46 o
   2   3   7        184.58        178.85         4.72 o
   3   3   7        993.46       1002.43        18.95 o
   4   3   7         18.71         23.88         3.84 o
   5   3   7         47.35         30.15         5.12 o
   6   3   7        409.36        463.52        14.48 o
 -10   4   7          0.82          0.52         3.50 o
  -9   4   7        522.36        531.11        14.20 o
  -8   4   7          2.72          5.34         2.31 o
  -7   4   7          2.12          0.41         2.02 o
  -6   4   7         42.77         44.01         2.86 o
  -5   4   7          0.59          1.79         1.36 o
  -4   4   7          5.89          5.37         1.75 o
  -3   4   7        737.09        722.16        12.49 o
  -2   4   7        164.18        158.26         3.48 o
  -1   4   7        366.24        389.84         8.01 o
   0   4   7        232.10        225.55         5.62 o
   1   4   7        128.39        139.49         4.57 o
   2   4   7        854.80        849.51        15.31 o
   3   4   7          0.65          3.10         2.93 o
   4   4   7         31.78         34.23         3.80 o
   5   4   7        543.57        589.58        21.10 o
  -9   5   7          0.50         10.12         3.78 o
  -8   5   7          4.69          3.90         2.76 o
  -7   5   7        182.77        189.16         5.74 o
  -6   5   7          0.50          0.96         1.71 o
  -5   5   7        759.32        752.58        15.55 o
  -4   5   7        434.43        438.24         8.03 o
  -3   5   7          1.19          3.31         1.80 o
  -2   5   7        718.11        742.73        13.88 o
  -1   5   7       1422.24       1422.71        19.31 o
   0   5   7          0.97          3.77         1.98 o
   1   5   7        281.61        268.35         7.31 o
   2   5   7         41.84         30.97         4.73 o
   3   5   7          2.23          6.49         3.39 o
   4   5   7        155.55        141.41         7.96 o
  -9   6   7         48.74         34.72         5.46 o
  -8   6   7        143.51        134.50        10.17 o
  -7   6   7         41.91         38.90         3.47 o
  -6   6   7        323.01        313.13         9.72 o
  -5   6   7        265.49        249.31         8.21 o
  -4   6   7          2.94          3.77         3.06 o
  -3   6   7         51.54         52.30         3.41 o
  -2   6   7       1172.56       1180.36        20.27 o
  -1   6   7          5.17          7.39         2.19 o
   0   6   7          0.95          3.38         2.64 o
   1   6   7         18.03         20.79         2.77 o
   2   6   7          3.39          5.54         3.63 o
   3   6   7        315.48        292.26        14.33 o
  -8   7   7          9.70          6.70         5.79 o
  -7   7   7         13.69         10.47         8.23 o
  -6   7   7        359.85        367.01        21.65 o
  -5   7   7         27.87         24.99         6.76 o
  -4   7   7        264.02        268.67        11.74 o
  -3   7   7         15.88         18.00         3.30 o
  -2   7   7        438.32        454.73        12.86 o
  -1   7   7         41.50         45.36         3.78 o
   0   7   7          9.50          7.92         3.02 o
   1   7   7        140.04        142.46         6.40 o
  -6   8   7          9.93         18.06         9.75 o
  -5   8   7        170.15        180.12        11.12 o
  -4   8   7         15.95         21.18         3.38 o
  -3   8   7         74.53         69.96         6.75 o
  -2   8   7        338.51        344.00        10.77 o
  -1   8   7          0.50          9.67         4.54 o
  -1 -12   8          6.29          3.91         3.16 o
   0 -12   8        218.84        212.30         8.07 o
   1 -12   8          0.77          4.13         3.37 o
   2 -12   8        124.69        131.17         5.86 o
   3 -12   8         94.63         90.36         4.81 o
  -3 -11   8          0.40          7.88         3.87 o
  -2 -11   8         19.26         12.78         2.84 o
  -1 -11   8        579.20        574.92        11.89 o
   0 -11   8         19.51         23.41         2.80 o
   1 -11   8         15.65         19.16         3.86 o
   2 -11   8        530.36        546.92        11.91 o
   3 -11   8         61.61         63.79         3.96 o
   4 -11   8        217.74        194.04         7.30 o
   5 -11   8         23.90         11.74        11.64 o
  -5 -10   8        270.53        271.75         7.53 o
  -4 -10   8         38.40         39.27         3.21 o
  -3 -10   8        105.73        104.41         4.22 o
  -2 -10   8        181.07        174.86         4.80 o
  -1 -10   8          2.34          1.94         2.80 o
   0 -10   8        530.03        541.55        10.09 o
   1 -10   8        254.08        259.55         6.12 o
   2 -10   8          8.06          8.32         2.35 o
   3 -10   8         53.24         58.72         3.83 o
   4 -10   8         17.51         11.05         2.97 o
   5 -10   8         22.60         20.27         3.23 o
   6 -10   8         45.90         42.67         7.86 o
  -6  -9   8        148.51        140.22         5.55 o
  -5  -9   8        108.29        114.60         4.15 o
  -4  -9   8          2.66          4.11         1.71 o
  -3  -9   8        255.27        273.49         5.86 o
  -2  -9   8          5.97          6.16         1.94 o
  -1  -9   8         75.81         72.36         3.32 o
   0  -9   8        138.79        149.56         4.40 o
   1  -9   8          2.50          5.16         1.89 o
   2  -9   8        216.44        218.05         4.47 o
   3  -9   8         11.11         15.92         2.06 o
   4  -9   8          0.52          1.99         2.38 o
   5  -9   8        219.36        201.39         6.26 o
   6  -9   8          0.88          5.14         8.39 o
  -7  -8   8        322.13        301.65         8.27 o
  -6  -8   8        111.39        116.97         4.31 o
  -5  -8   8          0.54          2.53         1.56 o
  -4  -8   8        169.81        179.01         3.84 o
  -3  -8   8         13.62         15.89         2.04 o
  -2  -8   8        938.44        994.15        14.26 o
  -1  -8   8          6.46          5.56         1.61 o
   0  -8   8         93.43         93.37         4.52 o
   1  -8   8       1463.39       1499.57        18.35 o
   2  -8   8        279.85        285.82         5.35 o
   3  -8   8         36.23         39.15         2.62 o
   4  -8   8        862.72        877.57        14.04 o
   5  -8   8          2.40          2.63         1.74 o
   6  -8   8        194.25        209.89         9.88 o
   7  -8   8         46.54         41.13        13.62 o
  -8  -7   8         43.03         33.73         3.58 o
  -7  -7   8          4.58          5.83         2.72 o
  -6  -7   8        238.92        244.86         6.15 o
  -5  -7   8        706.22        713.38        10.33 o
  -4  -7   8        364.84        364.13         5.63 o
  -3  -7   8          7.35          4.98         0.76 o
  -2  -7   8        797.47        810.56         8.68 o
  -1  -7   8        137.14        144.24         3.23 o
   0  -7   8         52.99         49.78         3.66 o
   1  -7   8        143.99        138.70         3.03 o
   2  -7   8          7.65          7.11         1.35 o
   3  -7   8       2057.51       2122.91        22.89 o
   4  -7   8        284.57        272.54         5.83 o
   5  -7   8          9.61          9.86         1.92 o
   6  -7   8        492.51        505.12        12.93 o
   7  -7   8         57.07         59.55         8.55 o
  -8  -6   8         16.71          9.76         2.48 o
  -7  -6   8          0.69          1.44         1.81 o
  -6  -6   8        761.34        776.13        13.92 o
  -5  -6   8         34.20         31.59         2.22 o
  -4  -6   8          3.86          4.37         0.75 o
  -3  -6   8       1642.11       1718.42        13.97 o
  -2  -6   8          3.87          5.57         1.32 o
  -1  -6   8        271.19        250.21         4.13 o
   0  -6   8          1.10          1.92         1.22 o
   1  -6   8        165.93        165.01         2.90 o
   2  -6   8        753.37        751.16         7.76 o
   3  -6   8        135.44        145.80         3.28 o
   4  -6   8        149.17        140.95         5.86 o
   5  -6   8        149.45        161.63         4.84 o
   6  -6   8         15.25          9.12         2.64 o
   7  -6   8        273.80        260.36        11.05 o
  -9  -5   8          1.59          0.11         4.48 o
  -8  -5   8         38.89         29.22         2.50 o
  -7  -5   8         97.80         97.08         3.67 o
  -6  -5   8         65.00         58.23         2.32 o
  -5  -5   8        194.75        202.37         2.84 o
  -4  -5   8       2183.07       2232.18        17.82 o
  -3  -5   8       1299.02       1370.68        11.16 o
  -2  -5   8        679.34        705.98         6.91 o
  -1  -5   8        141.68        133.83         2.54 o
   0  -5   8        264.30        270.36         4.58 o
   1  -5   8       1568.70       1685.22        16.40 o
   2  -5   8         43.14         42.71         1.91 o
   3  -5   8         95.32         83.04         2.27 o
   4  -5   8         10.38         15.25         1.57 o
   5  -5   8          0.91          2.23         1.50 o
   6  -5   8        328.96        331.89        10.75 o
   7  -5   8        211.24        199.09         8.05 o
  -9  -4   8          1.02          0.04         4.20 o
  -8  -4   8         77.13         67.04         3.83 o
  -7  -4   8         48.34         48.83         2.15 o
  -6  -4   8        200.37        192.23         3.95 o
  -5  -4   8        183.80        168.99         2.71 o
  -4  -4   8         18.00         20.30         0.93 o
  -3  -4   8       1634.19       1697.29        11.59 o
  -2  -4   8         93.70         90.63         1.72 o
  -1  -4   8         25.25         29.50         1.16 o
   0  -4   8       1735.25       1770.33        17.07 o
   1  -4   8          6.29          7.49         0.88 o
   2  -4   8        226.17        205.37         3.23 o
   3  -4   8          7.39          4.16         1.16 o
   4  -4   8        141.41        130.16         3.22 o
   5  -4   8       2042.19       2080.72        28.32 o
   6  -4   8        530.46        511.09        12.28 o
   7  -4   8          3.17          5.39         3.04 o
 -10  -3   8        348.69        361.26        14.70 o
  -9  -3   8         10.64          8.06         5.69 o
  -8  -3   8         22.65         27.58         2.59 o
  -7  -3   8        664.82        684.38        10.99 o
  -6  -3   8        337.92        333.61         5.29 o
  -5  -3   8        164.79        165.67         2.51 o
  -4  -3   8        667.65        679.93         6.04 o
  -3  -3   8          9.42          8.81         0.82 o
  -2  -3   8        165.07        155.10         1.89 o
  -1  -3   8        988.15        975.71         8.61 o
   0  -3   8         38.43         48.10         1.07 o
   1  -3   8        551.22        609.23         6.65 o
   2  -3   8       1473.78       1545.50        12.75 o
   3  -3   8        188.82        175.84         3.18 o
   4  -3   8        365.38        371.24         7.72 o
   5  -3   8        489.59        470.19        11.49 o
   6  -3   8         45.05         51.23         4.23 o
   7  -3   8         55.95         53.72         4.68 o
 -10  -2   8        421.27        418.21        16.37 o
  -9  -2   8         10.91          8.91         5.15 o
  -8  -2   8        161.89        175.68         6.89 o
  -7  -2   8       1594.80       1622.91        23.76 o
  -6  -2   8        221.64        203.99         3.42 o
  -5  -2   8        471.08        497.97         4.82 o
  -4  -2   8        340.18        347.74         3.58 o
  -3  -2   8        167.35        174.71         2.23 o
  -2  -2   8       1874.58       1835.38        14.85 o
  -1  -2   8         41.72         51.93         1.21 o
   0  -2   8        286.22        336.23         3.86 o
   1  -2   8        756.34        764.25         6.97 o
   2  -2   8         17.58         27.15         1.32 o
   3  -2   8        513.00        521.73         7.11 o
   4  -2   8        723.55        699.85        11.40 o
   5  -2   8        118.45        123.58         3.86 o
   6  -2   8        478.35        480.36        13.61 o
   7  -2   8          7.91         11.42         5.04 o
 -10  -1   8         17.16         21.26         4.61 o
  -9  -1   8         33.80         34.77         4.41 o
  -8  -1   8         41.97         41.91         6.11 o
  -7  -1   8         40.20         36.91         2.07 o
  -6  -1   8        132.32        129.53         2.75 o
  -5  -1   8        383.81        364.37         4.06 o
  -4  -1   8          4.35          7.54         1.15 o
  -3  -1   8       1498.50       1427.42        13.30 o
  -2  -1   8        132.99        141.59         2.18 o
  -1  -1   8        900.61        868.16         8.04 o
   0  -1   8        574.54        566.46         5.70 o
   1  -1   8       1484.34       1574.40        12.46 o
   2  -1   8        250.11        230.08         3.68 o
   3  -1   8       1082.61       1074.87        16.46 o
   4  -1   8         37.32         38.46         2.66 o
   5  -1   8        718.73        776.89        15.06 o
   6  -1   8          5.70          3.85         2.27 o
   7  -1   8          0.51         13.00         8.07 o
 -10   0   8        159.16        152.49        10.67 o
  -9   0   8         26.68         19.54         4.19 o
  -8   0   8        187.20        193.26         5.97 o
  -7   0   8         26.63         27.12         1.56 o
  -6   0   8        111.76        101.88         3.10 o
  -5   0   8        116.31        116.25         2.16 o
  -4   0   8       1956.89       1991.63        24.63 o
  -3   0   8        183.09        184.59         3.11 o
  -2   0   8         65.89         52.08         1.92 o
  -1   0   8        428.29        424.32         4.90 o
   0   0   8         58.98         58.87         1.35 o
   1   0   8       2656.63       2651.98        33.30 o
   2   0   8        390.63        382.49         4.95 o
   3   0   8        678.17        692.92        13.72 o
   4   0   8          4.70          3.87         1.93 o
   5   0   8         21.65         27.76         5.16 o
   6   0   8         14.08          5.59         3.18 o
   7   0   8         46.30         49.86         5.26 o
 -10   1   8        227.75        203.06         7.73 o
  -9   1   8         67.00         61.00         3.23 o
  -8   1   8        559.26        621.35        11.45 o
  -7   1   8          1.53          1.91         1.62 o
  -6   1   8        491.31        502.13         7.71 o
  -5   1   8        196.28        212.28         3.39 o
  -4   1   8         38.00         35.41         0.92 o
  -3   1   8          1.87          2.97         1.43 o
  -2   1   8        761.36        732.70         7.89 o
  -1   1   8          0.66          1.36         1.09 o
   0   1   8       1878.55       1911.57        25.42 o
   1   1   8        545.34        576.33         7.07 o
   2   1   8          2.63          4.37         1.58 o
   3   1   8         17.57         14.65         2.00 o
   4   1   8         14.69         18.75         2.49 o
   5   1   8          2.13          2.09         2.78 o
   6   1   8        300.45        311.18        13.00 o
 -10   2   8         13.67         14.82         3.00 o
  -9   2   8        337.75        355.10         9.08 o
  -8   2   8        132.57        138.16         5.80 o
  -7   2   8        141.07        147.03         4.06 o
  -6   2   8       1271.20       1282.53        21.56 o
  -5   2   8          2.47          6.92         1.39 o
  -4   2   8         46.64         49.90         1.83 o
  -3   2   8       1009.25        991.51        19.22 o
  -2   2   8          4.56         13.04         1.84 o
  -1   2   8        396.48        390.64         6.72 o
   0   2   8        899.19        912.94        12.52 o
   1   2   8        576.32        548.53         9.88 o
   2   2   8        853.79        857.60        15.24 o
   3   2   8        115.73        113.25         4.22 o
   4   2   8         82.40         96.39         5.76 o
   5   2   8        348.60        326.08        14.71 o
   6   2   8          0.77          3.06         5.65 o
 -10   3   8        165.60        157.20         7.22 o
  -9   3   8        266.98        284.47        10.48 o
  -8   3   8          2.94          1.69         1.85 o
  -7   3   8        496.99        490.60        10.46 o
  -6   3   8          1.93          1.72         1.57 o
  -5   3   8         51.13         59.51         2.85 o
  -4   3   8        123.30        116.12         4.51 o
  -3   3   8         13.00         13.02         1.54 o
  -2   3   8          5.59          4.99         1.09 o
  -1   3   8         96.71         93.71         3.58 o
   0   3   8         39.15         33.84         2.58 o
   1   3   8        145.26        159.66         4.90 o
   2   3   8        156.11        147.96         4.66 o
   3   3   8         19.96         27.58         2.78 o
   4   3   8        769.01        827.51        22.81 o
   5   3   8        182.67        180.12         9.01 o
  -9   4   8         11.72         11.13         3.22 o
  -8   4   8          1.84          3.44         2.72 o
  -7   4   8        103.53        104.93         5.86 o
  -6   4   8         24.67         23.28         3.14 o
  -5   4   8       1099.76       1132.23        24.23 o
  -4   4   8          2.55          3.12         1.53 o
  -3   4   8        428.16        451.29         7.87 o
  -2   4   8        245.89        263.82         6.64 o
  -1   4   8         15.25         14.86         2.34 o
   0   4   8        174.74        165.08         5.43 o
   1   4   8        637.74        641.11        13.25 o
   2   4   8         61.61         59.44         3.23 o
   3   4   8        571.88        576.47        15.80 o
   4   4   8          9.95         13.31         3.95 o
  -9   5   8         53.40         47.37         4.72 o
  -8   5   8         11.74          4.49         2.89 o
  -7   5   8         75.52         66.57         3.95 o
  -6   5   8        838.04        891.04        19.12 o
  -5   5   8          5.20          4.88         2.21 o
  -4   5   8        194.40        204.50         8.30 o
  -3   5   8        264.04        263.66         7.23 o
  -2   5   8        235.06        222.35         6.25 o
  -1   5   8         41.95         33.36         2.59 o
   0   5   8          2.57          5.63         2.30 o
   1   5   8        275.24        281.34         7.11 o
   2   5   8        365.83        369.19        12.46 o
   3   5   8         29.70         25.72         4.64 o
  -8   6   8         68.56         53.46         6.69 o
  -7   6   8         37.58         35.48         7.60 o
  -6   6   8         96.78        104.70         7.65 o
  -5   6   8          4.69         10.60         4.42 o
  -4   6   8        143.47        136.91         5.28 o
  -3   6   8         54.70         59.08         3.90 o
  -2   6   8        538.39        555.84        11.94 o
  -1   6   8         43.25         41.84         3.81 o
   0   6   8         10.18         13.62         3.14 o
   1   6   8        497.02        490.61        14.67 o
   2   6   8         15.70         14.89         4.67 o
  -7   7   8         30.09         25.64         6.01 o
  -6   7   8        409.03        408.41        22.37 o
  -5   7   8        151.02        147.43         9.05 o
  -4   7   8         68.18         70.48         7.53 o
  -3   7   8        389.15        424.33        10.95 o
  -2   7   8         66.34         58.13         4.38 o
  -1   7   8         72.36         72.70         5.06 o
   0   7   8        101.30         92.51         5.58 o
  -1 -12   9        120.18        135.95         9.38 o
   0 -12   9        222.76        231.44         7.70 o
   1 -12   9          9.41          9.96         3.73 o
   2 -12   9         26.55         25.90         4.32 o
  -3 -11   9        278.55        270.13         8.75 o
  -2 -11   9          0.69          1.59         3.00 o
  -1 -11   9        546.11        556.73        12.23 o
   0 -11   9        121.44        123.42         5.30 o
   1 -11   9          1.98          2.82         2.94 o
   2 -11   9        322.79        335.71         9.04 o
   3 -11   9        264.79        235.60         8.41 o
   4 -11   9          8.92          9.01         3.29 o
  -5 -10   9          0.98          4.68         2.93 o
  -4 -10   9        583.77        635.64        13.28 o
  -3 -10   9         83.29         73.44         3.78 o
  -2 -10   9        332.29        334.30         9.74 o
  -1 -10   9        399.04        378.99         8.32 o
   0 -10   9        264.40        269.34         6.71 o
   1 -10   9         63.88         61.13         3.79 o
   2 -10   9        140.20        136.34         5.60 o
   3 -10   9          4.40          7.68         2.39 o
   4 -10   9         19.41         16.26         2.63 o
   5 -10   9         12.86          7.90         3.18 o
  -6  -9   9          0.56          3.15         3.25 o
  -5  -9   9        393.39        404.11         9.26 o
  -4  -9   9         77.48         88.94         3.53 o
  -3  -9   9          1.44          1.74         1.65 o
  -2  -9   9        751.16        789.09        12.73 o
  -1  -9   9         75.54         76.07         2.94 o
   0  -9   9        232.75        233.34         5.63 o
   1  -9   9        365.47        362.58         7.73 o
   2  -9   9        109.93        125.07         3.74 o
   3  -9   9         22.83         25.66         2.76 o
   4  -9   9         25.09         19.12         2.56 o
   5  -9   9         12.92         13.25         3.02 o
   6  -9   9        245.71        222.99        15.94 o
  -7  -8   9          3.73          2.55         2.55 o
  -6  -8   9        340.62        338.88         8.82 o
  -5  -8   9        101.02        102.84         3.29 o
  -4  -8   9         36.65         37.31         2.30 o
  -3  -8   9        212.93        211.32         4.68 o
  -2  -8   9        122.12        120.95         3.38 o
  -1  -8   9        282.85        296.31         5.10 o
   0  -8   9        351.14        346.75         6.14 o
   1  -8   9        219.91        228.78         5.56 o
   2  -8   9        463.50        498.51         8.12 o
   3  -8   9          1.46          3.48         1.81 o
   4  -8   9        207.10        208.75         5.34 o
   5  -8   9        136.85        137.85         5.04 o
   6  -8   9         89.90         53.25        10.27 o
  -8  -7   9         48.45         32.22         5.94 o
  -7  -7   9        438.35        423.87        11.27 o
  -6  -7   9        138.22        135.05         4.52 o
  -5  -7   9          2.84          2.06         1.52 o
  -4  -7   9         21.93         22.05         1.94 o
  -3  -7   9          8.25         10.56         1.48 o
  -2  -7   9         58.47         60.24         2.35 o
  -1  -7   9          0.93          2.45         1.45 o
   0  -7   9          2.72          2.76         1.49 o
   1  -7   9       1193.94       1226.89        15.16 o
   2  -7   9         34.19         34.26         2.14 o
   3  -7   9        186.05        187.62         4.56 o
   4  -7   9        801.03        786.73        11.03 o
   5  -7   9         50.30         48.93         3.52 o
   6  -7   9         31.07         28.75         5.06 o
   7  -7   9        131.49        126.02         8.21 o
  -8  -6   9        315.28        286.59         7.68 o
  -7  -6   9        194.54        184.55         5.42 o
  -6  -6   9        308.33        304.63         6.31 o
  -5  -6   9        411.86        421.17         7.29 o
  -4  -6   9        169.48        162.28         3.03 o
  -3  -6   9       2547.89       2570.63        21.76 o
  -2  -6   9         45.82         47.14         2.07 o
  -1  -6   9         62.71         64.18         2.37 o
   0  -6   9        863.06        895.55        10.36 o
   1  -6   9        109.13        114.31         2.96 o
   2  -6   9          7.32          6.13         1.48 o
   3  -6   9        962.85        971.54        11.66 o
   4  -6   9         30.06         32.24         2.48 o
   5  -6   9        318.61        319.74        12.32 o
   6  -6   9         14.53         12.23         2.53 o
   7  -6   9         22.78         27.06         4.08 o
  -9  -5   9        110.77         94.78        14.26 o
  -8  -5   9          2.23          7.18         2.26 o
  -7  -5   9         21.18         18.81         2.84 o
  -6  -5   9       1587.78       1645.29        31.23 o
  -5  -5   9         40.99         29.62         2.03 o
  -4  -5   9        398.61        420.85         4.08 o
  -3  -5   9        825.87        829.04         8.93 o
  -2  -5   9         17.26         27.79         2.17 o
  -1  -5   9        266.42        246.69         4.66 o
   0  -5   9        141.02        158.73         3.11 o
   1  -5   9          2.44          2.71         0.72 o
   2  -5   9        257.12        280.00         5.10 o
   3  -5   9          1.82          0.66         1.47 o
   4  -5   9        252.65        246.94         5.11 o
   5  -5   9        980.23        971.64        15.36 o
   6  -5   9         13.45         13.61         4.21 o
   7  -5   9        125.77        119.98         7.27 o
  -9  -4   9         30.23         24.07         9.12 o
  -8  -4   9          0.88          2.77         1.91 o
  -7  -4   9        205.67        193.25         4.58 o
  -6  -4   9         41.45         39.07         2.44 o
  -5  -4   9         12.82          7.73         1.10 o
  -4  -4   9       1414.69       1375.73        12.34 o
  -3  -4   9         48.49         45.15         1.08 o
  -2  -4   9       1983.69       2032.03        18.34 o
  -1  -4   9        185.51        192.79         3.99 o
   0  -4   9        500.82        475.12         5.34 o
   1  -4   9        281.35        288.59         3.67 o
   2  -4   9          4.40          1.76         1.10 o
   3  -4   9         60.48         54.41         3.33 o
   4  -4   9       1165.05       1183.62        20.62 o
   5  -4   9         95.08         96.49         3.29 o
   6  -4   9        100.09         89.26         5.25 o
   7  -4   9         45.05         30.04         6.29 o
 -10  -3   9         33.09         31.49         6.44 o
  -9  -3   9        170.06        156.74        11.79 o
  -8  -3   9        114.90        121.66         7.40 o
  -7  -3   9        175.40        147.66         3.61 o
  -6  -3   9         26.77         19.89         1.30 o
  -5  -3   9        363.87        359.11         4.44 o
  -4  -3   9         54.37         46.11         1.65 o
  -3  -3   9       1970.62       2035.16        19.63 o
  -2  -3   9          6.33          7.34         0.90 o
  -1  -3   9        223.77        247.19         3.01 o
   0  -3   9        436.50        447.63         5.03 o
   1  -3   9        476.77        492.03         6.03 o
   2  -3   9         50.44         46.98         2.50 o
   3  -3   9         15.11         21.05         1.85 o
   4  -3   9        121.74        105.35         2.73 o
   5  -3   9         86.40         88.83         4.91 o
   6  -3   9        157.87        161.06         7.36 o
   7  -3   9          2.12          3.19         3.71 o
 -10  -2   9          8.93         14.05         5.54 o
  -9  -2   9          7.62          3.01         5.70 o
  -8  -2   9         25.48         15.10         3.25 o
  -7  -2   9        391.96        394.14         8.08 o
  -6  -2   9          2.25          3.35         1.35 o
  -5  -2   9         12.33         13.71         1.72 o
  -4  -2   9       1409.21       1371.96        11.06 o
  -3  -2   9        831.84        865.02         7.72 o
  -2  -2   9        124.30        118.03         2.42 o
  -1  -2   9        993.75        951.41        12.86 o
   0  -2   9         17.86         25.09         1.81 o
   1  -2   9       2523.97       2548.29        26.85 o
   2  -2   9         18.89         24.60         1.57 o
   3  -2   9          8.90          6.00         1.35 o
   4  -2   9       1136.44       1149.49        22.17 o
   5  -2   9        151.67        165.43         5.00 o
   6  -2   9         19.99         16.94         4.98 o
   7  -2   9        564.36        535.95        27.84 o
 -10  -1   9         20.22         18.71         6.86 o
  -9  -1   9         42.03         37.18         6.04 o
  -8  -1   9        257.82        260.87         7.47 o
  -7  -1   9        102.85         98.39         4.23 o
  -6  -1   9         35.11         45.28         2.17 o
  -5  -1   9        953.66        942.30        10.67 o
  -4  -1   9        169.93        170.97         2.52 o
  -3  -1   9        222.05        240.52         4.00 o
  -2  -1   9       1028.39       1036.60         9.66 o
  -1  -1   9          6.90          9.06         1.09 o
   0  -1   9        319.56        282.40         3.84 o
   1  -1   9        605.93        603.28         6.27 o
   2  -1   9        342.02        335.52         5.78 o
   3  -1   9        126.74        123.32         4.45 o
   4  -1   9         44.21         47.69         2.64 o
   5  -1   9         23.98         21.20         2.34 o
   6  -1   9        401.63        402.37        12.62 o
 -10   0   9         89.50         77.85         8.46 o
  -9   0   9         97.02        117.60         7.08 o
  -8   0   9        680.06        698.68        14.62 o
  -7   0   9         15.37         11.38         1.56 o
  -6   0   9        458.97        491.23         7.63 o
  -5   0   9        241.30        222.81         3.56 o
  -4   0   9         82.45         86.92         4.78 o
  -3   0   9        651.80        630.23         8.56 o
  -2   0   9        249.21        242.89         3.31 o
  -1   0   9        743.04        705.00         7.75 o
   0   0   9       2379.42       2370.72        32.20 o
   1   0   9        764.40        738.35        11.81 o
   2   0   9         21.93         21.69         2.02 o
   3   0   9         88.14         86.74         3.11 o
   4   0   9         46.59         51.76         3.37 o
   5   0   9        394.38        374.50        13.01 o
   6   0   9          8.12          8.04         3.59 o
 -10   1   9        246.88        271.47         8.92 o
  -9   1   9         44.84         40.95         3.45 o
  -8   1   9        243.96        232.11         6.11 o
  -7   1   9        194.38        228.20         6.12 o
  -6   1   9         20.98         24.80         2.05 o
  -5   1   9        106.19        107.74         2.93 o
  -4   1   9       1133.83       1169.60        25.05 o
  -3   1   9          6.73          4.20         1.85 o
  -2   1   9        532.17        523.06         7.83 o
  -1   1   9       1132.19       1119.64        15.10 o
   0   1   9        208.42        214.58         6.18 o
   1   1   9         10.07          5.89         2.15 o
   2   1   9        693.52        702.41        11.65 o
   3   1   9         29.57         32.48         3.07 o
   4   1   9        248.34        234.34        10.01 o
   5   1   9          9.18         12.25         3.83 o
 -10   2   9          8.63          4.77         3.34 o
  -9   2   9         56.20         44.99         4.12 o
  -8   2   9        532.81        523.74        14.07 o
  -7   2   9        485.14        491.97        14.16 o
  -6   2   9       1087.11       1126.20        21.33 o
  -5   2   9         57.98         52.80         5.96 o
  -4   2   9        189.87        201.17         5.67 o
  -3   2   9         86.69         86.56         2.69 o
  -2   2   9          7.84         10.88         2.58 o
  -1   2   9        101.86         88.53         2.67 o
   0   2   9        539.64        542.32        11.03 o
   1   2   9        367.60        389.32         8.31 o
   2   2   9        282.34        296.23         7.90 o
   3   2   9        409.19        434.11        10.78 o
   4   2   9          1.95          0.57         3.52 o
   5   2   9        147.96        161.26         7.78 o
  -9   3   9        263.36        274.65         8.79 o
  -8   3   9         13.70         15.40         3.76 o
  -7   3   9         34.13         30.76         2.88 o
  -6   3   9         73.17         71.34         6.16 o
  -5   3   9        170.05        155.84         4.84 o
  -4   3   9         75.47         69.05         3.36 o
  -3   3   9         14.36         17.54         2.25 o
  -2   3   9         64.89         74.26         3.08 o
  -1   3   9       1181.36       1213.64        21.32 o
   0   3   9         16.34         18.60         2.41 o
   1   3   9        197.30        191.46         5.89 o
   2   3   9        764.99        764.58        18.18 o
   3   3   9         25.16         17.49         4.02 o
   4   3   9         20.75         26.41         5.77 o
  -9   4   9          0.84          3.08         3.04 o
  -8   4   9         48.12         53.74         4.35 o
  -7   4   9        540.55        583.83        13.84 o
  -6   4   9        228.03        203.75         6.80 o
  -5   4   9        330.32        332.04         9.17 o
  -4   4   9       1067.80       1098.50        49.90 o
  -3   4   9        141.61        154.84         6.02 o
  -2   4   9        470.16        434.64         9.22 o
  -1   4   9        607.27        642.55        12.61 o
   0   4   9          0.57          2.32         2.47 o
   1   4   9        405.99        394.66         9.53 o
   2   4   9          3.52          3.07         2.69 o
   3   4   9          3.76          5.89         3.60 o
  -8   5   9        170.34        186.70         8.25 o
  -7   5   9         27.56         25.32         4.52 o
  -6   5   9        142.99        140.75         9.33 o
  -5   5   9        570.68        601.99        39.52 o
  -4   5   9         44.80         38.43         3.97 o
  -3   5   9         29.94         31.45         4.32 o
  -2   5   9        216.31        204.10         6.73 o
  -1   5   9         28.04         36.25         2.98 o
   0   5   9        263.50        284.94         8.98 o
   1   5   9         17.43         10.41         3.05 o
   2   5   9          0.62          3.22         3.36 o
  -7   6   9         44.61         52.50         6.97 o
  -6   6   9        354.15        342.25        16.08 o
  -5   6   9         48.75         41.45         6.97 o
  -4   6   9         24.04         22.40         3.24 o
  -3   6   9        453.35        406.30        11.08 o
  -2   6   9         16.64         13.49         2.90 o
  -1   6   9         13.85         11.56         3.12 o
   0   6   9         33.12         16.74         3.45 o
  -5   7   9         25.35         26.66         4.63 o
  -4   7   9          6.69          2.61         4.49 o
  -3   7   9         46.74         41.75         4.66 o
  -2   7   9        147.21        146.21         6.73 o
  -3 -11  10         10.00         15.80         2.94 o
  -2 -11  10        200.24        206.54         6.92 o
  -1 -11  10          1.19          4.40         2.91 o
   0 -11  10         16.65         18.01         3.09 o
   1 -11  10        265.28        255.17         8.53 o
   2 -11  10          0.40          4.13         2.86 o
   3 -11  10         56.81         57.61         4.49 o
  -5 -10  10         30.27         27.79         3.12 o
  -4 -10  10         89.73         85.77         3.74 o
  -3 -10  10          1.86          3.52         2.23 o
  -2 -10  10         11.92         12.30         3.06 o
  -1 -10  10        244.92        253.22         6.23 o
   0 -10  10        141.73        149.24         4.65 o
   1 -10  10         23.76         22.89         3.92 o
   2 -10  10         86.51         86.29         4.09 o
   3 -10  10          7.09          7.89         3.11 o
   4 -10  10         70.25         65.62         4.45 o
  -6  -9  10         32.55         27.24         3.16 o
  -5  -9  10         95.90         84.10         3.86 o
  -4  -9  10        179.59        174.60         4.64 o
  -3  -9  10        281.81        294.45         6.92 o
  -2  -9  10        594.41        605.08        10.66 o
  -1  -9  10        638.28        676.84        12.19 o
   0  -9  10        132.54        123.55         3.97 o
   1  -9  10         18.10         23.40         2.72 o
   2  -9  10         51.11         49.22         3.06 o
   3  -9  10          4.40          8.37         3.23 o
   4  -9  10        590.94        595.02        14.27 o
   5  -9  10          9.43         10.94         2.47 o
  -7  -8  10         18.79         12.14         3.43 o
  -6  -8  10        110.54         86.65         4.35 o
  -5  -8  10        175.36        166.02         4.61 o
  -4  -8  10        397.43        380.11         6.95 o
  -3  -8  10        292.17        308.94         7.34 o
  -2  -8  10        149.76        154.48         3.71 o
  -1  -8  10         93.56         96.35         3.66 o
   0  -8  10        645.70        656.96         9.87 o
   1  -8  10          9.67          9.27         2.38 o
   2  -8  10         21.51         18.26         2.09 o
   3  -8  10        755.54        748.46        12.44 o
   4  -8  10         89.22         94.00         3.28 o
   5  -8  10         10.36          8.50         3.45 o
   6  -8  10        117.39         83.76         8.41 o
  -7  -7  10          1.16          4.44         2.47 o
  -6  -7  10         26.04         29.57         3.73 o
  -5  -7  10          4.01          3.78         2.05 o
  -4  -7  10         63.94         64.43         2.38 o
  -3  -7  10       1105.45       1143.17        13.80 o
  -2  -7  10         18.32         15.65         1.71 o
  -1  -7  10        879.72        936.94        11.13 o
   0  -7  10         10.59          7.62         1.83 o
   1  -7  10        185.82        187.90         4.19 o
   2  -7  10       1407.27       1431.94        20.04 o
   3  -7  10        447.69        447.70         7.13 o
   4  -7  10        576.84        563.75        12.25 o
   5  -7  10        340.29        374.79         9.82 o
   6  -7  10          0.47          0.36         5.60 o
  -8  -6  10        100.49         79.81         7.06 o
  -7  -6  10        469.95        492.54        10.82 o
  -6  -6  10         74.95         62.35         3.25 o
  -5  -6  10        314.95        308.43         5.83 o
  -4  -6  10       2079.46       2155.44        24.57 o
  -3  -6  10         48.34         46.48         2.83 o
  -2  -6  10        208.68        209.32         4.10 o
  -1  -6  10          1.04          3.21         1.59 o
   0  -6  10         72.84         67.00         2.45 o
   1  -6  10        479.79        500.10         7.96 o
   2  -6  10        133.31        128.80         3.52 o
   3  -6  10        156.32        129.82         3.20 o
   4  -6  10         20.04         28.28         3.24 o
   5  -6  10         97.81        102.59         6.71 o
   6  -6  10         33.63         26.49         3.18 o
  -9  -5  10          2.89          6.29         7.32 o
  -8  -5  10        119.50        115.98         4.49 o
  -7  -5  10         80.57         76.06         3.02 o
  -6  -5  10        570.95        601.72         9.64 o
  -5  -5  10        567.40        581.72         7.81 o
  -4  -5  10         11.71         16.74         1.10 o
  -3  -5  10          1.16          1.33         1.24 o
  -2  -5  10         25.29         21.76         1.70 o
  -1  -5  10         15.10         17.36         1.54 o
   0  -5  10        214.41        220.67         4.08 o
   1  -5  10         47.04         52.16         2.18 o
   2  -5  10        415.10        402.65         8.17 o
   3  -5  10        338.26        361.65         7.68 o
   4  -5  10         63.37         54.10         4.32 o
   5  -5  10        104.48         98.32         4.06 o
   6  -5  10        259.38        265.66        10.64 o
  -9  -4  10        125.54        113.54         9.07 o
  -8  -4  10         29.34         24.37         2.76 o
  -7  -4  10        440.92        455.85         8.72 o
  -6  -4  10        635.22        638.06        10.14 o
  -5  -4  10        106.57         97.39         2.58 o
  -4  -4  10       1030.17       1078.55        12.63 o
  -3  -4  10          8.62         12.44         0.85 o
  -2  -4  10        110.83        117.41         2.01 o
  -1  -4  10        447.38        469.75         6.18 o
   0  -4  10          5.16          1.99         0.71 o
   1  -4  10        289.17        272.19         4.31 o
   2  -4  10         26.48         34.44         2.15 o
   3  -4  10        163.15        155.00         4.27 o
   4  -4  10        708.00        699.51        12.23 o
   5  -4  10        122.72        115.94         5.10 o
   6  -4  10          5.91         11.09         4.31 o
  -9  -3  10        103.55         97.50         9.75 o
  -8  -3  10         95.86         96.41         5.06 o
  -7  -3  10         92.03         89.54         2.87 o
  -6  -3  10          4.79          7.82         1.45 o
  -5  -3  10        305.06        336.40         5.06 o
  -4  -3  10          0.95          1.86         0.96 o
  -3  -3  10          2.83          2.74         0.71 o
  -2  -3  10       1298.38       1262.18        12.69 o
  -1  -3  10         37.73         43.57         1.33 o
   0  -3  10        264.69        254.47         4.43 o
   1  -3  10        747.39        749.75        10.81 o
   2  -3  10         37.03         41.37         1.93 o
   3  -3  10        325.29        323.64         6.72 o
   4  -3  10        757.59        779.78        15.54 o
   5  -3  10          0.59          0.69         2.68 o
   6  -3  10        336.02        309.14        13.97 o
  -9  -2  10         91.56         96.34         8.85 o
  -8  -2  10        145.32        153.76         9.74 o
  -7  -2  10         25.53         23.36         1.71 o
  -6  -2  10          0.95          0.81         1.14 o
  -5  -2  10         93.84         95.39         3.01 o
  -4  -2  10         62.78         52.94         1.59 o
  -3  -2  10       4461.68       4504.73        59.87 o
  -2  -2  10          8.87          8.69         1.07 o
  -1  -2  10         55.28         53.02         1.49 o
   0  -2  10       1247.98       1246.40        16.48 o
   1  -2  10        179.10        180.90         3.44 o
   2  -2  10         64.20         69.25         2.34 o
   3  -2  10        470.08        466.05        10.51 o
   4  -2  10         55.19         55.61         2.96 o
   5  -2  10        162.54        167.88         5.78 o
   6  -2  10         72.61         52.24         9.69 o
 -10  -1  10        111.24        105.17         6.19 o
  -9  -1  10        214.74        218.62         7.45 o
  -8  -1  10         38.54         38.02         3.70 o
  -7  -1  10          8.75          8.97         1.83 o
  -6  -1  10        173.38        162.28         4.21 o
  -5  -1  10        103.52        102.98         2.56 o
  -4  -1  10       1196.83       1257.09        16.88 o
  -3  -1  10        111.73         95.86         2.21 o
  -2  -1  10         14.69         15.09         1.28 o
  -1  -1  10        211.32        208.86         4.37 o
   0  -1  10         44.22         38.51         1.49 o
   1  -1  10          2.25          2.52         1.17 o
   2  -1  10         10.67          4.96         1.54 o
   3  -1  10        109.10        104.27         3.51 o
   4  -1  10        153.62        137.60         4.86 o
   5  -1  10         45.26         34.59         4.84 o
 -10   0  10         55.26         55.01         5.07 o
  -9   0  10         71.16         65.43         4.08 o
  -8   0  10        204.48        218.72         8.24 o
  -7   0  10        325.30        307.91         6.89 o
  -6   0  10          9.52          8.88         2.21 o
  -5   0  10        557.61        605.63        10.47 o
  -4   0  10        448.52        425.18         6.40 o
  -3   0  10        514.81        458.80         6.04 o
  -2   0  10        698.15        778.14         8.75 o
  -1   0  10        153.21        137.55         5.69 o
   0   0  10       1034.64       1010.66        17.37 o
   1   0  10          7.03         10.97         2.26 o
   2   0  10        153.04        146.47         4.35 o
   3   0  10        320.92        291.66         8.69 o
   4   0  10        121.96        106.13         5.25 o
   5   0  10          2.45          3.92         4.32 o
  -9   1  10        319.04        342.50        10.43 o
  -8   1  10        141.19        127.78         5.48 o
  -7   1  10         43.57         37.40         3.24 o
  -6   1  10        158.43        170.22         6.08 o
  -5   1  10        178.98        197.51         6.44 o
  -4   1  10        357.99        331.96         9.00 o
  -3   1  10        268.78        283.04         5.14 o
  -2   1  10        108.47         84.04         3.13 o
  -1   1  10        793.46        803.49        11.67 o
   0   1  10        169.92        163.83         5.16 o
   1   1  10          0.55          3.28         1.92 o
   2   1  10        179.02        198.87         7.57 o
   3   1  10         75.02         74.14         4.05 o
   4   1  10         14.59         16.64         4.91 o
  -9   2  10        124.25        117.31         5.86 o
  -8   2  10          0.80          6.52         3.45 o
  -7   2  10         11.99         17.11         3.03 o
  -6   2  10          7.74          7.92         3.42 o
  -5   2  10         21.84         16.29         2.68 o
  -4   2  10        754.35        752.88        20.04 o
  -3   2  10        822.01        797.77        12.26 o
  -2   2  10        100.69        112.76         3.68 o
  -1   2  10        646.91        654.55        12.91 o
   0   2  10        103.68        102.58         4.52 o
   1   2  10        751.68        823.28        16.50 o
   2   2  10         21.26         17.96         3.44 o
   3   2  10         32.71         33.53         3.92 o
   4   2  10        523.97        547.97        19.54 o
  -9   3  10        169.52        162.02         7.43 o
  -8   3  10        503.69        482.88        15.96 o
  -7   3  10         51.70         42.52         3.25 o
  -6   3  10          4.29          0.59         2.04 o
  -5   3  10        979.16       1019.89        25.09 o
  -4   3  10          4.61          3.90         1.80 o
  -3   3  10          1.20          3.45         2.57 o
  -2   3  10        557.25        574.12        11.57 o
  -1   3  10        464.21        414.73        12.45 o
   0   3  10        322.92        315.52         7.94 o
   1   3  10          3.28          2.32         2.26 o
   2   3  10         34.61         27.51         3.82 o
   3   3  10        165.89        150.47         7.14 o
  -8   4  10        207.44        176.14        11.89 o
  -7   4  10        124.14        124.84         6.83 o
  -6   4  10        109.83        130.37         8.40 o
  -5   4  10         21.37         19.69         4.16 o
  -4   4  10          9.12          4.14         2.80 o
  -3   4  10        496.37        522.73        10.98 o
  -2   4  10          4.33          7.53         3.60 o
  -1   4  10        397.66        381.78         9.78 o
   0   4  10          0.87          2.59         2.96 o
   1   4  10         47.83         58.48         4.65 o
   2   4  10        202.48        203.16         9.92 o
  -7   5  10         24.33         28.62         5.98 o
  -6   5  10          0.47          2.28         5.13 o
  -5   5  10        262.10        265.62        12.38 o
  -4   5  10        137.91        119.72         5.83 o
  -3   5  10         41.87         37.27         5.60 o
  -2   5  10        294.76        308.67         9.50 o
  -1   5  10         51.49         43.77         4.06 o
   0   5  10          2.63          5.25         2.83 o
   1   5  10         37.40         34.70         5.87 o
  -5   6  10        232.42        217.05        13.17 o
  -4   6  10          3.28          6.17         4.64 o
  -3   6  10         92.88         90.36         6.21 o
  -2   6  10          5.50          6.95         3.28 o
  -2 -11  11        130.04        133.33         5.88 o
  -1 -11  11        182.86        194.22         6.55 o
   0 -11  11          3.79          6.69         3.33 o
   1 -11  11          4.68          0.39         2.62 o
   2 -11  11          8.32          9.52         2.62 o
  -4 -10  11          4.44          9.60         3.09 o
  -3 -10  11        180.78        161.45         5.68 o
  -2 -10  11        389.09        414.53         9.54 o
  -1 -10  11        137.33        135.18         5.34 o
   0 -10  11        323.12        330.81         7.87 o
   1 -10  11         32.46         32.32         3.62 o
   2 -10  11          6.26          5.85         3.05 o
   3 -10  11         71.48         63.87         3.93 o
  -5  -9  11         52.26         51.57         3.55 o
  -4  -9  11          3.85          2.37         2.42 o
  -3  -9  11        227.81        212.59         6.60 o
  -2  -9  11         34.27         31.96         2.65 o
  -1  -9  11        124.32        116.76         4.21 o
   0  -9  11          4.02          7.22         2.34 o
   1  -9  11         56.32         58.80         3.23 o
   2  -9  11        334.92        334.89         7.62 o
   3  -9  11        424.70        445.28        10.00 o
   4  -9  11          3.97          3.16         2.47 o
  -6  -8  11          4.06          2.72         2.85 o
  -5  -8  11         72.52         71.85         3.04 o
  -4  -8  11         64.47         65.12         2.73 o
  -3  -8  11         53.51         45.41         2.54 o
  -2  -8  11        448.94        480.74         8.17 o
  -1  -8  11         96.98         98.12         3.67 o
   0  -8  11         11.07          9.06         2.10 o
   1  -8  11        400.86        415.38         7.08 o
   2  -8  11        211.91        208.42         5.18 o
   3  -8  11         79.95         76.13         2.96 o
   4  -8  11          1.35          1.60         2.08 o
   5  -8  11          2.83          3.93         3.59 o
  -7  -7  11          2.89          4.47         2.73 o
  -6  -7  11         59.07         49.87         3.04 o
  -5  -7  11       1018.66       1055.81        16.52 o
  -4  -7  11         10.39          9.04         1.68 o
  -3  -7  11          4.72          1.84         1.72 o
  -2  -7  11         78.66         90.08         2.91 o
  -1  -7  11        706.54        719.55        10.77 o
   0  -7  11        811.69        838.77        12.81 o
   1  -7  11        132.61        138.43         5.80 o
   2  -7  11         24.52         18.97         2.09 o
   3  -7  11         76.53         81.74         3.46 o
   4  -7  11         19.07         13.94         4.24 o
   5  -7  11          0.96          2.41         2.80 o
  -8  -6  11         31.03         17.15         3.54 o
  -7  -6  11        175.13        179.38         5.96 o
  -6  -6  11        266.22        278.43         6.27 o
  -5  -6  11        136.08        125.05         4.32 o
  -4  -6  11         19.58         21.59         1.77 o
  -3  -6  11          8.07          7.82         1.76 o
  -2  -6  11         15.49         22.28         2.03 o
  -1  -6  11       1375.50       1387.34        17.40 o
   0  -6  11         25.86         24.52         2.05 o
   1  -6  11        463.31        466.30         8.09 o
   2  -6  11        440.98        429.02         8.10 o
   3  -6  11          7.27          7.45         2.43 o
   4  -6  11        144.10        136.00         5.60 o
   5  -6  11        527.16        544.41        12.45 o
  -8  -5  11        352.40        336.83        10.89 o
  -7  -5  11        161.73        154.31         4.44 o
  -6  -5  11          2.32          2.50         1.88 o
  -5  -5  11          6.77          6.88         1.68 o
  -4  -5  11        164.90        162.52         3.64 o
  -3  -5  11         28.88         22.72         1.93 o
  -2  -5  11       1394.04       1408.26        17.01 o
  -1  -5  11          4.77          3.09         1.32 o
   0  -5  11        168.82        171.32         3.91 o
   1  -5  11        228.36        248.56         4.86 o
   2  -5  11        274.92        262.77         6.29 o
   3  -5  11          0.94          3.61         2.21 o
   4  -5  11        286.19        294.94         7.06 o
   5  -5  11          1.55          2.43         3.00 o
  -9  -4  11          9.90         13.17         5.62 o
  -8  -4  11        268.77        277.09        12.85 o
  -7  -4  11          3.80          4.58         1.84 o
  -6  -4  11        395.12        417.78         8.14 o
  -5  -4  11        281.29        278.17         4.95 o
  -4  -4  11          2.18          4.39         1.12 o
  -3  -4  11       1094.55       1170.81        11.37 o
  -2  -4  11        127.63        124.69         2.36 o
  -1  -4  11         66.80         64.74         1.63 o
   0  -4  11         24.55         30.79         2.11 o
   1  -4  11          3.00          8.34         1.49 o
   2  -4  11        450.08        435.09         7.21 o
   3  -4  11        238.52        222.86         6.21 o
   4  -4  11         50.49         46.58         3.33 o
   5  -4  11         93.29         83.55         5.02 o
  -9  -3  11         76.22         73.22         8.80 o
  -8  -3  11         75.71         89.68         5.44 o
  -7  -3  11         43.33         45.97         3.81 o
  -6  -3  11        118.73        111.75         4.03 o
  -5  -3  11        247.75        240.79         4.19 o
  -4  -3  11       1244.35       1280.24        14.67 o
  -3  -3  11        108.73        107.27         2.37 o
  -2  -3  11         21.92         21.42         1.24 o
  -1  -3  11        395.60        409.13         9.14 o
   0  -3  11        311.69        333.96         6.93 o
   1  -3  11        211.61        199.74         4.29 o
   2  -3  11        370.34        374.66         6.87 o
   3  -3  11        341.57        347.50         8.20 o
   4  -3  11        152.73        161.18        12.12 o
   5  -3  11         47.86         43.65         5.21 o
  -9  -2  11          6.73          4.38         5.78 o
  -8  -2  11         10.38         15.02         3.22 o
  -7  -2  11        405.78        400.43         7.89 o
  -6  -2  11          0.74          1.57         1.67 o
  -5  -2  11       1296.03       1346.33        21.62 o
  -4  -2  11         99.04        120.66         3.42 o
  -3  -2  11          0.66          2.33         1.21 o
  -2  -2  11         32.34         31.18         2.05 o
  -1  -2  11        143.36        129.23         2.83 o
   0  -2  11       1278.44       1330.82        20.48 o
   1  -2  11        145.81        149.81         3.71 o
   2  -2  11         48.46         47.96         4.38 o
   3  -2  11        168.18        170.51         5.88 o
   4  -2  11         90.30         99.08         6.33 o
   5  -2  11          7.31         12.85         4.10 o
  -9  -1  11        288.72        320.54        11.35 o
  -8  -1  11        116.43        113.40         4.89 o
  -7  -1  11        258.15        250.97         9.00 o
  -6  -1  11        464.48        494.34        10.83 o
  -5  -1  11         39.37         39.53         2.46 o
  -4  -1  11         19.95         22.40         3.27 o
  -3  -1  11        562.92        569.07         7.85 o
  -2  -1  11        347.44        338.38         5.78 o
  -1  -1  11        645.08        630.76         9.14 o
   0  -1  11        219.54        241.48         5.24 o
   1  -1  11         22.09         21.87         3.60 o
   2  -1  11         34.93         36.09         3.30 o
   3  -1  11        662.45        707.35        21.75 o
   4  -1  11         21.79         19.51         3.67 o
   5  -1  11        156.30        132.78         8.32 o
  -9   0  11         94.26         82.88         4.78 o
  -8   0  11         85.05         77.29         5.01 o
  -7   0  11        311.59        353.03         7.89 o
  -6   0  11        234.64        231.14         5.63 o
  -5   0  11        234.37        217.01         5.26 o
  -4   0  11       1317.72       1340.32        20.33 o
  -3   0  11         28.81         36.32         1.95 o
  -2   0  11        331.29        298.77         4.76 o
  -1   0  11        466.47        482.66        10.14 o
   0   0  11        141.11        143.45         4.71 o
   1   0  11         83.72         84.77         4.05 o
   2   0  11        221.30        224.90         6.99 o
   3   0  11         90.32         81.60         4.38 o
   4   0  11          9.76          5.53         4.88 o
  -9   1  11         10.00         12.46         3.67 o
  -8   1  11        111.64        115.90        10.05 o
  -7   1  11        262.87        260.35        15.72 o
  -6   1  11          2.39          1.93         2.50 o
  -5   1  11        174.35        172.05         7.10 o
  -4   1  11        162.39        153.26         4.55 o
  -3   1  11          1.53          2.76         1.64 o
  -2   1  11        309.93        307.85         7.51 o
  -1   1  11         57.19         69.06         3.96 o
   0   1  11        427.80        448.30         9.63 o
   1   1  11         44.58         34.97         3.19 o
   2   1  11         24.09         24.32         3.30 o
   3   1  11        124.59        139.39         7.94 o
   4   1  11        233.93        217.24        14.44 o
  -8   2  11         34.03         30.04         4.15 o
  -7   2  11         63.74         43.82         3.92 o
  -6   2  11        167.61        161.60         7.29 o
  -5   2  11        110.58         98.37         8.52 o
  -4   2  11        151.28        175.68         4.87 o
  -3   2  11        565.78        590.05        12.13 o
  -2   2  11          7.29          3.86         2.85 o
  -1   2  11       1094.52       1106.46        22.16 o
   0   2  11        155.69        151.89         5.76 o
   1   2  11         10.75          9.16         2.82 o
   2   2  11         89.63        102.32         5.78 o
   3   2  11          4.83          9.84         5.06 o
  -8   3  11         24.73         26.59         3.94 o
  -7   3  11        213.25        214.74         8.37 o
  -6   3  11          4.69          4.21         2.01 o
  -5   3  11        530.80        558.47        22.26 o
  -4   3  11        296.38        323.65         8.90 o
  -3   3  11          0.71          3.62         3.45 o
  -2   3  11        304.20        301.48         7.66 o
  -1   3  11        116.13        117.70         5.45 o
   0   3  11         32.62         27.46         3.88 o
   1   3  11        250.57        245.61         8.29 o
   2   3  11         15.32         11.35         3.93 o
  -7   4  11          0.44          4.98         5.92 o
  -6   4  11         24.60         22.57         5.70 o
  -5   4  11        585.82        598.04        15.67 o
  -4   4  11        210.16        203.33         6.96 o
  -3   4  11         38.72         33.79         3.94 o
  -2   4  11        170.37        177.62         7.21 o
  -1   4  11          0.69          4.78         3.61 o
   0   4  11        181.52        170.46         6.79 o
  -5   5  11          5.62          3.27         4.60 o
  -4   5  11         21.41         21.85         5.48 o
  -3   5  11          9.17         13.93         3.69 o
  -2   5  11         27.83         16.12         4.30 o
  -3 -10  12         74.93         52.36         4.92 o
  -2 -10  12        250.06        245.33         8.90 o
  -1 -10  12        204.48        212.70         6.36 o
   0 -10  12         68.25         61.78         3.81 o
   1 -10  12          1.17          1.88         2.84 o
   2 -10  12         70.25         68.14         4.13 o
  -5  -9  12          1.27          2.36         2.64 o
  -4  -9  12          0.51          1.76         2.19 o
  -3  -9  12         82.73         77.02         5.86 o
  -2  -9  12        289.45        294.73         7.16 o
  -1  -9  12          1.77          3.14         2.46 o
   0  -9  12        207.25        208.06         5.70 o
   1  -9  12          6.29          4.54         2.80 o
   2  -9  12        125.36        120.57         4.80 o
   3  -9  12        431.24        428.59        10.16 o
  -6  -8  12        136.81        130.42         6.38 o
  -5  -8  12          6.81          6.04         2.24 o
  -4  -8  12        250.60        251.96         6.18 o
  -3  -8  12        674.78        710.42        13.90 o
  -2  -8  12         31.88         25.86         3.07 o
  -1  -8  12        729.21        748.89        11.93 o
   0  -8  12          0.73          2.91         2.65 o
   1  -8  12          4.28          7.91         2.71 o
   2  -8  12        280.83        274.67         6.62 o
   3  -8  12          8.54          5.64         2.45 o
   4  -8  12        112.60        126.22         7.32 o
  -7  -7  12        290.19        274.22         8.30 o
  -6  -7  12         43.17         31.71         3.36 o
  -5  -7  12        275.70        278.23         6.24 o
  -4  -7  12         24.21         25.05         2.82 o
  -3  -7  12        118.81        117.79         3.81 o
  -2  -7  12        607.09        611.07        10.60 o
  -1  -7  12        393.34        424.45         7.41 o
   0  -7  12        133.36        129.51         4.09 o
   1  -7  12        230.52        214.97         5.11 o
   2  -7  12        115.14        123.10         3.73 o
   3  -7  12         10.02          5.29         3.06 o
   4  -7  12        156.82        157.78         5.88 o
  -7  -6  12         66.53         51.95         3.62 o
  -6  -6  12        185.57        188.71         5.39 o
  -5  -6  12        169.54        168.09         4.50 o
  -4  -6  12        172.57        158.92         4.20 o
  -3  -6  12        219.54        230.89         7.25 o
  -2  -6  12        109.76        105.50         6.27 o
  -1  -6  12         13.42         13.85         2.07 o
   0  -6  12         27.33         28.25         2.31 o
   1  -6  12        222.49        210.02         4.88 o
   2  -6  12        300.38        286.01         8.21 o
   3  -6  12        144.73        154.05         6.88 o
   4  -6  12          4.01          4.77         3.31 o
   5  -6  12         57.03         53.00        10.04 o
  -8  -5  12        105.46         88.89         7.90 o
  -7  -5  12         32.54         26.02         3.98 o
  -6  -5  12        425.12        392.83         7.81 o
  -5  -5  12          0.89          2.85         1.97 o
  -4  -5  12         38.43         48.94         3.08 o
  -3  -5  12        109.06        105.66         3.89 o
  -2  -5  12         20.91         14.62         2.60 o
  -1  -5  12          4.62         14.16         2.27 o
   0  -5  12          3.50          4.55         1.75 o
   1  -5  12        450.87        402.96        10.14 o
   2  -5  12        452.91        499.38        14.56 o
   3  -5  12          2.37          2.90         2.65 o
   4  -5  12         18.01         18.40         3.31 o
   5  -5  12        262.99        221.73        19.82 o
  -8  -4  12        272.49        296.82        12.08 o
  -7  -4  12        234.38        218.41         6.12 o
  -6  -4  12          0.43          3.40         2.10 o
  -5  -4  12        154.67        168.53         6.84 o
  -4  -4  12          6.00         12.37         2.54 o
  -3  -4  12         38.53         53.30         4.28 o
  -2  -4  12       1456.71       1509.88        19.58 o
  -1  -4  12        109.88         95.57         5.20 o
   0  -4  12        549.18        519.38        10.41 o
   1  -4  12       1002.37       1047.55        18.64 o
   2  -4  12        236.65        228.45         6.53 o
   3  -4  12         37.28         30.85         3.21 o
   4  -4  12        271.13        254.50        14.27 o
   5  -4  12          3.15          1.84         4.17 o
  -8  -3  12          1.78          4.75         4.63 o
  -7  -3  12         78.75         69.43         3.16 o
  -6  -3  12        222.19        206.18         5.44 o
  -5  -3  12        177.08        189.73         4.60 o
  -4  -3  12         78.55         61.79         2.26 o
  -3  -3  12       1052.15       1008.26        14.31 o
  -2  -3  12        332.11        371.31         6.71 o
  -1  -3  12         79.63         84.89         2.67 o
   0  -3  12        196.40        193.33         5.07 o
   1  -3  12        249.26        237.62         6.41 o
   2  -3  12         38.28         38.63         3.09 o
   3  -3  12         10.60          8.56         2.56 o
   4  -3  12         12.90         21.83         3.74 o
  -9  -2  12         98.88        103.90         6.99 o
  -8  -2  12         43.47         35.98         5.18 o
  -7  -2  12        561.25        581.94        19.38 o
  -6  -2  12         68.26         62.76         3.93 o
  -5  -2  12          0.77          4.32         1.97 o
  -4  -2  12        148.48        133.73         3.11 o
  -3  -2  12        144.06        122.22         3.10 o
  -2  -2  12        154.24        174.96         4.03 o
  -1  -2  12        522.78        526.39         8.21 o
   0  -2  12        221.02        213.49         5.38 o
   1  -2  12        158.01        165.61         5.25 o
   2  -2  12         20.58         25.12         3.96 o
   3  -2  12          7.08          9.59         3.01 o
   4  -2  12         85.68         71.60         5.23 o
  -9  -1  12          1.24          2.99         5.30 o
  -8  -1  12        548.94        602.69        27.93 o
  -7  -1  12          0.63          2.67         2.65 o
  -6  -1  12         68.32         70.66         3.16 o
  -5  -1  12        379.81        408.87         8.83 o
  -4  -1  12        225.92        200.52         4.05 o
  -3  -1  12        261.95        253.43         4.57 o
  -2  -1  12        277.91        307.52         5.59 o
  -1  -1  12         51.50         46.41         2.25 o
   0  -1  12         13.44         11.59         2.77 o
   1  -1  12        155.98        149.53         5.70 o
   2  -1  12        199.80        206.84         7.61 o
   3  -1  12         50.78         39.95         4.25 o
   4  -1  12        154.10        152.05         8.51 o
  -8   0  12        117.90        104.34         8.20 o
  -7   0  12         50.41         55.95         5.12 o
  -6   0  12        414.32        436.24        10.35 o
  -5   0  12         20.80         21.66         2.72 o
  -4   0  12        430.49        419.72         7.82 o
  -3   0  12        213.50        228.28         5.59 o
  -2   0  12        719.42        671.12        13.10 o
  -1   0  12          3.63          1.34         1.98 o
   0   0  12        294.35        275.51         8.18 o
   1   0  12         25.60         28.97         3.17 o
   2   0  12        263.24        272.80         7.76 o
   3   0  12         31.40         24.87         4.36 o
  -8   1  12        110.31        111.35         9.25 o
  -7   1  12        356.68        340.97        12.72 o
  -6   1  12         82.97         89.05         5.31 o
  -5   1  12         37.22         42.40         5.52 o
  -4   1  12        214.39        206.54         5.19 o
  -3   1  12         13.18         14.00         3.03 o
  -2   1  12        141.90        138.05         5.20 o
  -1   1  12        147.92        145.73         6.07 o
   0   1  12         19.63         15.39         3.60 o
   1   1  12         95.28         96.04         4.47 o
   2   1  12         88.51         81.12         4.53 o
  -8   2  12         56.41         53.08         4.66 o
  -7   2  12        354.40        333.14        12.39 o
  -6   2  12         51.66         58.94         4.81 o
  -5   2  12        320.23        326.19         9.23 o
  -4   2  12          1.61          5.65         3.63 o
  -3   2  12        482.62        490.55        11.99 o
  -2   2  12        361.62        349.30         8.56 o
  -1   2  12         35.84         30.04         3.34 o
   0   2  12        285.54        273.17        10.12 o
   1   2  12          1.10          3.79         3.23 o
  -7   3  12         16.15         16.00         6.92 o
  -6   3  12         83.04         97.93         9.71 o
  -5   3  12          1.49          5.99         2.99 o
  -4   3  12         82.27         74.89         4.22 o
  -3   3  12         88.52         88.60         4.74 o
  -2   3  12         56.79         53.97         4.90 o
  -1   3  12        696.88        670.81        20.41 o
   0   3  12         49.75         61.85         3.98 o
  -5   4  12          3.72          3.56         4.30 o
  -4   4  12        384.52        375.77        12.61 o
  -3   4  12         20.22         12.55         5.30 o
  -2   4  12        185.45        159.50         7.37 o
  -2 -10  13          0.79          0.87         3.48 o
  -1 -10  13         14.96          4.85         3.14 o
   0 -10  13        153.98        147.21         6.02 o
   1 -10  13         21.87         20.55         3.38 o
  -4  -9  13        297.06        270.98         8.24 o
  -3  -9  13          4.01          1.45         2.58 o
  -2  -9  13          2.97          4.09         2.68 o
  -1  -9  13         69.84         67.69         4.61 o
   0  -9  13         18.22         10.34         2.80 o
   1  -9  13        184.65        188.48         7.47 o
   2  -9  13        215.43        226.86         7.55 o
  -5  -8  13        302.48        288.61         8.04 o
  -4  -8  13          1.88          5.28         2.61 o
  -3  -8  13        402.95        413.66        11.49 o
  -2  -8  13         16.62         22.13         3.21 o
  -1  -8  13         68.49         57.76         3.60 o
   0  -8  13        126.86        124.61         4.93 o
   1  -8  13          2.18          7.04         3.66 o
   2  -8  13          2.85          3.35         2.57 o
   3  -8  13        109.21        106.95        11.20 o
  -6  -7  13         93.29        103.03         4.25 o
  -5  -7  13         22.04          9.46         2.82 o
  -4  -7  13          3.64          2.36         2.18 o
  -3  -7  13        387.53        431.79         9.81 o
  -2  -7  13         85.19         78.15         3.99 o
  -1  -7  13        593.29        587.36        12.42 o
   0  -7  13          3.97          6.79         2.48 o
   1  -7  13          0.49          1.21         2.33 o
   2  -7  13        377.61        399.98        12.47 o
   3  -7  13         58.18         42.95         5.53 o
  -7  -6  13        152.21        156.43         5.62 o
  -6  -6  13          8.90          4.25         2.32 o
  -5  -6  13         10.85          9.11         2.50 o
  -4  -6  13        154.65        159.31         5.97 o
  -3  -6  13          8.28         14.50         2.40 o
  -2  -6  13        557.33        553.87        11.78 o
  -1  -6  13          7.81          8.76         2.52 o
   0  -6  13         75.07         71.83         6.10 o
   1  -6  13        159.57        181.07         7.88 o
   2  -6  13         18.50          9.88         4.59 o
   3  -6  13          0.75          2.04         3.73 o
  -7  -5  13          0.52          4.49         2.72 o
  -6  -5  13        125.28        121.91         4.19 o
  -5  -5  13         11.32          9.87         2.22 o
  -4  -5  13         13.60         12.91         2.74 o
  -3  -5  13        210.58        210.96         5.89 o
  -2  -5  13        278.22        266.42         6.67 o
  -1  -5  13          2.75          0.00         3.43 o
   0  -5  13        499.42        530.04        13.98 o
   1  -5  13        146.96        148.06         5.66 o
   2  -5  13         94.69         74.86         8.50 o
   3  -5  13        184.06        205.76         7.79 o
   4  -5  13          0.44          0.64         3.91 o
  -8  -4  13          8.81          0.47         4.91 o
  -7  -4  13        396.43        432.50         9.74 o
  -6  -4  13         26.44         16.26         2.72 o
  -5  -4  13          3.05          2.84         1.85 o
  -4  -4  13        477.64        503.98         9.50 o
  -3  -4  13        303.93        325.71         8.38 o
  -2  -4  13          1.62          5.33         2.91 o
  -1  -4  13        120.81        123.67         9.16 o
   0  -4  13         52.83         50.58         3.71 o
   1  -4  13        708.67        722.32        17.92 o
   2  -4  13        131.37        120.28         6.05 o
   3  -4  13          4.12          4.55         3.21 o
  -8  -3  13        372.42        380.06        17.12 o
  -7  -3  13         83.73         70.44         6.20 o
  -6  -3  13        109.67         95.30         5.58 o
  -5  -3  13        432.09        451.93        11.04 o
  -4  -3  13         15.59         12.33         2.20 o
  -3  -3  13          8.87          6.96         2.42 o
  -2  -3  13        199.87        201.59         9.68 o
  -1  -3  13          4.83          4.70         3.63 o
   0  -3  13          4.30          2.20         2.94 o
   1  -3  13        211.86        191.52         8.11 o
   2  -3  13          8.76          7.97         2.76 o
   3  -3  13         80.78         78.39         8.44 o
  -8  -2  13        351.04        355.93        24.69 o
  -7  -2  13         14.74         14.78         3.53 o
  -6  -2  13        425.41        408.28        11.90 o
  -5  -2  13          1.21          3.38         2.73 o
  -4  -2  13          0.89          2.31         2.01 o
  -3  -2  13        818.79        841.72        14.38 o
  -2  -2  13          1.91          1.29         1.61 o
  -1  -2  13          4.12          3.40         1.75 o
   0  -2  13        300.03        336.61         8.13 o
   1  -2  13         87.05         78.66         4.64 o
   2  -2  13        242.32        228.59         8.76 o
   3  -2  13          8.29          4.88         3.06 o
  -8  -1  13          8.71         11.77         5.07 o
  -7  -1  13         84.75         82.72         4.93 o
  -6  -1  13         36.43         27.85         2.81 o
  -5  -1  13         57.67         55.17         2.51 o
  -4  -1  13         91.17         93.18         4.88 o
  -3  -1  13          0.73          4.04         1.83 o
  -2  -1  13         31.94         29.47         2.17 o
  -1  -1  13         73.58         75.63         3.61 o
   0  -1  13        168.68        178.37         7.20 o
   1  -1  13        389.61        352.22        12.70 o
   2  -1  13        211.16        216.07         8.24 o
  -8   0  13         59.39         55.93         8.20 o
  -7   0  13         20.11         22.06         4.77 o
  -6   0  13          7.19          6.37         4.21 o
  -5   0  13         39.65         34.40         3.22 o
  -4   0  13         59.99         47.26         3.65 o
  -3   0  13         93.26         98.51         4.82 o
  -2   0  13        162.49        141.19         5.93 o
  -1   0  13         25.52         20.10         3.31 o
   0   0  13        389.02        388.13        13.23 o
   1   0  13        407.01        416.33        11.26 o
   2   0  13          8.06         14.90         3.74 o
  -7   1  13        153.58        141.32         7.82 o
  -6   1  13        166.71        158.70        13.51 o
  -5   1  13         64.11         55.30         3.11 o
  -4   1  13        363.77        358.07         9.12 o
  -3   1  13        381.25        354.08         9.83 o
  -2   1  13          3.06          3.20         2.95 o
  -1   1  13        158.31        168.15         7.79 o
   0   1  13          1.40          2.64         3.10 o
   1   1  13         20.79         15.41         4.13 o
  -6   2  13          1.08          0.24         3.62 o
  -5   2  13         67.43         65.71         4.89 o
  -4   2  13        954.21        944.06        27.03 o
  -3   2  13          9.45         10.16         2.96 o
  -2   2  13        118.76        127.26         5.95 o
  -1   2  13          7.10         15.65         4.62 o
   0   2  13          3.40          5.58         3.94 o
  -4   3  13        108.55        103.75         6.65 o
  -3   3  13         25.57         14.36         4.78 o
  -3  -9  14         96.48         93.30         5.44 o
  -2  -9  14          4.75          6.67         3.93 o
  -1  -9  14        382.04        381.79        12.00 o
   0  -9  14         78.95         78.72         5.32 o
  -4  -8  14        191.05        183.23         6.68 o
  -3  -8  14         21.56         16.06         3.12 o
  -2  -8  14         71.64         70.70         5.68 o
  -1  -8  14         42.53         37.64         3.83 o
   0  -8  14         14.07         17.35         3.62 o
   1  -8  14        172.13        173.94         6.72 o
  -5  -7  14         28.15         17.17         3.70 o
  -4  -7  14        271.14        297.93         8.54 o
  -3  -7  14         81.61         79.63         5.21 o
  -2  -7  14         37.09         40.09         3.67 o
  -1  -7  14         42.52         31.63         4.03 o
   0  -7  14        107.06        126.81         5.01 o
   1  -7  14          0.58          4.40         3.46 o
   2  -7  14          1.35          5.78         3.98 o
  -6  -6  14          0.81          6.21         3.25 o
  -5  -6  14         43.70         41.53         3.78 o
  -4  -6  14        265.00        282.79         7.68 o
  -3  -6  14        115.65        121.53         4.52 o
  -2  -6  14          1.64          4.60         3.32 o
  -1  -6  14        268.52        276.84         7.71 o
   0  -6  14         11.53         15.22         5.48 o
   1  -6  14         40.94         47.06         5.36 o
   2  -6  14        364.12        387.45        14.80 o
  -6  -5  14         19.48         20.92         2.76 o
  -5  -5  14        141.87        145.20         5.62 o
  -4  -5  14        132.73        138.92         5.10 o
  -3  -5  14          2.67          2.94         1.99 o
  -2  -5  14        423.03        440.13        13.03 o
  -1  -5  14        684.98        737.45        20.47 o
   0  -5  14         47.36         25.87         4.01 o
   1  -5  14        497.83        526.27        15.72 o
   2  -5  14         41.89         34.77         4.55 o
  -7  -4  14          0.43          5.06         3.77 o
  -6  -4  14        199.26        179.12         7.54 o
  -5  -4  14         12.81         12.11         4.22 o
  -4  -4  14          1.29          3.95         2.68 o
  -3  -4  14        167.17        159.02         6.63 o
  -2  -4  14         50.93         51.97         4.39 o
  -1  -4  14         81.71         72.22         4.97 o
   0  -4  14        430.65        427.89        12.36 o
   1  -4  14          0.60          8.44         4.46 o
   2  -4  14         26.09         25.87         3.82 o
  -7  -3  14        299.88        284.62        10.14 o
  -6  -3  14          4.28          5.00         2.68 o
  -5  -3  14          0.52          1.53         2.54 o
  -4  -3  14        202.36        189.66         7.07 o
  -3  -3  14        163.03        161.03         6.41 o
  -2  -3  14          1.10          3.45         3.15 o
  -1  -3  14         30.09         24.97         3.50 o
   0  -3  14         54.55         48.70         5.09 o
   1  -3  14         33.28         33.75         4.58 o
   2  -3  14        150.78        144.28        12.00 o
  -7  -2  14         50.85         41.60         4.87 o
  -6  -2  14         17.47         20.21         3.31 o
  -5  -2  14        150.45        140.10         6.29 o
  -4  -2  14        134.96        129.13         5.39 o
  -3  -2  14        298.43        277.77         8.85 o
  -2  -2  14        134.47        154.02         6.43 o
  -1  -2  14        263.15        267.68         8.15 o
   0  -2  14        364.56        324.26        28.52 o
   1  -2  14        343.03        361.69        27.37 o
  -7  -1  14          5.10          4.05         4.92 o
  -6  -1  14        124.36        116.41         8.46 o
  -5  -1  14          1.12          3.96         3.18 o
  -4  -1  14          0.67          0.94         2.80 o
  -3  -1  14        131.61        126.00         7.35 o
  -2  -1  14         20.83         12.48         5.77 o
  -1  -1  14        104.56         95.92        10.90 o
   0  -1  14        406.12        439.79        26.42 o
   1  -1  14         13.35         22.96        10.27 o
  -6   0  14          9.48          9.44         5.45 o
  -5   0  14          1.69          8.53         4.56 o
  -4   0  14        140.09        132.79         5.92 o
  -3   0  14         19.26         26.65         3.67 o
  -2   0  14         11.35          3.38         2.81 o
  -1   0  14        286.36        269.74         9.28 o
   0   0  14          1.73          1.26         4.26 o
  -5   1  14        151.66        159.07        12.54 o
  -4   1  14        194.74        170.30         6.92 o
  -3   1  14          6.72          7.23         3.11 o
  -2   1  14          4.58          0.77         3.46 o
  -1   1  14          2.21          2.50         4.70 o
  -4  -7  15        105.12         99.43         5.27 o
  -3  -7  15         19.31         10.30         4.43 o
  -2  -7  15         11.29         11.98         3.44 o
  -1  -7  15         57.72         48.29         4.76 o
   0  -7  15         89.08         94.66         7.39 o
  -5  -6  15        224.14        214.47         7.25 o
  -4  -6  15         75.49         71.84         4.64 o
  -3  -6  15        171.66        165.03         5.97 o
  -2  -6  15        100.12        101.76         9.68 o
  -1  -6  15         44.05         43.34         4.92 o
   0  -6  15        237.70        252.36        11.66 o
  -5  -5  15         85.73         72.55         6.87 o
  -4  -5  15        162.12        155.30         6.97 o
  -3  -5  15        138.09        148.74         9.80 o
  -2  -5  15         78.01         62.84         4.56 o
  -1  -5  15        520.90        540.98        18.29 o
   0  -5  15          5.37         14.40         3.50 o
   1  -5  15          5.92         13.81         5.29 o
  -5  -4  15         43.29         32.06         3.90 o
  -4  -4  15          7.83         10.02         4.12 o
  -3  -4  15          0.51          1.19         3.65 o
  -2  -4  15        524.66        527.14        16.11 o
  -1  -4  15          0.64          1.53         3.32 o
   0  -4  15          1.64          9.80         4.88 o
  -6  -3  15         74.23         51.24         6.20 o
  -5  -3  15         81.41         70.72         5.05 o
  -4  -3  15         71.26         83.92         6.06 o
  -3  -3  15         71.52         66.34         8.81 o
  -2  -3  15         21.28         27.92         4.04 o
  -1  -3  15          6.52          2.75         4.68 o
   0  -3  15        315.51        339.68        12.71 o
  -5  -2  15         32.90         20.17         3.93 o
  -4  -2  15        194.90        210.45         7.38 o
  -3  -2  15         10.05          8.50         3.39 o
  -2  -2  15         14.02          7.97         3.65 o
  -1  -2  15        616.64        623.04        43.83 o
  -5  -1  15          4.70          8.63         3.03 o
  -4  -1  15        123.72        135.24        15.83 o
  -3  -1  15         27.14         13.73         7.76 o
  -2  -1  15        166.03        178.22        16.67 o
                                                
